# Supplementary material for: Phase II monitoring of process variability in multichannel profiles
Source: PLoS One. 2025 Dec 12;20(12):e0337707. doi: 10.1371/journal.pone.0337707 (PMC12700403; doi:10.1371/journal.pone.0337707)
Supplement: S1 Data — (ZIP) [file pone.0337707.s002.zip]

Archive with 10 entries (9 files):
- Data/
- Data/C1F4r.csv
- Data/C1Nr.csv
- Data/C2F4r.csv
- Data/C2Nr.csv
- Data/C3F4r.csv
- Data/C3Nr.csv
- Data/C4F4r.csv
- Data/C4Nr.csv
- Data/readme.docx
