# Supplementary material for: Phase II monitoring of process variability in multichannel profiles
Source: PLoS One. 2025 Dec 12;20(12):e0337707. doi: 10.1371/journal.pone.0337707 (PMC12700403; doi:10.1371/journal.pone.0337707)
Supplement: S1 Data — (ZIP) [file pone.0337707.s002.zip › Data/C1F4r.csv]

V1	V2	V3	V4	V5	V6	V7	V8	V9	V10	V11	V12	V13	V14	V15	V16	V17	V18	V19	V20	V21	V22	V23	V24	V25	V26	V27	V28	V29	V30	V31	V32	V33	V34	V35	V36	V37	V38	V39	V40	V41	V42	V43	V44	V45	V46	V47	V48	V49	V50
-5.54072108965991	-5.22005852414498	-5.05045276977699	-4.75074311171465	-4.9707194898057	-4.81745218711276	-4.48929245929316	-4.08519966566466	-4.67077769825288	-4.66644551820779	-4.70132769828775	-4.50243082543235	-4.51522963615765	-4.15802908544604	-5.07408792170571	-5.8234061658578	-5.26648813995575	-4.73717322096362	-3.90441054154399	-4.53569964597444	-4.87031482025502	-4.93781456923219	-4.54076459974363	-3.74268750221292	-3.8013268408075	-4.04796409852371	-4.29200240088973	-2.65283935545545	-1.88819160072733	-1.76956455757686	-0.512202817587356	0.160430816116064	0.553421184929481	0.420762539135313	1.43403344333419	4.39807718352597	4.23074936592896	1.98532452323177	3.40260732086714	5.04720353724301	5.45017295677114	4.34828644906321	1.98094537617646	3.59419721620445	5.44288826925742	2.0401245042238	-1.3756824713423	-0.569801620840783	3.44639370591265	4.94924059399792
-5.46576455757686	-4.76842431758736	-4.4131418505506	-4.22549831507052	-4.04080629419802	-4.18493272333248	-4.00236281647403	-3.87101063407104	-3.7829821434349	-3.8591110124662	-3.53991479609033	-3.51030204322886	-3.73480688427012	-3.82469295715687	-4.28355278379555	-4.41363339740924	-3.69084466244287	-3.70914063800897	-2.79125345417412	-2.49893920589803	-2.8441921511461	-2.79396994124998	-3.25646513919455	-2.61387672954992	-2.51211323352267	-2.58478063442503	-2.97379626515566	-2.44282535120379	-1.84348599830675	-1.3885438871075	-0.445593569627927	0.302618598974885	0.661027811347755	0.937465812090021	1.67855612641106	4.77636936749387	4.31904958580127	1.34996158924252	2.03683172548213	3.54503646185393	4.71674746932205	3.74733138696072	2.39708378266175	3.93646019556367	5.79212038148686	3.39383159463674	0.0694961016809383	-0.515842837776181	2.18952717937273	3.37891997308574
-4.54337555377417	-4.44047240296126	-4.70031273435845	-5.23794968865225	-5.63354718790998	-6.25519670692227	-6.81624063250613	-6.90020874753206	-6.56512357742414	-6.2702716078512	-6.2181468714794	-5.90514253067796	-5.60516027970595	-4.32326955067158	-4.96800980443633	-4.99778461851314	-4.11056507202992	-4.13072256498573	-2.88663450444285	-3.08377406577128	-3.27578777205828	-2.63689738403667	-2.81520013994118	-1.70235201045426	-1.38765662835354	-1.44820533844048	-2.22434795274725	-1.36562485803794	-0.272642645140986	0.0913483904399602	0.727333602351537	1.9688465149476	2.48142145777414	2.41381892243702	3.88535742375735	7.46794724175571	7.0450778817181	4.63412228275065	5.32121782620405	6.53213725538762	7.31476133050047	6.58451294118463	5.39883762976747	7.49468647778804	9.10728344512133	6.35153178296271	4.0762956080026	4.22574729134809	6.36997774397252	7.20887977398596
-6.44232794289337	-6.96373939764846	-7.40231515171907	-7.2630918755592	-6.77066607756298	-6.34451424290932	-5.93542942491096	-5.49958545161524	-5.18506605058268	-4.98332884046262	-5.02313941127905	-4.81921200283286	-4.61607705881537	-3.82298403689919	-4.4526118555453	-5.005459888212	-4.08368321703729	-3.85745605866407	-2.55061104198524	-2.71152333450482	-2.67533130449139	-2.68663535323314	-3.10012090320726	-2.24309873284661	-2.4205504386885	-2.20083754994669	-2.49467854799007	-1.19590714749687	-0.175872683683606	0.419456311496522	1.71017753884776	2.65063742137335	2.67569385617912	2.48123038404007	4.07481212587436	7.52772341427941	6.14881257027656	3.28901230990428	4.27793407482285	5.47995988077635	6.25633355507016	5.52014307260491	4.83453099394579	7.44079270342371	9.39426311784695	6.68820011309773	3.86642656657274	3.26769616441274	5.81937342144458	6.54371103659816
-5.61019502183681	-5.06618079448557	-4.61107924529332	-4.62335947715421	-4.6124762826266	-4.1202845407923	-3.85954491905392	-3.85704742972344	-4.12204769009572	-4.38385425851049	-4.32055511922365	-4.64557477826318	-4.87774026072843	-4.62996567272088	-4.58117562990962	-4.97982688215305	-4.17637322023561	-3.76864510009393	-2.85529383558726	-2.98211432369944	-3.32183170854585	-3.38639149660456	-3.84294728251144	-3.02047928475478	-3.37333760016626	-3.61738566215003	-4.42515151606831	-3.88974934317938	-2.43149741905613	-1.87852003245745	-1.12232428031236	0.050623271328043	0.639958008301543	0.531503591623921	1.29501487246698	4.50401974143533	4.29986407573824	1.50442603878194	2.43768979022535	4.33233870308553	5.36409625517216	4.06055711158293	2.11795550662085	3.39050346622423	5.12535043569774	2.05388391026051	-0.823616633244492	-0.398720900138899	2.16346681087587	2.9583295567701
-6.13474503245745	-5.91991311364569	-5.51233772867196	-4.86699915836512	-4.58343290837608	-4.49195762753302	-4.325778591898	-4.24991759092843	-4.02120062788473	-3.92798020977465	-3.93742963024781	-4.1004004114945	-4.35855455508374	-3.85569116004582	-4.22589820044243	-5.1605278976356	-4.59179858973949	-4.46380796657782	-3.21753373347223	-2.10177943426814	-2.68832318837391	-2.26638541777611	-3.33445676552918	-2.7158039017833	-2.18791477589819	-2.17953049586372	-2.55272614845349	-2.97191785094609	-1.57932318523723	-1.29334622123167	-0.993552246513415	0.521401716313201	1.86010471875225	2.00722344412091	2.38673813578077	5.93558510149909	6.24514462466571	3.11604254176651	2.89828368233492	4.74318750217696	5.86663987496513	5.63027515861152	4.6752134142806	4.47588477019542	6.40158264527327	3.97535229409353	1.10482452951932	1.28457859774289	3.99269020178334	5.41761427502951
-7.65901172123167	-7.48989657984675	-7.4683522836868	-7.13770361458109	-6.87857988921242	-6.5737335308859	-5.99304656516758	-5.66481870866763	-5.19106412490016	-4.71811631766507	-4.5159691644897	-4.47524179170154	-4.33825150805515	-3.6878965857194	-3.90589356313791	-4.23897735472673	-3.23036437257314	-2.79671630381401	-1.90758806892377	-2.66201587669401	-3.3652034701145	-3.96565075454416	-3.7530105739784	-3.08482630350901	-3.43814539626471	-3.09424683033877	-2.55389775632657	-0.851831524144976	0.0271502302230139	0.849550554952016	2.17899217686097	2.7242794795539	2.45507254070684	1.94444866766867	2.88962230174712	6.60881281512554	5.88322896837892	3.11397084123432	4.16522703050902	5.99717091455395	7.22789541162763	5.8812138341422	3.30196519337758	4.83933177903638	6.30679779178935	3.71540202069222	1.53269184641165	1.74520543076781	5.08209981206705	6.70155357626443
-7.94291477838132	-7.56552282313903	-6.77755218711276	-6.33739245929316	-6.04530466566466	-5.75350269825288	-5.61850218487446	-5.61604603162108	-5.41714749209902	-4.90725296949098	-4.55005241877938	-4.30871125503904	-4.14331449919113	-3.73574147328908	-3.99046988763029	-3.79240220821065	-3.06095631264111	-2.64886482025502	-1.42829623589886	-1.79661959974363	-1.48389916887959	-2.92394517414083	-2.64788909852371	-2.01454740088973	-1.86879935545545	-1.73884993406067	-1.73222955757686	0.0851630157459776	0.66445698278273	1.35613118492948	2.02618037246865	2.38608227666752	2.30730385019264	2.00930103259563	3.7960878565651	7.06146565420047	5.88724687057634	3.75141795677114	5.31900644906321	6.81586870950979	7.06637888287111	5.57355826925742	4.11223367089046	6.7820810286577	8.24133154582588	5.4908141274353	2.92411118218723	3.29168505875002	5.95570593928279	6.61696601559409
-4.76685831507052	-4.33948629419802	-4.31560272333248	-4.15170281647403	-3.77767230073771	-3.31628881010157	-3.42975267913286	-3.22256479609033	-3.24895537656219	-3.04410188427012	-2.76063629049021	-3.03282111712889	-3.21890673074258	-3.03747632910954	-2.9624339713423	-3.42595178750745	-2.8536258725647	-2.00414881781277	-1.56190327458332	-2.08040513919455	-2.22185506288326	-2.68011990018934	-2.47277563442503	-1.98440626515566	-1.97613368453712	-1.93682433164008	-1.59388555377417	-0.464261069627926	-0.238743734358449	-0.0296761886522454	1.46016114542335	1.36120829307773	1.3041912008272	1.31355908580127	3.12338808924252	5.54635005881546	4.1984031285206	2.83131913598871	5.01673305362739	6.11194878266175	5.89656519556367	4.07469538148686	2.14309826130341	4.21371410168094	5.64448382889049	2.96454760089539	0.719091061275057	0.816617615963332	3.6341642718695	5.13902906802309
-5.72330968865224	-5.20419052124331	-5.09780337358893	-4.72546396583947	-4.38007374753206	-4.43701024409081	-4.2541666078512	-4.0526968714794	-3.64635919734462	-3.38371027970595	-3.38988788400491	-3.58660313776966	-3.69104961851314	-3.28918840536326	-3.62669756498573	-4.64139117110951	-4.03582073243795	-3.46246277205828	-1.77818905070333	-1.80714680660785	-2.44905701045426	-1.87301329502021	-1.57887800510715	-1.02961645274725	-1.21628669137128	-1.67271764514099	-2.13010127622671	-1.4194472309818	-0.495285818385735	-0.188052875559198	0.528386089103687	1.62657242375735	2.31567224175571	2.3221578817181	3.06603728275065	6.45994449287071	6.23345392205428	3.35722133050047	4.12038294118463	5.75352429643414	6.7853131444547	5.728440111788	4.18608511629605	5.49503727466927	6.83921729134809	4.08350333216184	1.03953119550861	1.30824298010019	4.50663684193676	6.1103640122974
-5.6950118755592	-5.40793107756298	-4.92577424290932	-4.14333442491096	-4.2861871182819	-4.38235438391602	-4.59130884046262	-4.48177774461238	-4.59520033616619	-4.20538872548203	-4.25233403689919	-4.39661018887863	-4.296089888212	-3.82234155037062	-4.4734893919974	-5.16408104198524	-5.04497833450482	-3.98206797115805	-3.34000035323314	-3.75349256987392	-3.60583873284661	-4.17531043868849	-3.30222921661335	-2.58801688132341	-2.6706524808302	-2.88268268368361	-2.62337335517014	-0.977964127818905	-0.709539411959987	-0.759155977154214	0.446455717373405	0.789305625874362	1.06871424761274	0.585853236943226	1.49691747657095	4.52061740815618	4.84525988077634	2.44813188840349	3.28002307260491	4.61051932727912	5.42468603675704	3.90597478451362	2.17062677976439	3.94109489990607	5.65715449774607	3.19688067630056	0.505037291454146	0.739161170062105	3.93181879596591	5.10897346038923
-4.82870281048755	-4.50047128262659	-4.17628620745897	-4.21422825238726	-4.17439742972344	-3.67402602342905	-3.09578592517715	-2.80847845255699	-2.85347977826318	-2.61895526072843	-2.59519400605421	-2.47173229657629	-2.62770188215305	-2.53361988690227	-2.74192343342726	-3.39665550225393	-2.77676932369944	-2.46311670854585	-1.38895482993789	-1.77083894917811	-1.84441595142145	-2.17860426683292	-2.4786573288167	-1.60633818273497	-1.46295767651271	-1.70345741905613	-2.12119836579078	-1.47700978031236	-0.154720895338624	0.565287674968209	1.27820875829059	1.74303570580031	1.72253474143533	1.2757057424049	1.70976937211527	4.73380979022535	5.26572370308553	3.16131292183883	3.94855044491626	5.45946550662085	6.15331846622423	5.08801043569774	3.45396141026051	4.16064703342218	5.6869345998611	2.97581839906519	-0.168191188373912	0.589764082223891	3.4882576462815	4.79761384336071
-5.66970915836512	-6.45019957504275	-7.16143096086636	-7.81663025856467	-7.7594392575951	-7.32537562788473	-7.17615020977465	-6.51356629691447	-6.35918874482784	-5.68395788841707	-5.33043782671249	-4.78592653377577	-4.80584123096893	-4.14377358973949	-4.72515463324449	-4.7482854001389	-4.04321610093481	-3.58437152170724	-2.37839041777611	-2.15839676552918	-2.37978723511664	-2.69194477589819	-3.28092216253039	-2.21670948178682	-2.31854785094609	-2.4193648519039	-2.67475172123167	-1.27356607984675	0.0173757163132009	0.47869755208558	1.48452844412091	2.57341480244744	3.06076843483242	3.03430795799904	4.64678920843317	8.21856534900159	6.9459708355103	4.70924487496513	5.40626182527818	6.2246284142806	6.71600477019542	5.30019264527327	4.36737229409353	7.05980702951932	8.49029526440956	5.70109245663932	4.00851986321883	4.50946091212251	7.25125883783228	8.124791441635
-6.44700028124775	-6.15054155587909	-5.5843485308859	-5.00365989850091	-5.04878537533429	-5.06039079156682	-4.47543798433174	-4.1799491644897	-4.0832184583682	-4.05823650805515	-3.89323991905273	-3.75655022980458	-3.58561068806006	-3.2490310392398	-3.54342297048068	-4.52105973559044	-3.55806254336068	-3.43987680344784	-2.13622075454416	-2.33426724064507	-3.01015463684234	-2.89678039626471	-3.2435901636721	-2.14320775632657	-2.02789185747831	-2.11962776977699	-2.23061311171465	-1.06918182313903	0.372155812887236	0.532305874040174	1.23508150100201	1.93756896841378	2.05390531512554	1.79501230171225	2.49793917456765	6.08799536384235	5.66115424788729	2.78499374496096	3.75310050080886	5.31807019337758	6.44475177903638	5.93344445845601	4.18209202069222	5.07954351307831	6.48679043076781	4.15836206692303	1.26024483112041	0.697579992525838	3.54012531328698	5.21885534425428
-8.14815579262649	-8.43476299899799	-8.38564103158621	-7.87728551820779	-7.94949936495442	-7.58259249209902	-6.99802963615765	-6.34214741877938	-5.54077625503904	-4.8713561658578	-4.55711813995575	-3.99046822096362	-3.56839220821065	-3.26629964597444	-3.95560148692169	-4.45245623589886	-3.60738459974363	-3.21999416887959	-2.2145718408075	-2.55454909852371	-2.38790073422307	-2.80218435545545	-2.26154493406067	-1.84423789091019	-2.02428265092069	-1.7623368505506	-1.85470831507052	-0.176601960864687	0.575320110000857	1.2619150168593	2.47599103259563	3.25472618989843	2.86124232086714	2.32172687057634	3.84475462343781	7.67113144906321	7.41323204284313	4.58358388287111	5.62956160259076	6.63236533755713	7.08076436199103	5.51585154582588	3.9974041274353	6.84431951552057	9.13466172541668	6.22669986080545	3.43444160378341	3.66688176647733	5.84335211071898	7.28377147998836
-7.92257114980736	-7.58587063407104	-6.65779881010157	-6.6219210124662	-5.79870312942366	-5.39573537656219	-4.83619855093679	-4.70207129049021	-4.35822111712889	-4.02161339740924	-4.08286466244287	-3.8398139713423	-3.79930845417412	-3.2456458725647	-3.6469021511461	-4.51139327458332	-4.02184013919455	-4.18196006288326	-2.92279990018934	-3.20081563442503	-3.53382626515566	-3.28286868453712	-3.29956099830675	-2.1912538871075	-1.75232740296126	-1.73215440102512	-1.72843252198558	-0.126589187909979	0.726506293077732	0.968169200827199	1.7055779191346	2.58202808924252	2.6715333921488	2.29430479518727	3.20467080265538	6.65948638696072	6.35462378266175	3.395098528897	4.54138704815353	6.21264826130341	6.8645207683476	5.70048716222382	3.71125260089539	4.76997056127506	6.92093928263	4.89454152672548	2.12451632287908	2.23386837164646	5.13183240670354	6.8011531257301
-8.75767896583947	-8.37495208086539	-7.57317691075748	-7.07298327451787	-6.49816020481273	-5.96114919734462	-5.66116527970595	-5.44332788400491	-5.19202313776966	-4.77376961851314	-4.63325673869659	-4.54141256498573	-4.45471783777618	-3.66246906577128	-3.53713443872494	-4.09297571737	-3.39389513994118	-3.36377367712092	-2.43304496168687	-2.17624367177381	-2.78437628608059	-2.28034419137128	-3.11012764514099	-2.11143294289337	-1.53145106431513	-1.37266681838573	-1.42011854222586	-0.180985577562979	1.10387859042402	1.30762224175571	1.96747621505143	3.15937561608398	3.56645782620405	3.39597225538762	3.31988633050047	6.67785127451797	7.78829596310081	5.08655647778804	5.42975677845467	6.96756344962938	8.03383894133593	7.34324395801476	5.81959333216184	6.54648869550861	9.82067464676686	8.30581409679274	4.49592293382005	3.60910289464484	6.37663852853066	8.11757086382061
-5.39406609157763	-5.1075671182819	-5.14772938391602	-4.87132217379595	-4.59378274461239	-4.48319366949953	-4.31739205881537	-4.15899737023252	-3.92992018887863	-3.69872822154533	-3.61699821703729	-3.7081193919974	-3.87601770865191	-3.66357333450482	-3.90739797115805	-4.94541868656647	-4.59353256987392	-4.96857706617994	-3.80195710535516	-3.63824754994669	-4.56678688132341	-3.99605581416354	-4.69344435035027	-3.51942002183681	-2.91940246115224	-3.04299924529332	-3.52196947715421	-2.72704628262659	-1.37614287412564	-1.48875325238726	-0.776885596390108	0.283518809904281	1.73913574148951	2.06378154744301	2.48546688840349	5.52013973927157	6.01059599394579	2.45652603675704	2.00187478451362	4.26140177976439	6.05053989990607	4.91044616441274	2.80486067630056	2.57714662478748	4.93938183672877	3.13875438415522	-0.182996118088119	-0.199834933499589	2.96265191632732	5.01103456240904
-7.51840491905392	-7.06788409639011	-6.49283935676239	-6.11994759184382	-6.09398345255699	-5.54162311159651	-4.97107859406176	-4.76064067272088	-4.59984562990962	-4.49446688215305	-4.36305155356894	-3.89931843342726	-3.80734550225393	-3.28079599036611	-3.24716004187919	-3.92775316327123	-3.33892061584478	-3.39383261808812	-2.49595593349959	-2.49732566215003	-2.81973484940164	-2.17232600984605	-2.46883241905613	-1.44916503245745	-1.3463381136457	-0.509406228671957	-0.928124991698457	0.120814758290588	1.14567570580031	1.68520307476867	2.52643907573824	2.94183270544861	2.56836145689202	2.12955536975219	2.95597125517216	6.65536044491626	7.08355383995418	4.39855846622423	5.08801376903107	6.53411974359384	7.03546370008884	6.24696293319443	4.69324389906519	5.32009847829276	7.70213958222389	5.73802323447082	2.88449276488336	2.79634522410181	5.63256891594696	7.25681159669052
-6.34189025856467	-5.9113392575951	-5.79462729455139	-5.70140687644131	-5.18816296358114	-4.7537704114945	-4.33988788841707	-4.24771116004582	-3.7778748671091	-4.0964728976356	-4.19977525640616	-4.44513963324449	-4.59894206680557	-4.60324610093481	-4.76043318837391	-5.25320875110944	-4.67852843219584	-4.8625839017833	-3.53198644256485	-3.26225716253039	-4.08347448178682	-4.12931118427943	-5.16351151857056	-3.85081172123167	-3.36434491318008	-3.7161572836868	-4.00154028124775	-3.16371655587909	-1.55213686421923	-0.896774065167581	-0.269866542000959	0.614576208433175	0.844842015668258	1.12166600217696	2.2077815416318	5.21958515861152	4.6378784142806	2.01175310352876	3.06007431193994	4.7780589607602	5.90241202951932	4.66342359774289	3.06895412330599	4.06451986321883	5.85353424545584	2.64999575935493	-1.14338613684234	-1.47804039626471	1.95504158147191	3.91413332215078
-7.61712989850091	-7.64358870866763	-7.24450579156682	-6.51021131766507	-6.08405083115637	-5.5206284583682	-5.14096150805515	-4.63994491905273	-4.48459022980458	-4.27631068806006	-4.21974437257314	-4.10345130381401	-4.16637306892377	-3.50205921002734	-3.43987513678117	-4.15232742121083	-3.65967224064507	-3.81286297017568	-2.78477872959805	-2.53421683033877	-3.44994442299324	-3.29729352414498	-3.68771276977699	-2.43595811171465	-2.11456782313903	-1.84929385377943	-1.96915912595983	-1.26638699899799	0.257482301747118	1.19519398179221	1.92568730171225	2.83395750790098	2.98916369717568	2.28230758122062	2.84099874496096	6.36657216747553	6.38212852671092	3.23391177903638	4.42136779178935	6.44087868735889	7.05831351307831	5.29206043076781	3.3556537335897	4.80710083112041	7.34326482585917	4.87517423480963	0.990944099110268	1.62205064454455	5.00919281108335	6.67723485423382
-6.75722718487446	-6.82944269828775	-7.26524415876568	-7.57672630282432	-7.42487075211271	-7.35153958837237	-7.20480949919113	-7.05858147328908	-6.43593155429695	-5.75250887487732	-5.54375631264111	-5.16899648692169	-4.37778456923219	-3.6633862664103	-4.11603916887959	-5.0333868408075	-4.29064076519037	-3.4892940675564	-2.80218435545545	-3.28826660072733	-3.18830789091019	-3.42435598425402	-2.8450618505506	-1.94804331507052	-2.02469796086469	-2.01948272333248	-1.78091281647403	0.049198532595628	0.771926523231766	0.919808987533804	2.09771353724301	3.00470795677114	3.22822644906321	3.02633537617646	4.39690721620445	7.96301826925742	7.39774033755713	4.74730936199103	5.47851821249255	6.8908891274353	7.40434618218723	6.18517172541668	4.17325652747211	6.32792660378341	9.005828433144	6.71170936557497	3.63455373484434	3.75483798212954	6.9206650801706	8.62633885803652
-4.62448267913286	-4.86531979609033	-5.47040370989553	-5.90025355093679	-6.32615795715687	-6.74767945046222	-6.65374839740924	-6.8456729957762	-6.3599439713423	-5.92741845417412	-5.72844253923137	-5.5510021511461	-4.86607994124998	-4.18984847252789	-4.44330506288326	-4.60288823352267	-4.17152896775836	-3.23514293182232	-2.59216701787046	-2.79553599830675	-2.80728222044083	-3.46975406962793	-2.32951940102512	-1.48575468865225	-1.54533052124331	-2.11097670692227	-1.79464346583947	0.0254914191346044	0.901936589242522	1.34613005881546	1.84627979518727	2.25261746932205	2.34725638696072	2.58375878266175	4.90717686223034	8.0882387148202	6.69800659463674	4.97908743501427	6.74587549555715	7.85547260089539	7.02875889460839	4.90483261596333	3.66247652672548	7.40746132287908	9.42091503831313	6.00018632822619	3.80530538058608	4.64535747529539	7.2967767666697	8.38880646891731
-7.59567827451787	-7.1141918714794	-6.33449919734462	-5.67983361303928	-5.61133955067158	-5.88272480443633	-5.2217962851798	-4.80126673869659	-4.4854092316524	-4.54805450444285	-4.27850239910461	-3.83581610539161	-3.30893571737	-3.11388013994118	-3.49444701045426	-4.11313329502021	-3.27763533844048	-3.19506628608059	-2.29900752470461	-2.21407764514099	-2.78346794289337	-2.07281439764846	-2.71673681838574	-1.8121368755592	-1.45038774422965	-1.19224540957598	-1.19384509157763	-0.776669284948571	0.601907949417315	1.28900449287071	2.10790392205428	2.94653133050047	3.26167294118463	3.02804596310081	3.51847481112137	7.29652344512133	7.95694844962938	4.8603356080026	4.71110562468142	6.79031166549518	8.24524369550861	7.35656131343353	5.07631076345941	5.97066793382005	8.40668622797817	6.34894745005331	2.91893978534326	2.44428085250313	5.41477839479374	7.13016605664054
-6.32740217379595	-6.03119441127905	-5.52858200283286	-4.97076205881537	-4.58835403689919	-4.67662518887863	-4.52010155487867	-4.10235155037062	-3.70811772533073	-3.67067270865191	-3.73824500117149	-3.51537463782472	-3.84403035323314	-3.51080923654059	-3.99785706617995	-5.07135543868849	-4.62763088328002	-4.28677188132341	-2.9880024808302	-2.71467101701694	-3.05272502183681	-2.60205079448557	-2.48296757862665	-1.63653614382088	-1.38297628262659	-1.50681454079231	-1.89944325238726	-1.09423509639011	-0.444520023429052	-0.836999758510488	0.103676547443011	1.49608188840349	2.25330140593824	2.20239266061245	3.10989770342371	6.55678145118029	6.52019011309773	2.76503489990607	3.06235283107941	4.50361734296723	5.73198162478748	5.10739017006211	4.35215105082189	5.36129571524522	6.96854239983374	4.55904933784997	1.69783848393169	1.37452899015395	4.03653199275455	6.26959771268657
-5.97060592517715	-5.25394011922366	-4.96292311159651	-4.85907026072843	-4.76064067272088	-4.39449896324296	-4.02777688215305	-3.84035822023561	-3.99265676676059	-4.42337550225393	-4.25151432369944	-3.82585670854585	-4.61845316327123	-4.40297561584478	-4.53255928475479	-5.46411426683292	-4.53210066215003	-4.49982484940164	-3.79641267651271	-3.40221408572279	-3.65194669912412	-4.09047978031236	-4.65362439533862	-3.69093749169846	-3.23936290837608	-3.50257262753302	-3.84042192523133	-3.29787092426176	-1.89308729455139	-1.55718854310798	-0.614588963581139	0.80918842183883	1.26041061158293	1.50192383995418	1.71041629955757	4.5653171023644	5.32072474359384	2.36855203342218	2.3827595998611	3.81586556573186	4.89074347829276	4.69664958222389	3.23655490113749	3.44451943155003	5.35381689076848	3.06607950413628	-0.499284315120157	-0.526455017612761	2.05122572657345	3.97995769057901
-6.07476020977465	-5.54284796358114	-5.0711204114945	-4.76924288841707	-4.35971949337915	-4.18856153377577	-4.0404678976356	-3.90109692307282	-3.51175796657782	-3.31087706680557	-3.09116943426814	-3.21101985504058	-3.08776375110944	-2.88643509886251	-3.36917056844997	-4.29736144256485	-3.56093882919705	-3.52344448178682	-2.18787451761276	-2.3633648519039	-2.30139672123167	-1.94560157984675	-2.5400922836868	-1.08938628124775	-1.01693705587909	-1.14144969755256	-1.53147489850091	-0.792559208667625	0.315894208433175	0.583495182334925	1.00965750217696	2.00243487496513	2.12075515861152	1.78172674761394	2.73979310352876	6.04689764527327	5.0767439607602	2.41156036285266	3.45002859774289	5.36507578997266	6.37930986321883	4.92015091212251	3.06068275935493	4.40090702982432	6.49304460373529	3.71944316966123	0.414259410340094	0.286896475855024	3.56435830870036	6.01084463342936
-7.20091465099841	-7.0360991644897	-6.32333679170153	-5.64498817472182	-5.76000325238606	-5.84732522980458	-5.50837735472673	-5.1717960392398	-4.88749130381401	-5.02508806892377	-4.90213421002734	-4.2425834701145	-4.02165408787749	-3.5103305739784	-4.03687463684234	-4.14751706293138	-3.2435901636721	-2.66590442299324	-1.65454019081164	-2.04495943644365	-2.43595811171465	-3.3092994898057	-2.65200385377943	-1.89449079262649	-1.90108466566466	-1.73995436491955	-1.41827551820779	0.0402541350455839	0.687176507900984	1.30907703050902	2.39431424788729	2.76632707829429	2.5210388341422	1.75255019337758	3.47659511236971	7.44552445845601	7.16892035402556	4.12749184641165	5.29205876410114	6.6784937335897	7.40190249778708	5.9618581591925	4.59515923480963	6.57257259911027	8.52908231121121	5.634871732606	2.84134544242314	3.55734734907931	6.10576589459341	7.18946276340683
-7.52072463615765	-6.93950908544605	-6.21281292170571	-5.3567111658578	-5.26648813995575	-4.83051155429695	-4.01641387487732	-3.75165797930778	-3.45157482025502	-3.53773956923219	-3.42070459974363	-3.29466250221292	-2.9612818408075	-2.83456576519037	-3.54529740088973	-4.10891602212212	-3.30693493406067	-2.96429622424353	-1.68826431758736	-2.26636351721727	-2.13471998173719	-1.83802246086469	-1.79547272333248	-0.959536149807365	-0.660171967404372	-0.0494501434349004	-0.14424734579953	0.977655703909674	2.05265629010447	1.94015978239654	2.85832704284313	3.74353721620445	3.63212493592409	2.7494970042238	3.58991269532437	7.06526821249255	7.1709041274353	4.60419951552057	5.27045672541668	7.14141319413878	7.93334827045008	6.728378433144	4.1915776989083	6.00534373484434	8.30974464879621	6.09026566835992	2.8676811128925	2.03720426370541	5.20256667745223	7.03571805649177
-6.12426688427013	-5.87813295715687	-5.38494445046222	-4.56297673074258	-4.43754966244287	-4.26916730467563	-4.24733012084078	-3.93634920589803	-3.9082521511461	-4.06336994124999	-4.17118013919455	-4.42463672954992	-4.73355990018934	-4.5635523010917	-4.82189293182232	-5.78433368453712	-5.03565599830675	-3.21797222044083	-2.77905073629459	-3.33757440102511	-3.09116968865225	-3.48676718790998	-2.70834170692227	-2.57868396583947	-2.8866620808654	-3.07427524409081	-2.35006827451787	-0.561845538146068	-0.0435015306779552	0.40582288696072	1.29569211599509	1.45366186223034	1.7225687148202	1.71374159463674	2.88831243501427	5.60714882889049	5.03665426756205	2.66052556127506	4.23279761596333	5.39856652672549	5.72737465621241	4.34331337164646	2.47200132822619	3.80530538058608	5.01870914196206	1.89280502152568	-0.43134610956004	0.783336769018203	4.16198426009161	5.32792920291815
-6.14652527970595	-5.98469288400491	-5.584041471103	-5.16579295184647	-4.72659673869659	-4.4480742316524	-4.11870117110951	-4.03582073243795	-3.83581777205828	-3.90630071737	-3.67391180660785	-3.23309701045426	-3.66511162835354	-3.29630367177381	-3.23239961941392	-3.90442752470461	-3.50214764514099	-3.64218294289337	-2.61417606431513	-2.9407484850524	-3.2868818755592	-3.31715274422965	-3.33902424290932	-1.73520609157763	-1.4487071182819	-1.35819771724935	-1.60448384046262	-0.430897744612384	0.557072497167139	1.11489294118463	1.77731262976747	1.91305481112137	1.472215111788	1.29259794962938	2.13485727466927	5.12179395801476	5.12889166549518	2.43960536217528	3.51102631343353	4.85229743012608	5.67198626715339	4.80382956131151	3.38079078338665	5.04705145200993	7.03652585250313	4.32303064964973	1.25950164482986	1.46749920551443	4.63843183318403	5.93288660132313
-5.81080872548203	-5.80175403689919	-5.8153518555453	-5.60282655487867	-5.05440321703729	-4.73483605866407	-4.41737770865191	-4.44761333450482	-3.85139463782472	-3.76935868656647	-3.67882090320726	-3.88585039951328	-4.13797377202183	-3.86225921661335	-4.17476688132341	-5.11611581416354	-4.76811601701694	-4.65814502183681	-3.16208246115224	-2.55763924529332	-3.42863114382088	-3.43641628262659	-3.85893787412564	-2.87015825238726	-2.69965409639011	-2.85264769009572	-3.28246425851049	-2.34178678589032	-1.00538327826318	-0.864194760728427	-0.336406672720879	0.739103536757044	1.29250645118029	1.08790644643106	1.49563289990607	4.53709783107941	4.76496067630056	1.92377995812081	2.47525183672877	4.40815438415522	5.64131071524521	4.80309573316708	3.53232600451663	4.06863015059836	5.59341732348728	2.83278041427721	-0.571784699124115	-0.580962280312363	2.57977951647206	4.12116358677889
-6.68850359406176	-7.54212067272088	-8.09069729657629	-7.98531854881971	-7.49921655356894	-6.84880676676059	-6.42081550225393	-6.08094099036611	-4.96458504187919	-4.52511649660456	-4.02962394917811	-3.72984928475479	-4.04536926683292	-3.44937399548337	-4.20113818273497	-4.74846267651272	-3.92490908572279	-3.40926836579078	-2.14904478031236	-1.98414939533862	-2.92556249169846	-2.36198290837608	-3.29722929419969	-2.34701025856467	-2.19647759092843	-2.07976396121806	-2.32255854310798	-1.21195229691447	0.379833255172163	0.532369611582929	1.35258250662085	2.9424801328909	3.20258043569774	2.81925974359384	3.76862703342218	7.77771126652777	7.49339223239853	4.48005514495942	4.64064458222389	6.44739323447082	7.58873943155003	6.28719689076848	4.97017950413628	6.89310718487984	9.21806048238724	5.90640681476277	2.66419827876833	2.66530842015325	5.36534712812388	7.20807413056293
-8.54010788841707	-8.54127449337915	-8.07143320044243	-7.96067623096893	-7.52262025640616	-6.85326796657782	-6.37236873347223	-5.76064110093481	-5.43246818837391	-4.93586041777611	-4.62252509886251	-4.52656556844997	-4.68937977589819	-4.02763049586372	-4.06480614845349	-4.44666285094609	-3.81944151857057	-2.48807172123167	-2.41229324651342	-3.1001222836868	-3.19883028124775	-3.63040988921242	-2.76553353088589	-2.24084489850091	-1.91261870866763	-1.83088579156683	-1.11525931766508	0.542965502176963	1.44240820829846	1.89674182527818	3.20047008094727	3.29982310352876	3.24675264527327	2.68728562742686	4.14765202951932	6.82887193107623	6.31712412330599	4.69921986321883	6.18955257878917	7.89560609268826	7.85442202982432	6.06368960373529	3.92479150299456	6.05189057700676	8.55666647585502	5.53410723022301	2.73498188828535	3.56039884352763	7.56822389136459	9.44579861918419
-6.54103484138848	-6.07735491905273	-5.69798522980458	-5.1536890213934	-5.05979437257314	-4.90615797048068	-4.67039973559044	-4.47277587669401	-4.31725513678117	-4.15232742121083	-4.07035890731174	-4.14887963684235	-4.14751372959805	-3.8596201636721	-4.58866942299324	-5.33206852414498	-4.77043610311032	-4.60140477838132	-3.45863782313903	-2.9693555204461	-3.59324912595983	-3.20782299899799	-4.42809936491955	-2.85568718487446	-2.83456269828775	-2.82234249209902	-3.20849463615765	-2.62728241877938	-1.41522792170571	-1.19382949919113	-0.599575306622418	0.900455779036379	1.37853945845601	0.784580520692222	2.05538517974498	5.92675876410114	5.2970887335897	2.60431583112041	3.36705482585917	4.78183590147629	5.5458509324436	4.64621064454455	3.63743339927267	5.04412544242314	6.18948568241264	2.71789898278273	-0.267955815070519	-0.344611627531353	3.12314352181154	4.92979826200332
-8.30620283252447	-7.82395647328908	-7.35064488763029	-7.02190554154399	-6.71981464597444	-6.41973148692169	-5.94586790256553	-5.47414793307697	-4.97475083554625	-4.75337350747416	-4.70133076519037	-4.60935073422307	-4.42626935545545	-3.81095993406067	-3.95368455757686	-4.13372931758736	-3.18108018388394	-2.97476331507052	-1.87535962753135	-1.42212105666581	-1.98625614980736	-1.79889896740437	-2.25223381010157	-1.30163934579953	-1.22512762942366	-1.40085704322886	-1.55069021760346	-0.632524957156873	0.962057716204446	1.61601660259076	2.33880867089046	3.8139260286577	3.85443321249255	3.26936579410197	3.57747951552057	7.08122005875001	7.60810486080545	4.75984660378341	4.973618433144	6.59970436557497	7.33075040151101	6.90966798212954	5.81025066835992	7.0119011128925	10.1576192637054	8.21770226564155	4.74924364468109	4.42831781209002	6.93319103822175	7.99622877930455
-6.97110339740924	-6.69633466244287	-6.28527730467563	-5.79674678750745	-5.41109420589803	-4.7482921511461	-4.49272660791665	-4.52586680586122	-4.49931006288326	-3.968186566856	-3.63017063442503	-3.72049959848899	-3.71222701787046	-3.46757099830675	-4.2073588871075	-5.11250573629459	-4.60697440102512	-5.01393968865225	-3.82278385457665	-3.3243750402556	-3.1760472991728	-3.4466920808654	-3.50362857742414	-2.18205994118454	-2.0365918714794	-1.98493753067796	-2.52500027970595	-1.28044371733825	-0.562443971102996	-0.386873618513137	0.313668094636742	1.17088860168094	1.42559216222382	1.73248093422872	2.79120222794172	5.95022094929667	5.37989986005882	2.55387298954574	3.07391337164646	4.52544299489285	5.50406204725275	4.81336414196206	3.34888235485901	5.00094205710663	6.60764393568487	4.13429318161427	0.969341957774135	0.715061089103687	4.21173016890137	5.85288332023306
-5.0724562851798	-4.72659673869659	-4.6534192316524	-4.32404117110951	-4.22249739910461	-4.04115943872494	-3.98097071737	-4.14060513994118	-4.18514867712092	-4.41181496168687	-4.86438533844048	-4.40846295274725	-4.48312419137128	-4.37952597847432	-4.61289794289337	-5.1903127309818	-4.7515084850524	-4.3696068755592	-3.05580274422965	-3.95505590957598	-4.18066775824429	-3.68882378494857	-3.89699771724935	-3.39657884046262	-3.34305107794572	-3.34446700283286	-3.73869705881537	-2.60958403689919	-1.4657868555453	-1.290599888212	-0.648839383703954	0.604111108002601	0.828233624681425	0.573983165495176	1.48755502884195	4.74309298010019	4.70295909679274	2.33047626715339	3.45976122797817	4.70619578338665	5.28972978534326	3.28432918583646	0.850849149649727	1.72619047816319	3.85695920551443	1.00788275470668	-1.95388614382088	-1.04695561595993	3.29979403768504	5.46463449275676
-6.90956155487867	-7.31318988370395	-7.0496243919974	-6.86283770865191	-7.04242000117149	-6.39019630449139	-5.69212701989981	-5.24690090320726	-5.09925206617994	-4.86601210535516	-4.72096921661335	-4.56678854799007	-4.4254124808302	-4.05874268368361	-4.17278668850348	-4.18880079448557	-3.08033257862665	-3.50330114382088	-2.95105794929326	-2.4215295407923	-3.15017491905392	-3.37169076305677	-4.55140269009572	-3.52514092517715	-2.86448178589032	-2.87214811159651	-2.84296692739509	-2.25917233938755	-0.0822722965762894	0.695138951180287	1.61060011309773	2.70902989990607	2.93167783107941	2.6928540096339	3.24918495812081	6.65680850339544	6.81628105082189	3.53186571524521	3.77637573316708	5.7537776711833	7.20479681726503	6.71347565682062	5.57692758094387	6.40991663420922	8.2488368863543	5.65091727132804	2.17070417496821	1.53955542495725	4.51487178427766	6.51047748657935
-6.64124688215305	-6.95785488690227	-7.11015343342726	-7.20485550225393	-7.23833599036611	-6.98069004187919	-6.57855649660456	-6.21374061584478	-5.74595761808812	-5.16543093349959	-4.7747773288167	-4.23847318273497	-3.74040934317938	-3.49555408572279	-4.08130169912411	-5.09853478031236	-4.03759439533862	-3.74694082503179	-2.64199457504275	-2.13983429419969	-2.45901525856467	-2.17781092426176	-2.80780229455139	-1.87453854310798	-1.80931629691447	-2.17763374482784	-2.19310788841707	-0.962205993379152	0.403679799557567	1.05579876903107	2.01654974359384	3.07792370008884	3.24147293319443	2.80781389906519	3.49066847829276	7.01143624889056	7.11942823447082	4.15389276488336	4.47643355743515	6.07157283746961	7.24779051821318	6.02589214905391	4.0956401480961	6.09904661210166	9.14298342015325	7.01774438297987	3.12950638541891	2.21256677745424	4.87855754759145	6.9153278466431
-6.3365928976356	-6.02920692307282	-5.67720629991116	-5.1776404001389	-4.75258776760147	-4.55508985504058	-4.26382375110944	-4.32384176552918	-3.96653723511664	-3.94267810923152	-4.13963549586372	-4.25148114845349	-4.63334118427943	-4.82749651857056	-4.95220172123167	-5.66046491318008	-5.24690395035347	-5.32694194791442	-3.61174155587909	-3.25089353088589	-3.36090656516758	-3.48070370866763	-4.20167745823349	-3.20603965099841	-2.89188249782304	-3.0191634583682	-3.31152984138848	-2.3624915857194	-1.47909522980458	-1.4201640213934	-0.71022820590647	1.01148686285265	1.24724526440956	1.03417812330599	2.0297465298855	5.36817424545584	5.07678942602159	2.03011202982432	2.68484627040195	4.2421398363279	5.09983891034009	4.33777480918836	2.80863223022301	3.83637355495202	5.63250717686097	3.0976344795539	0.438966707373507	0.54437783433534	3.1786567135578	4.60172889360289
-5.91906568806006	-6.19851770590647	-6.95959963714735	-7.52655473559044	-7.17958587669401	-6.72538180344784	-6.29911075454416	-5.84378724064507	-5.73562963684234	-5.28624039626471	-4.75566849700544	-4.79401442299324	-4.58536019081164	-4.11706943644365	-3.96670644504798	-4.42935782313903	-3.77206385377943	-2.56652412595983	-2.33043966566466	-2.86001603158622	-2.63167551820779	-3.46926436495442	-2.69166915876568	-2.48045796949098	-2.60861575211271	-2.46061458837237	-1.6605161658578	-0.375561806622418	0.359094945703046	1.09852229178935	2.20332202069222	2.29806351307831	2.56658376410114	2.38493206692303	3.78037916445375	6.91390982585917	6.03256923480963	4.07110426577693	4.98222897787788	5.85888339927267	6.31352710908981	5.57345401574598	4.60333148278273	6.71374668492948	7.77581703913531	4.21551227666752	1.31791885019264	1.71061936592896	5.01850560170911	6.09977173267782
-5.64049887487732	-5.52508797930778	-5.31833815358835	-4.78847123589886	-4.5034312664103	-4.62006583554625	-4.6787018408075	-4.47732076519037	-4.1426590675564	-4.35159602212212	-4.464328267394	-4.81239289091019	-4.74975765092069	-4.71182351721727	-5.02820498173719	-6.11291462753135	-5.52900272333248	-4.30104781647403	-3.85234396740437	-4.08165881010157	-3.89644767913286	-4.13728146275699	-3.28628870989553	-3.32411855093679	-3.17132795715687	-3.40617445046222	-2.69621006407591	-1.8240779957762	-1.4876889713423	-1.20450378750745	0.151867460768632	0.870669015520568	1.44358672541668	1.13043269413878	1.97836493711674	4.63760009981066	5.01295436557497	2.53316373484434	3.56815798212954	5.38089566835992	5.83583777955917	4.12797926370541	1.46001393230822	2.19177197801442	4.37231447875669	2.49993279307773	0.0161193674938661	0.342840919134604	3.69244083438654	5.74204780395948
-6.54345012084078	-6.2324708725647	-5.92435548447943	-5.03408660791665	-4.88055347252789	-4.38730506288326	-3.986856566856	-4.3022023010917	-4.03785126515566	-3.56288368453712	-3.24356099830675	-3.68466555377417	-3.88044240296126	-3.82293606769178	-4.30456802198558	-5.26019385457665	-4.74311670692227	-4.38944563250613	-2.94266374753206	-2.71958857742414	-3.02210494118454	-3.0259768714794	-3.01165753067795	-1.83429527970595	-1.78446788400491	-1.999851471103	-2.32830961851314	-1.04907090536326	-0.0425095649857284	0.436207828890486	1.09778226756205	2.04449389460839	2.45937094929667	2.48641319339215	2.98322798954574	6.37808670497979	5.86951466155952	3.39461704725275	4.30933914196206	5.99969068819235	6.97971372377329	5.58092393568487	3.6676015149476	4.8895481244408	6.65137225577035	3.84802409042402	0.710256575089041	0.84741571505143	4.139118361228	5.42357723801473
-8.52426617110951	-9.00141739910461	-8.91341943872494	-7.99451238403667	-7.48211180660785	-6.81728534378759	-6.24124662835354	-5.98444533844048	-5.60319461941392	-5.26716585803794	-5.07023097847432	-5.06092460956004	-5.00363606431513	-4.34082181838573	-4.7242918755592	-4.82923107756298	-3.95505590957598	-3.90065609157763	-2.96078545161524	-2.23557438391602	-3.37791050712929	-3.02570107794572	-3.8484953361662	-2.87998372548203	-2.49757903689919	-2.21249518887863	-2.24264655487867	-1.30220688370395	0.585444108002601	1.16425295801476	1.80604666549518	2.98096869550861	3.39902131343353	2.81752409679274	3.58120626715339	6.8386045613115	6.89031245005331	4.22567645200993	4.42305418583646	5.90978231631639	7.60650164482986	7.10512753884776	6.36549908804001	7.43594552284579	8.80956538404007	6.2775954592077	3.94353341427941	3.98336590360989	6.6395450550483	8.15116515330019
-7.01217937531858	-7.07975500117149	-6.83821797115805	-6.86818701989981	-6.70297590320726	-7.02201706617995	-6.99412543868849	-6.66240588328002	-5.76151854799007	-4.94810914749687	-4.37609435035027	-4.52747168850348	-4.39414579448557	-3.90170757862665	-3.89532281048755	-4.36979794929326	-3.44825287412564	-2.79548825238726	-1.37425092972344	-2.21794602342905	-2.61042425851049	-3.16316178589032	-3.09615977826318	-2.18959692739509	-2.24050733938755	-2.28505562990962	-2.62770354881971	-1.00287172023561	-0.184455766760592	0.0568593310794051	1.70346734296723	2.70781995812081	2.94194517006211	2.97074771748856	3.96122238191188	6.98721239983374	6.59382100451663	3.60194015059836	4.36135232348729	5.80093758094387	6.68993163420922	5.57936355302097	3.50413893799471	4.93351750830154	7.38253042495725	5.47656903913364	2.525246408102	3.12380407573824	6.29236545059262	7.6736558687027
-7.48487050225393	-7.14499765703277	-6.70067504187919	-6.24254316327123	-5.63504228251144	-5.12992428475479	-5.14676260016626	-4.92412066215003	-4.55582651606831	-4.43111434317938	-4.42893408572279	-4.06263503245745	-3.66112478031236	-3.08554439533862	-3.03757082503179	-3.83672790837608	-3.33456429419969	-3.373733591898	-2.40182092426176	-2.77046896121806	-3.29327854310798	-3.19072296358114	-3.31636374482784	-2.26777788841707	-1.95159116004582	-1.76176820044243	-1.72567956430226	-0.316905756406156	1.30449653342218	2.0654095998611	2.84514556573186	3.07998014495942	3.05389458222389	2.84453656780416	3.0525010982167	5.91384355743515	7.11696117080295	4.57831551821318	5.11117548238724	6.44776681476277	7.89114327876833	6.75352508681992	4.5162827163132	5.16427805208558	8.35422511078758	6.82963980244744	3.30344676816575	2.54894962466571	5.53319362024386	7.14486476081227
-6.80172373347223	-6.13399276760147	-5.76848652170724	-5.34654875110944	-4.64119343219584	-4.32122056844997	-4.11068310923152	-4.08363216253039	-3.89679781512016	-3.77462785094609	-3.95011651857057	-3.77614172123167	-3.68169657984675	-3.90283395035347	-4.24421694791442	-4.97447988921242	-4.61363186421923	-4.55563489850091	-3.46203537533429	-3.75365412490016	-3.59805965099841	-4.06794249782304	-3.56052512503487	-2.52748984138848	-2.41849491905273	-2.33780856313791	-2.27887568806006	-0.766231372573137	-0.0899049704806783	0.0338475977428947	1.09018262330599	1.69372819655216	1.98933091212251	1.86595275935493	2.98216369649099	6.10102460373529	5.3621998363279	2.48637057700676	3.74040980918836	5.31009723022301	5.98315188828535	4.79246384352763	3.1162994795539	4.56451920737351	6.01400033433534	2.98295896841378	0.429819481792209	0.450942468378917	3.96303858637833	5.3129764423197
-6.49983140225711	-5.96619087669401	-5.43731513678117	-5.17904908787749	-4.66772390731174	-3.98087130350901	-3.90483706293138	-4.04629849700544	-4.17798275632657	-4.30534685747831	-4.22907276977699	-4.30272144504798	-4.2426794898057	-3.5853855204461	-3.74258745929316	-4.38388133233133	-3.99874269825288	-2.96769218487446	-2.94657103162108	-3.73705582543235	-3.80585963615765	-4.27003741877938	-3.33799458837237	-2.7805761658578	-2.54101147328908	-2.88907822096362	-2.31765554154399	-0.820838312641111	0.113948513078312	0.774488097434475	1.86224206692303	1.96961583112041	1.87364149252584	1.45899423480963	2.1670059324436	4.94489231121121	5.22418339927267	3.08402377575647	4.62140401574598	5.83539648278273	5.83636501826281	4.22896370580198	1.77004894333419	2.62465385019264	4.43609603259563	2.37734452323177	-0.218918012466196	0.678972870576341	4.11512236858182	5.02934586087389
-8.67134456923219	-8.3489662664103	-8.18558916887959	-8.0762168408075	-7.59481576519037	-6.88680573422307	-6.21836602212212	-5.71506160072733	-5.31642122424353	-4.58174931758736	-4.20780018388394	-4.22549664840385	-4.35815629419802	-3.71823938999914	-3.5356744831407	-4.26302896740437	-3.40963047676823	-3.18707434579953	-2.51319479609033	-2.96893870989553	-3.08143855093679	-3.45133962382354	-3.38750778379555	-2.21085339740924	-2.06675632910954	-1.78637063800897	-1.87653845417412	0.0211934607686319	1.30002401552057	1.85427505875002	2.77318652747211	3.06109160378341	3.21886176647733	2.51148603224164	3.11186206817767	6.40564464879621	6.38894900169325	4.17441777955917	4.98669259703874	6.70562393230822	7.17603697801442	6.01506614542336	3.9373449597444	5.6537477008272	7.7352329191346	5.40084308924252	2.7275333921488	2.92900646185393	6.18184854779939	7.71389913210474
-7.55422327458332	-7.06466680586122	-6.72076006288326	-6.82433823352267	-6.72899896775836	-6.42731126515566	-6.43770368453712	-6.04370766497342	-5.30875055377417	-4.66448240296126	-4.32695773435845	-4.09922468865224	-3.84145385457665	-3.49238337358894	-3.8294172991728	-4.82809874753206	-4.13832857742414	-3.2647816078512	-2.3352718714794	-2.54496753067796	-2.63700527970595	-3.33388621733825	-2.89590313776966	-2.16029961851314	-2.05712340536326	-2.17062256498573	-2.00925400444285	-0.320960399104614	0.532414727941723	0.891288615963332	2.16906486005882	2.81521965621241	3.03657837164646	2.06131299489285	3.35728038058608	7.10948580862872	6.80239568819235	4.03022372377329	4.72221060235154	5.81437984828093	6.45763145777414	5.43797892243702	3.68001409042402	5.45184057508904	7.81045121505143	5.67950728275065	2.50240115953738	2.20124058872095	4.74765074231115	6.36952568632865
-7.77050238403667	-7.87413180660785	-7.41465367712092	-6.72660496168687	-7.34718033844048	-7.07793628608059	-6.46189419137128	-5.98494597847432	-5.49027960956004	-5.17164439764846	-5.01285681838574	-4.46294520889253	-4.19452941089631	-3.95505590957598	-4.27400609157763	-4.8088821182819	-3.80365605058269	-3.34057550712929	-2.50300441127905	-3.25112700283286	-2.73064205881537	-2.81492903689919	-2.3991718555453	-1.85062655487867	-1.73156155037062	-1.50533272533073	-1.50522120865191	-0.415402501171491	0.47950086217528	1.15890364676686	2.64951576345941	3.39453293382005	3.40375789464484	2.61541745005331	3.75898311867659	7.1858675191698	7.06717731631639	4.02231331149652	4.84634253884776	6.83219075470668	7.23059718951245	5.72940038404007	3.75746379254103	5.60495341427941	8.14625257027656	6.03315564323761	3.28855074148951	3.78120488077634	6.19068630021417	7.41459915108225
-6.83085201989981	-6.25495590320726	-5.69661706617994	-5.35137210535516	-4.92631254994669	-4.58545688132341	-4.46274914749687	-4.02140768368361	-3.81810335517014	-3.31142079448557	-3.62169424529332	-3.70864614382088	-3.64176294929326	-3.33624620745897	-4.23289825238726	-4.99577742972344	-4.57007102342905	-3.84249259184382	-2.97648678589032	-3.50684811159651	-3.73901192739509	-3.62191567272088	-2.99442562990962	-2.06767188215305	-1.82424822023561	-1.73386843342726	-1.94058050225393	-0.331305823699439	0.299693958120813	0.515148503395439	1.42133105082189	1.96378404857855	2.18962406650041	1.88957100451663	3.20991848393169	6.28411899015395	4.99822591427721	2.65771830087589	4.08595021968764	6.04294060466138	6.61360584163488	5.10507709162392	3.18044737246698	5.10138307476867	5.66260407573824	2.28846837211527	0.0668981235586874	0.692146869752194	4.19705733364951	6.32836485672695
-6.80256982993789	-6.41908394917811	-5.87663261808812	-5.33344093349959	-4.9987923288167	-4.23847651606831	-3.81508267651271	-3.88757575238946	-3.70795169912412	-3.97847478031236	-3.70157772867196	-3.57893249169846	-3.61271624170941	-3.39056429419969	-3.85909025856467	-4.77261259092843	-4.22654396121806	-3.77863687644131	-3.35873296358114	-3.6523804114945	-3.9478662217504	-4.54639282671249	-4.03922153377577	-3.2190928976356	-2.87437358973949	-2.65304629991116	-2.3401554001389	-1.16839826760147	-0.280197188373912	0.403088415557225	1.33245490113749	1.37241443155003	1.35893855743515	1.68467117080295	2.86089218487984	5.59653548238724	4.69300681476277	2.27217827876833	3.80403508681992	5.33765438297987	5.76164138541891	4.34067844412091	1.95737980244744	3.21010843483242	4.97574462466571	2.21999654176651	-0.349887317665075	0.729644002176963	4.40091595344248	5.8073045704222
-6.22392875110944	-5.70525009886251	-5.16126556844997	-4.76405144256485	-4.41964882919705	-4.27014614845349	-4.33465451761276	-4.60348151857056	-4.16815838789834	-4.05504491318008	-4.3321872836868	-4.35622361458109	-4.15310155587909	-3.96026186421923	-4.18227989850091	-4.93678037533429	-4.01500245823349	-3.56072465099841	-3.0972291644897	-1.61908679170154	-2.21013817472182	-2.19448325238606	-2.54315189647124	-2.37221235472673	-1.6809460392398	-1.67665297048068	-1.79558140225711	-2.38200087669401	-0.770399970114504	-0.437466087877493	-0.168821240645072	1.02206019649099	2.49816793706862	3.02874316966123	3.55042557700676	6.70856814252169	7.36353723022301	4.32173188828535	3.52306384352763	4.85239281288724	6.20727254070684	5.86465700100201	4.70038230174712	6.10478448179221	8.60870730171225	5.76477917456765	2.14912036384235	1.79694591455395	4.19409315677164	5.59155491261955
-6.95247575454416	-6.34781390731174	-5.97830963684234	-5.60359206293138	-4.99834849700544	-4.73801275632657	-4.52935685747831	-4.52775610311032	-4.09737644504798	-3.94399782313903	-3.73472885377943	-3.57457912595983	-3.31982633233133	-3.47604769825288	-3.54639051820779	-4.81333769828775	-4.46509415876568	-4.17921463615765	-3.26198575211271	-3.71134958837238	-4.2179861658578	-4.05309147328908	-4.25181488763029	-3.12036720821065	-2.96761631264111	-2.87287648692169	-2.94037623589886	-1.53527143307697	-0.270502668879588	-0.179799507474162	0.562945734809628	1.77498426577693	2.44342731121121	2.68538339927267	3.25203210908981	6.22682068241264	6.04074148278273	2.43885335159615	2.62354537246865	4.96222061000086	6.1155055168593	4.79078103259563	2.45201452323177	2.69323565420047	5.15920853724301	3.21005462343781	-0.299958550936791	0.151516542843127	3.88323496134846	5.91859934773477
-7.44151517414083	-7.03478743185704	-6.56945240088973	-6.18102935545545	-5.97640993406067	-5.63377122424353	-5.01110765092069	-4.76782518388394	-4.67352164840385	-4.61950296086469	-4.61428772333248	-4.69306781647403	-4.58038063407104	-3.80164881010157	-4.2511310124662	-4.93999146275699	-4.01432870989553	-2.48407355093679	-2.92864962382354	-3.70485611712889	-3.25624173074258	-4.00819466244287	-3.03710063800897	-2.90325678750745	-2.77895253923137	-2.75085881781277	-1.89792277458332	-0.306978139194554	0.316944437116744	1.053410433144	1.89545436557497	1.89846540151101	1.72006298212954	1.40468900169325	2.84901277955917	6.08808426370541	6.25759893230822	4.20788031134775	5.39903781209002	6.7188249597444	6.4191227008272	4.39372125246794	1.87265475590919	4.0716033921488	6.38251979518727	4.02604746932204	1.00318705362739	1.44503228266175	5.42022627404102	7.72391145996421
-7.45903990018934	-7.8863923010917	-7.67804126515566	-7.05373368453712	-7.03309266497342	-6.72749055377417	-6.38190740296126	-6.15639106769178	-5.76064802198558	-5.29752885457665	-5.0604650402556	-4.46411563250613	-4.28673541419873	-3.95165191075748	-4.51551327451787	-4.9674118714794	-3.77703419734462	-3.64505861303928	-2.47517288400491	-2.634551471103	-3.0936812851798	-3.15851507202992	-3.53336256498573	-2.75596283777618	-2.76642239910461	-2.62242110539161	-2.89824405070333	-1.20978063994118	0.201748656212411	1.05780770497979	2.02397632822619	3.05859871391941	3.09594414196206	2.24749068819235	3.22751372377329	6.8689922690182	6.82243318161427	3.8254931244408	4.33658558910369	5.60278075709068	6.51589724175571	5.83167954838476	4.67145728275065	6.42260449287071	8.90292725538762	6.77340133050047	3.39234627451797	2.97204262976747	5.46893088959872	6.76418119026535
-7.92133329502021	-8.16856200510715	-7.61929795274725	-7.41394752470461	-7.08633597847432	-6.94635627622671	-6.66505606431513	-6.3569284850524	-5.8070168755592	-5.66927607756298	-5.26179090957598	-4.81536609157763	-4.58486878494857	-4.06500438391602	-4.46063550712929	-4.59378441127905	-4.2031803361662	-4.11204872548203	-2.72159237023253	-2.24983018887863	-2.93335155487867	-2.45959821703729	-3.1294193919974	-2.56927770865191	-2.73019166783816	-2.37664797115805	-2.33194868656647	-1.51336923654059	0.277034433820055	1.2383085613115	1.73803878338665	2.97494311867659	3.1349875191698	2.73628231631639	3.14493331149652	6.8437808721811	7.11220742137335	4.20643885617912	4.34799705070674	6.12825379254103	7.43438508094608	6.70884423694323	5.37978897657095	6.61139240815618	9.08281654744301	6.51767855507016	3.22401807260491	3.11710766061245	5.99373711523439	6.9578241963243
-5.83673210535516	-5.50501254994669	-5.22015521465674	-5.19078581416354	-5.02946435035027	-4.97549502183681	-4.61815746115224	-4.12572091195999	-4.15666614382088	-3.88443961595993	-4.0269495407923	-3.76620825238726	-4.00638909639011	-4.51406769009572	-4.90654925851049	-5.40328011922366	-4.83225144492984	-5.12042192739509	-4.27528233938755	-3.46111729657629	-4.08378021548638	-3.98969822023561	-4.59002176676059	-3.75134050225393	-3.37413265703277	-3.19115837521252	-3.51706482993789	-3.39492561584478	-2.01242761808812	-1.69324926683292	-0.910575662150032	0.335099317265026	1.01984232348729	1.52604424761054	2.28436496754255	5.1500068863543	5.40823893799471	1.89069084163488	1.96891375829059	4.18849903913364	5.17605307476867	4.7292207424049	3.55786770544861	4.45379812355869	6.72179870308553	4.24403792183883	0.420363278249596	-0.178164493379152	2.80216237803492	4.05164651417509
-6.45349926683292	-5.8388373288167	-5.05985318273497	-4.69245600984605	-4.57827908572279	-4.64133336579078	-4.2958231136457	-4.09359439533862	-4.00828749169846	-3.74338957504275	-3.40923262753302	-3.57907692523133	-3.96990592426176	-3.62918229455139	-4.18932687644131	-4.92681629691447	-4.43642207816117	-3.85452788841707	-2.41828282671249	-2.3031298671091	-2.3977178976356	-2.59436025640616	-2.48503796657783	-1.61211873347223	-1.20573610093481	-1.53093152170725	-1.89303375110944	-0.646315432195844	-0.102332901783302	0.0895368907684805	0.769958504136281	1.90884218487984	2.16168714905391	1.6315151480961	2.92554661210166	6.08148842015325	5.9536877163132	3.20417638541891	4.39668177745424	5.7095814691141	6.29027176816575	5.31176129133237	3.71340754176651	5.21307368233493	6.68462416884363	3.85053320829847	0.982028658611517	1.50171508094727	4.33556584867277	5.47722372375062
-6.94816977589819	-7.46247549586372	-7.91034281512016	-7.67616785094609	-7.42229651857056	-7.00564338789834	-6.61251324651342	-6.01227561702013	-5.64429528124775	-5.36649988921242	-5.09899019755256	-4.46229823183425	-4.07806704200096	-3.56697745823349	-4.00874631766508	-4.6093041644897	-3.7285334583682	-3.05018317472182	-1.7091215857194	-2.24447022980458	-2.44688235472673	-2.5956610392398	-2.27401963714735	-1.60890640225711	-1.82197087669401	-2.03980013678117	-1.89354242121083	-0.0194799073117383	0.667374029824322	1.19143293706862	2.52471650299456	3.19574057700676	3.21771814252169	2.73396223022301	4.09772022161868	7.70461884352763	7.5218644795539	4.88186754070684	5.52864033433534	6.66048563508045	7.28084781512554	5.58454730171225	3.37531750790098	5.71464369717568	8.47997091455395	6.36918707829429	3.5477588341422	3.58198019337758	6.52844119084706	7.92123720360003
-5.67826372959805	-5.16635683033877	-4.96202442299324	-4.71603519081164	-4.50908943644365	-4.26538644504798	-4.00000115647237	-3.71606385377943	-3.51857579262649	-3.22648799899799	-3.04669269825288	-2.83701885154112	-3.13324769828775	-3.12102582543235	-3.69385630282432	-4.58738575211271	-3.84202125503904	-3.76996449919113	-3.11970647328908	-1.84368822096362	-2.33632554154399	-1.95956631264111	-2.81687315358835	-2.38034456923219	-1.9832962664103	-1.76391250221292	-1.7852168408075	-2.38654409852371	-1.23050573422307	-0.879413355455454	-0.320110267394	0.843904109089807	1.65324568241264	1.46716648278273	2.40151668492948	5.61036870580198	5.48491227666752	2.26996718352597	2.30798436592896	4.44945452323177	5.79206732086714	5.45789020390967	4.51678795677114	5.99103978239654	7.78658704284313	4.95693554953778	2.17604660259076	0.957401004223796	3.28158544046838	4.0687992909699
-5.77034102212212	-6.536438267394	-7.35119455757686	-7.53124098425402	-7.5119768505506	-7.39899998173719	-7.34498129419802	-6.72373105666581	-6.22381781647403	-6.05512396740437	-5.61241047676823	-5.5392010124662	-4.97732479609033	-4.20100370989553	-4.72419188427012	-5.22476795715687	-4.30222111712889	-3.92827673074258	-3.1494829957762	-2.1970589713423	-3.18327512084078	-2.98429753923137	-4.07625881781277	-3.67134827458332	-3.57381847252789	-3.54726006288326	-3.44549490018934	-3.08880896775836	-1.34970909848899	-0.576058684537124	0.527306835026584	2.23297944622583	2.91458259703874	2.67341059897488	3.36783697801442	6.85511114542336	6.84949829307773	3.8616577008272	3.85235958580127	5.32616975590919	6.7970833921488	6.19584479518727	5.53812580265538	6.82749472029405	8.52007544932842	5.89656519556367	2.59995038148686	2.23643659463674	4.96944351349162	6.45621324070117
-6.73638368453712	-6.24905266497342	-5.94345222044083	-5.69120406962793	-5.39101606769178	-5.29395468865224	-4.75616718790998	-4.20175337358893	-3.99742396583947	-3.8200470808654	-3.76497691075748	-3.7874766078512	-3.84735353814607	-3.64635919734462	-4.18641694637261	-5.06997788400491	-4.594656471103	-4.38174961851314	-2.97183673869659	-2.54397589831906	-3.07331283777618	-2.89709739910461	-3.03310777205828	-2.17020738403667	-2.21783513994118	-2.41172034378759	-2.52638329502021	-1.74688617177381	-0.245575952747252	0.314462141962057	1.14610002152568	2.40613872377329	2.74344060235154	2.41686818161426	2.7614381244408	6.05401225577035	6.23748075709068	2.98770890842237	3.05020121505143	4.98880561608398	6.31060115953738	5.52408392205428	3.93591799716714	5.29644627451797	6.91091929643414	4.89988147778804	1.49088177845467	1.57261178296271	4.53334168647995	5.42949836982544
-5.26716585803794	-4.92088764514099	-4.81824294289337	-4.79829106431513	-4.19148181838573	-3.8842468755592	-4.08252441089631	-4.34707257624265	-4.38601275824429	-4.6408721182819	-4.99838771724935	-5.31934550712929	-5.63917441127905	-5.26723700283286	-5.38145205881537	-6.00709737023252	-5.19932018887863	-4.59477322154533	-3.54232488370395	-3.91346105866407	-4.39870937531858	-4.70896333450482	-4.80344297115805	-3.80669535323314	-3.99616923654059	-4.37121039951328	-4.7353404386885	-3.17155588328002	-2.38267354799007	-2.40930581416354	-1.38926901701694	-0.457923688503478	0.254100205514429	0.335848421373347	1.23828135617912	4.2359887173734	3.88813712587436	1.40473508094608	3.23665923694323	4.70775397657095	4.94997240815618	3.16517321410968	0.97338788840349	2.96267307260491	4.42384266061245	1.05645387009038	-2.01167021548638	-1.26422005356894	2.47537147838342	4.35944224289009
-7.8789274808302	-7.73627268368361	-7.92498335517014	-7.73565579448557	-7.39255924529332	-6.90081281048755	-6.40457294929326	-6.24839954079231	-5.68897658572059	-5.03311076305677	-4.70074602342905	-4.38385259184382	-4.39522678589032	-4.34689144492984	-4.63506192739509	-4.89131400605421	-3.98381229657629	-3.26240521548638	-2.25360488690227	-2.25656343342726	-2.07125216892059	-3.01944765703277	-2.46312004187919	-2.15432482993789	-1.95751228251144	-1.91908761808812	-2.06660093349959	-0.275875495483365	0.391102483931692	0.459812490153952	2.08607424761054	2.71372163420922	2.4058618863543	1.65604227132804	3.45877417496821	7.38253209162392	6.63396403913364	3.79464974143533	4.9719007424049	6.11533270544861	6.32055979022535	5.11638203641886	3.9640245885055	6.20733544491626	8.03560217328751	5.10792679955757	2.3438671023644	2.68858807692718	5.62574644523286	7.39471067833845
-7.36193267651271	-6.98640575238946	-6.52676669912412	-6.18126144697903	-5.69901272867196	-5.46436415836512	-4.95678624170941	-4.69729929419969	-4.40045192523133	-4.3059192575951	-4.00253396121806	-3.75997187644131	-3.97476463024781	-3.35369874482784	-3.51851288841707	-4.17304116004582	-3.08716820044243	-2.77106956430226	-1.90365525640616	-2.33569796657782	-2.54550206680557	-2.92315943426814	-2.94967318837391	-1.91170041777611	-1.85971009886251	-1.2597289017833	-1.21719994256485	0.452607504136281	1.33014718487984	1.63899048238724	2.39688848142944	3.22422827876833	3.11333175348659	2.51883938297987	3.29751305208558	6.61813177745424	6.4189514691141	3.77013843483242	4.65839295799904	6.92424420843318	7.84521368233492	6.85263250217696	5.1759365416318	6.41431682527818	8.33407508094727	5.81995477019542	2.63071764527327	2.4072689607602	5.61275144133	7.06190634288691
-5.92140618427943	-5.5741998519039	-5.08287672123167	-5.04443157984675	-5.0602272836868	-4.74824528124775	-4.45178655587909	-4.52029519755256	-4.20094656516758	-4.26474204200096	-4.33234912490016	-4.08341798433174	-3.97460749782304	-3.78454012503487	-4.03956817472182	-4.9386265857194	-4.61526189647124	-3.97763068806006	-3.3610360392398	-3.56208797048068	-3.92369640225711	-3.95008421002734	-3.90656680344784	-3.10694075454416	-2.87563224064507	-2.71147130350901	-3.06479206293138	-1.61950349700544	-0.780469589659906	-0.217130357478309	0.587179896889681	1.27890855495202	1.32028217686097	1.54821781288724	2.34306587404017	5.24862700100201	4.98039730174712	2.01656948179221	2.85906730171225	4.40203917456765	5.26662036384235	4.27974591455396	3.00900707829429	3.1744038341422	4.98205519337758	2.37520261236971	-0.413555708210654	-0.167469645974445	2.88578242488899	4.06901650924516
[truncated: 150 more columns]
