# Supplementary material for: Phase II monitoring of process variability in multichannel profiles
Source: PLoS One. 2025 Dec 12;20(12):e0337707. doi: 10.1371/journal.pone.0337707 (PMC12700403; doi:10.1371/journal.pone.0337707)
Supplement: S1 Data — (ZIP) [file pone.0337707.s002.zip › Data/C1Nr.csv]

V1	V2	V3	V4	V5	V6	V7	V8	V9	V10	V11	V12	V13	V14	V15	V16	V17	V18	V19	V20	V21	V22	V23	V24	V25	V26	V27	V28	V29	V30	V31	V32	V33	V34	V35	V36	V37	V38	V39	V40	V41	V42	V43	V44	V45	V46	V47	V48	V49	V50
-7.429725	-7.26171333333333	-7.20571333333333	-7.05637166666667	-6.90703166666667	-6.23499666666667	-5.50695666666667	-4.984265	-4.94692666666667	-4.27489166666667	-4.14421666666667	-3.99487833333333	-4.03221166666667	-3.52818833333333	-3.73353166666667	-3.8082	-3.13616833333333	-2.53880166666667	-2.29612166666667	-3.136165	-3.02416	-3.864205	-3.36017666666667	-2.68814166666667	-2.669475	-2.277455	-2.07211	-0.392020833333333	0.6347	1.58675166666667	2.87482	3.26684	3.04282833333333	2.59480333333333	3.696195	7.01903666666667	6.17899333333333	3.99487833333333	5.74963666666667	7.39239	7.31772166666667	4.57357333333333	2.22145166666667	4.14422	6.83236166666667	4.14421833333333	1.1013915	1.73609166666667	4.42423333333333	6.795025
-8.58711833333333	-8.54978666666667	-8.139095	-7.93375166666667	-7.50439666666667	-6.795025	-6.42167166666667	-5.842975	-5.41361833333333	-4.98426333333333	-4.648245	-4.59224166666667	-4.68557833333333	-4.01354666666667	-4.06954833333333	-4.498905	-3.621525	-2.48279666666667	-2.501465	-3.061495	-3.15483333333333	-3.60285833333333	-2.744145	-2.35212333333333	-1.88543166666667	-1.77342666666667	-1.06405466666667	0.541361333333333	1.41874333333333	1.90409833333333	3.17350166666667	3.304175	3.19217	2.68814333333333	4.10688333333333	6.869695	6.27233	4.61090833333333	6.21633	7.89641833333333	7.93375333333333	6.04831833333333	3.88287333333333	6.06698666666667	8.549785	5.56296	2.68814166666667	3.621525	6.160325	8.02709166666667
-5.39495166666667	-5.13360666666667	-5.17094	-4.83492166666667	-4.57357333333333	-4.38689833333333	-4.27489	-4.18155166666667	-3.92020833333333	-3.69619833333333	-3.69619833333333	-3.75220166666667	-3.882875	-3.54685333333333	-3.90154	-4.94692666666667	-4.62957666666667	-4.96559666666667	-3.82686833333333	-3.60285833333333	-4.53623833333333	-3.99487666666667	-4.70424833333333	-3.37884666666667	-2.87482	-3.17350333333333	-3.546855	-2.72547833333333	-1.400075	-1.51208	-0.7840415	0.373353166666667	1.77342666666667	2.05344333333333	2.576135	5.52562333333333	6.010985	2.44546	2.01610666666667	4.25622166666667	5.97364833333333	4.946925	2.85615166666667	2.5388	5.02159833333333	3.09883	-0.224011833333333	-0.168009	1.5867515	3.60285666666667
-6.27233166666667	-5.73097	-5.22694166666667	-4.76025	-4.405565	-4.27488833333333	-4.38689666666667	-4.405565	-4.16288333333333	-4.14421666666667	-4.29356	-4.31222666666667	-4.12555	-3.93887333333333	-4.29355833333333	-4.90959333333333	-3.95754333333333	-3.50952	-3.09883333333333	-1.64275166666667	-2.20278166666667	-2.22145166666667	-2.5388	-2.426795	-1.68008833333333	-1.71742166666667	-1.75475833333333	-2.426795	-0.8587115	-0.410688666666667	-0.168009	1.1013915	2.48279666666667	2.986825	3.56552166666667	6.70168666666667	7.39239	4.27489166666667	3.58419	4.816255	6.16032666666667	5.80563833333333	4.76025	5.992315	8.56845333333333	5.78697333333333	2.09077666666667	1.77342333333333	2.78148166666667	4.14422
-8.77379833333333	-8.34444	-7.61640166666667	-7.16837833333333	-6.45900833333333	-5.99231833333333	-5.693635	-5.46962	-5.11493833333333	-4.74158166666667	-4.59224	-4.4429	-4.40556666666667	-3.67752666666667	-3.546855	-4.12555166666667	-3.34150833333333	-3.304175	-2.48279833333333	-2.109445	-2.78148	-2.35212666666667	-3.1175	-2.14677833333333	-1.51207833333333	-1.325405	-1.43741	-0.2426795	1.0827245	1.30673666666667	1.94143666666667	3.136165	3.60285833333333	3.41618166666667	3.41618166666667	6.72035333333333	7.76574166666667	5.09626833333333	5.43228666666667	6.88836333333333	7.98975666666667	7.33638666666667	5.93631333333333	6.55234666666667	9.81916666666667	8.26977	4.49890333333333	3.58419166666667	5.04026666666667	6.77635833333333
-6.92569833333333	-6.34700166666667	-5.89897833333333	-5.61896333333333	-5.04026666666667	-4.72291666666667	-4.53623833333333	-4.49890333333333	-4.14421666666667	-3.88287166666667	-3.77086666666667	-3.621525	-3.378845	-3.41618	-3.65886	-4.85359166666667	-4.4429	-4.23755833333333	-3.28550833333333	-3.7522	-4.29356	-4.032215	-4.23755666666667	-3.229505	-2.98682333333333	-2.80014833333333	-2.87482	-1.5494135	-0.317350166666667	-0.205344333333333	0.5786965	1.81076166666667	2.46413	2.68814333333333	3.34151	6.21632833333333	6.085655	2.40812666666667	2.65080666666667	5.04026833333333	6.16032666666667	4.81625333333333	2.35212333333333	2.68814166666667	5.18960666666667	3.26684	-0.31735	0.0560028333333333	2.50146666666667	4.48023666666667
-6.04832	-5.56296	-5.13360333333333	-4.81625333333333	-4.36823166666667	-4.25622333333333	-4.01354333333333	-3.88287333333333	-3.453515	-3.36018	-3.17350333333333	-3.19217	-3.13616666666667	-2.912155	-3.43484666666667	-4.29356	-3.546855	-3.52818666666667	-2.24011666666667	-2.16544833333333	-2.29612166666667	-2.03477333333333	-2.501465	-1.04538933333333	-0.9893855	-1.12006116666667	-1.64275333333333	-0.765372166666667	0.373353333333333	0.634699833333333	1.00805333333333	1.97877	2.12811166666667	1.75475833333333	2.744145	5.992315	5.07760166666667	2.37079166666667	3.49085166666667	5.32028166666667	6.29099833333333	4.94692833333333	3.061495	4.48023833333333	6.47767333333333	3.677525	0.4293555	0.280015	2.22145	4.59224333333333
-5.97364666666667	-7.28038333333333	-7.65373833333333	-7.78441	-7.46706	-7.28038166666667	-7.00036833333333	-6.40300333333333	-6.06698833333333	-5.898975	-5.54429333333333	-5.15227166666667	-4.890925	-4.34956166666667	-4.40556666666667	-4.816255	-3.86420666666667	-3.229505	-2.16544833333333	-2.426795	-2.80014833333333	-3.34151166666667	-3.15483333333333	-2.55746833333333	-2.70680833333333	-2.65080833333333	-2.78148166666667	-1.13872816666667	-0.280015	-0.186676666666667	1.2320655	2.85615	3.58419	3.26684	4.33089666666667	7.89641666666667	7.205715	4.01354666666667	4.797585	6.55234666666667	7.59773333333333	6.49634333333333	4.68558	6.010985	8.34444166666667	5.74963666666667	2.557467	3.93887333333333	5.60029666666667	7.31771833333333
-4.77891833333333	-4.51757166666667	-4.554905	-3.938875	-4.03221166666667	-3.88287333333333	-4.05088	-4.12555	-4.40556666666667	-4.51757333333333	-4.31222666666667	-4.237555	-4.55490666666667	-4.23755833333333	-3.95754333333333	-4.573575	-4.12555166666667	-4.03221166666667	-2.66947666666667	-2.98682333333333	-3.73353	-3.88287333333333	-4.648245	-4.08821666666667	-4.06954833333333	-4.21889	-4.57357333333333	-3.52818833333333	-2.20278166666667	-1.86676333333333	-1.101391	-0.242679666666667	0.168009	0.0933383333333333	0.8587125	4.03221333333333	4.57357333333333	1.99743666666667	3.061495	4.62957666666667	4.90959166666667	3.99487833333333	1.6240845	1.73609	3.56552166666667	1.17606033333333	-1.941435	-1.624085	0.280014666666667	2.63213833333333
-5.37628333333333	-5.37628333333333	-5.15227333333333	-5.040265	-4.77891833333333	-4.61091	-4.40556666666667	-4.25622333333333	-4.05088	-4.18155333333333	-4.79758666666667	-5.04026666666667	-4.76025333333333	-4.51757333333333	-5.09626666666667	-5.97365	-5.60029666666667	-4.498905	-4.06954833333333	-4.89092333333333	-4.90959333333333	-4.96559666666667	-4.20022166666667	-3.77086666666667	-4.181555	-4.83492333333333	-4.61091	-2.89348833333333	-1.94143433333333	-2.016105	-0.112005333333333	0.784041	0.485359166666667	-0.242679666666667	0.448022833333333	3.36017666666667	3.73353333333333	1.84809833333333	3.378845	4.64824333333333	4.57357333333333	2.55746833333333	-0.410688166666667	0.186677	2.44546333333333	-0.0186693333333333	-3.43485	-2.352125	0.970719	3.69619333333333
-6.160325	-5.861645	-5.54429333333333	-4.79758666666667	-4.51757166666667	-4.48023666666667	-4.312225	-4.237555	-3.97621	-3.90154	-3.95754166666667	-4.16288333333333	-4.405565	-3.86420333333333	-4.29356	-5.13360333333333	-4.573575	-4.405565	-3.26683666666667	-2.18411333333333	-2.66947333333333	-2.31478833333333	-3.36017666666667	-2.78148	-2.18411333333333	-2.16544666666667	-2.55746833333333	-3.02416	-1.38140666666667	-1.28807116666667	-1.082724	0.560029	1.90410166666667	2.034775	2.40812666666667	5.82430666666667	6.27233166666667	3.17350166666667	2.94948833333333	4.74158333333333	5.842975	5.63763166666667	4.648245	4.48023666666667	6.347	3.97621	1.06405583333333	1.32540166666667	2.576135	3.95754166666667
-7.28038333333333	-6.83236	-6.06698833333333	-5.39495333333333	-4.66691333333333	-4.31222666666667	-3.99487666666667	-3.64019333333333	-3.56552166666667	-3.528185	-3.21083666666667	-2.968155	-3.02416	-3.00549166666667	-3.50951833333333	-3.73353	-2.48279833333333	-2.38946	-1.474745	-1.60541833333333	-1.45607666666667	-1.698755	-1.38140833333333	-0.5600305	-0.3546855	-0.186676666666667	0.056003	1.73609333333333	1.77342666666667	1.792095	2.762815	3.41618	3.08016166666667	2.258785	3.32284166666667	7.11237666666667	6.38433666666667	3.97621	4.96559333333333	6.42167333333333	7.13104166666667	5.936315	3.92021	5.842975	7.429725	4.72291666666667	2.24012	2.277455	3.84553666666667	5.97364833333333
-4.29356	-3.64019333333333	-3.39751333333333	-3.82687	-3.73353166666667	-3.24817333333333	-2.74414333333333	-3.50951833333333	-3.82687	-4.21888833333333	-4.21888666666667	-4.27489	-4.34956333333333	-4.10688333333333	-4.3869	-4.89092333333333	-4.01354666666667	-4.29356	-3.77086666666667	-3.136165	-4.12555166666667	-4.05088	-5.28294333333333	-4.62957833333333	-4.36823	-4.36823	-4.46156833333333	-4.013545	-2.53880166666667	-2.44546166666667	-1.96010333333333	-0.933382166666667	-0.392020833333333	0.056003	0.989385833333333	3.93887333333333	3.50952	0.952048666666667	1.97877	4.20022166666667	5.02159833333333	2.96815666666667	0.466691833333333	0.7467055	2.669475	-0.0933396666666666	-3.49085	-3.21083666666667	-0.522695333333333	1.82943
-4.06954833333333	-3.75219833333333	-3.50951833333333	-3.15483333333333	-2.85615166666667	-2.68814166666667	-2.66947333333333	-2.57613666666667	-2.408125	-2.70681	-2.725475	-3.08016333333333	-3.080165	-2.55746833333333	-2.55746833333333	-3.21083666666667	-2.48279666666667	-2.68814166666667	-1.64275333333333	-1.81076166666667	-2.184115	-2.14677833333333	-2.63214	-1.77342666666667	-1.82943	-1.99744	-2.78148	-2.090775	-0.485359333333333	-0.672035333333333	-0.0933383333333333	0.858711	1.157395	0.877379666666667	1.40007366666667	4.81625666666667	4.87225833333333	2.16544666666667	3.229505	5.04026333333333	5.61896333333333	4.18155333333333	1.90409833333333	2.5388	4.76025166666667	2.109444	-1.362739	-1.25073366666667	1.15739416666667	3.65886166666667
-7.46706333333333	-7.03770333333333	-6.944365	-6.36567166666667	-5.693635	-5.11493833333333	-4.96559666666667	-4.797585	-4.498905	-4.25622166666667	-4.237555	-3.95754333333333	-3.58418833333333	-2.59480333333333	-3.02416	-3.56552166666667	-3.15483333333333	-3.36017666666667	-2.184115	-2.80014833333333	-3.37884666666667	-3.62152333333333	-3.02416	-2.10944333333333	-2.27745333333333	-2.09077833333333	-1.66142166666667	0.541362	1.34407166666667	1.325405	2.44546166666667	3.136165	3.26684166666667	2.46413	3.58419	7.00037	6.477675	4.12555166666667	5.30161166666667	6.60835	6.98170166666667	5.22694166666667	3.21083833333333	4.98426333333333	7.59773333333333	5.61896333333333	2.48279833333333	2.65080666666667	4.57357333333333	6.14165666666667
-6.08565666666667	-5.89897833333333	-5.46962166666667	-4.965595	-4.72291666666667	-4.61090833333333	-4.44290166666667	-4.14421833333333	-4.03221166666667	-4.10688166666667	-4.4429	-4.162885	-4.29355833333333	-3.84553666666667	-4.480235	-4.83492	-4.01354666666667	-3.28550666666667	-2.016105	-2.426795	-2.986825	-2.91215333333333	-2.87481833333333	-2.16544833333333	-2.44546333333333	-2.65081	-2.89348833333333	-1.43740966666667	-0.653368166666667	-0.336018	0.6720355	1.549415	2.184115	2.426795	3.22950333333333	6.21633	6.17899333333333	3.06149666666667	4.20022	5.936315	6.944365	5.11493666666667	2.52013166666667	3.95754333333333	6.06698833333333	3.43484833333333	0.373352666666667	0.7467065	2.55746666666667	4.83492166666667
-7.01903666666667	-6.963035	-6.83236	-6.869695	-6.73902	-7.01903666666667	-7.01903666666667	-6.62701666666667	-5.73097	-4.94693	-4.38689833333333	-4.38689833333333	-4.34956333333333	-4.03221166666667	-3.92020833333333	-4.36823	-3.472185	-2.818815	-1.38140683333333	-2.12811166666667	-2.57613333333333	-3.1735	-3.00549166666667	-2.18411333333333	-2.24011833333333	-2.29612166666667	-2.61347166666667	-1.00805183333333	-0.261347333333333	0.0933381666666667	1.75475833333333	2.66947333333333	3.02416166666667	2.93082333333333	3.92020666666667	7.01903833333333	6.58968166666667	3.56552333333333	4.34956333333333	5.89897833333333	6.66435166666667	5.63763166666667	3.47218333333333	5.00293	7.44839166666667	5.48829	2.5388	3.13616666666667	4.965595	6.328335
-5.39494833333333	-5.18960666666667	-4.92826	-4.68558	-4.405565	-4.20022	-4.25622333333333	-3.49085166666667	-3.36017666666667	-3.22950333333333	-3.39751166666667	-3.50951666666667	-3.640195	-3.24817166666667	-3.52818666666667	-4.59224333333333	-4.05087833333333	-3.621525	-2.14678	-2.44546	-2.63213833333333	-2.89348666666667	-2.576135	-1.82943	-1.82943	-1.97877166666667	-2.5388	-1.21339733333333	-0.522694333333333	-0.448024	0.653369	1.71742333333333	1.66142	1.17606133333333	1.79209333333333	5.11493833333333	5.33894833333333	2.52013333333333	3.41618	4.96559666666667	5.48829	4.46156833333333	2.29612166666667	3.22950333333333	5.48829	3.49085	0.336018666666667	-0.0373353333333333	1.58675083333333	3.77086833333333
-5.60029666666667	-5.17094	-4.90959166666667	-4.44290166666667	-4.06954666666667	-4.46156666666667	-4.27489	-4.18155333333333	-3.7522	-3.82687166666667	-3.90153833333333	-4.05088166666667	-4.06955	-4.106885	-4.77892	-5.48829166666667	-4.965595	-4.57357333333333	-2.93082333333333	-2.72547833333333	-3.00549166666667	-3.061495	-3.58419	-2.65080666666667	-2.576135	-2.893485	-3.21083833333333	-2.109445	-0.858711166666667	-0.728038166666667	0.0746705	1.60541833333333	2.76281333333333	2.744145	3.15483333333333	5.95498166666667	5.43228833333333	2.12811166666667	3.28550666666667	5.7123	7.00037	5.00292833333333	2.52013333333333	3.69619666666667	6.010985	3.26684	-0.0746706666666666	0.31735	2.96815833333333	5.0776
-7.57906833333333	-6.96303166666667	-6.25366333333333	-5.432285	-5.24561166666667	-4.81625333333333	-4.12555166666667	-3.770865	-3.37884666666667	-3.47218333333333	-3.43484666666667	-3.34151	-2.98682666666667	-2.818815	-3.50952	-4.08821333333333	-3.304175	-2.87481833333333	-1.69875666666667	-2.22145	-2.16544666666667	-1.81076116666667	-1.717425	-0.914715	-0.634699666666667	-0.149341333333333	-0.149341333333333	1.00805383333333	2.10944166666667	1.92276833333333	2.76281333333333	3.73353	3.56552333333333	2.85615166666667	3.54685333333333	7.09370833333333	7.20571333333333	4.648245	5.26427833333333	7.20571166666667	8.04576	6.68302166666667	4.23755833333333	6.08565166666667	8.30710666666667	6.01098333333333	2.78148	2.05344166666667	3.864205	5.73096833333333
-7.69107333333333	-7.07504	-6.36566833333333	-5.71230333333333	-5.63763166666667	-5.80564	-5.18960833333333	-4.76025	-4.38689666666667	-4.49890333333333	-4.29356	-3.84553666666667	-3.34151166666667	-3.06149333333333	-3.43484833333333	-4.16288666666667	-3.21083666666667	-3.19217	-2.37079	-2.22145	-2.81881333333333	-2.05344166666667	-2.669475	-1.82942833333333	-1.51208166666667	-1.2133995	-1.19473066666667	-0.802708833333333	0.578697333333333	1.325405	2.12811333333333	3.04282666666667	3.304175	3.00549166666667	3.52818666666667	7.29905333333333	7.87774833333333	4.81625333333333	4.70424833333333	6.90703166666667	8.25110166666667	7.35505333333333	5.04026666666667	5.97364833333333	8.381775	6.38433666666667	2.94948833333333	2.44546	4.03221333333333	5.89897833333333
-5.936315	-5.26427833333333	-4.872255	-4.85358666666667	-4.76025166666667	-4.405565	-4.013545	-3.84553833333333	-4.06954833333333	-4.38689666666667	-4.20022333333333	-3.86420333333333	-4.53623666666667	-4.4429	-4.573575	-5.43228833333333	-4.53624	-4.53624166666667	-3.80820166666667	-3.30417333333333	-3.67752666666667	-4.03221166666667	-4.68558	-3.621525	-3.17350166666667	-3.49085166666667	-3.82686833333333	-3.28550833333333	-1.84809666666667	-1.53074833333333	-0.634701	0.7467055	1.21340016666667	1.49341166666667	1.6427545	4.59224166666667	5.33894833333333	2.426795	2.33345666666667	3.73353166666667	4.90959333333333	4.64824666666667	3.210835	3.37884333333333	5.35761833333333	3.08016333333333	-0.5040265	-0.578697166666667	0.877381166666667	2.61347166666667
-7.46706	-7.26171833333333	-6.53367833333333	-6.627015	-6.83236	-6.40300666666667	-5.97364833333333	-5.89897666666667	-5.65629833333333	-5.41362166666667	-4.83492	-4.330895	-4.312225	-4.20022166666667	-4.34956166666667	-4.816255	-4.03221166666667	-3.43484833333333	-2.33345666666667	-2.57613833333333	-2.05344066666667	-2.53880166666667	-2.12811333333333	-1.75475833333333	-1.58675166666667	-1.698755	-1.71742333333333	-0.0746705	1.02672083333333	1.06405566666667	2.16544833333333	2.85615	2.87481833333333	2.24011666666667	3.60285666666667	7.16838166666667	6.83236166666667	3.71486333333333	5.09626833333333	6.70168666666667	7.13104166666667	5.41361833333333	3.75219833333333	6.10432333333333	8.68045833333333	5.97364833333333	3.229505	3.82686833333333	5.43228666666667	6.552345
-8.51245	-8.00842333333333	-7.37372333333333	-6.77635666666667	-6.38433833333333	-6.30966666666667	-5.60029666666667	-5.04026666666667	-4.81625333333333	-5.05893333333333	-5.0216	-4.68558	-4.40556666666667	-4.05088	-4.23755666666667	-4.77891833333333	-3.770865	-3.47218166666667	-2.33345666666667	-2.80014833333333	-3.32284333333333	-3.04282666666667	-3.56552166666667	-2.12811333333333	-2.333455	-2.38946166666667	-2.48279833333333	-1.00805283333333	0.205344333333333	0.672035	2.22145166666667	3.37884666666667	3.19217	2.22145	3.061495	6.720355	6.83236166666667	4.088215	4.62957666666667	6.06698833333333	7.205715	6.45900833333333	4.23755666666667	5.07760166666667	6.96303333333333	5.32028166666667	3.28550666666667	3.042825	4.55490666666667	5.91764833333333
-5.24561166666667	-4.70424833333333	-4.38689833333333	-4.330895	-4.088215	-3.84553666666667	-3.58419	-3.47218333333333	-3.528185	-3.32284333333333	-3.210835	-3.32284166666667	-3.58419	-3.1175	-3.45351666666667	-4.088215	-3.36017666666667	-3.28550666666667	-2.01610666666667	-2.42679666666667	-2.352125	-3.00549333333333	-2.76281333333333	-1.99743833333333	-2.05344	-2.184115	-2.31478833333333	-0.784041833333333	-0.168009	0	1.3627395	2.25878666666667	2.33345333333333	1.58675166666667	2.986825	6.234995	5.82430666666667	3.22950333333333	4.55490666666667	5.80564	6.02965333333333	4.46157	2.10944333333333	3.34151	5.189605	2.5574685	-0.056003	0.522694166666667	2.37079333333333	4.20022333333333
-6.178995	-5.46962166666667	-4.872255	-4.29355833333333	-3.90154	-3.84553666666667	-3.58418833333333	-3.56552166666667	-3.77086666666667	-3.696195	-3.58419	-3.41618	-3.50951833333333	-3.21083666666667	-3.75219833333333	-4.64824333333333	-3.864205	-4.14421833333333	-3.32284	-3.19216833333333	-3.621525	-2.98682666666667	-3.86420666666667	-2.94949	-2.66947333333333	-2.12811166666667	-2.33345666666667	-2.20278	-0.896047166666667	-0.634700166666667	-0.429356166666667	0.616032333333333	1.21339783333333	1.773425	2.65080666666667	6.23499666666667	5.39495166666667	1.92276833333333	2.33345666666667	4.38689833333333	6.010985	5.20827666666667	3.37884666666667	4.83492166666667	6.79502666666667	3.95754333333333	0.504027	0.448023833333333	2.333455	3.99487833333333
-7.44839166666667	-7.87774833333333	-7.98975666666667	-7.597735	-7.24305	-7.09370833333333	-6.30966833333333	-6.085655	-5.24560833333333	-4.90959166666667	-4.77891833333333	-4.44290166666667	-4.06954833333333	-3.45351666666667	-3.95754166666667	-4.72291666666667	-3.71486333333333	-3.41618166666667	-2.76281333333333	-1.84809666666667	-2.78148166666667	-2.80014833333333	-3.62152333333333	-3.36017833333333	-2.83748333333333	-2.48279833333333	-2.016105	-1.62408583333333	0.149341333333333	0.6720355	1.54941666666667	3.28550666666667	4.12554833333333	3.84553666666667	4.70424666666667	7.821745	7.31772	4.405565	4.70424833333333	6.17899333333333	7.24305	6.68302	5.78697333333333	7.35505666666667	9.53917	7.18704666666667	4.34956333333333	3.82686833333333	5.15227	7.11237333333333
-6.68302	-7.54173166666667	-8.10176333333333	-7.97108666666667	-7.50439666666667	-6.92569833333333	-6.38433666666667	-6.02965	-5.00293166666667	-4.4429	-4.06954833333333	-3.770865	-4.01354333333333	-3.45351333333333	-4.237555	-4.76025166666667	-3.82686833333333	-3.43484833333333	-2.09077666666667	-2.016105	-2.85615	-2.29612166666667	-3.28550833333333	-2.33345666666667	-2.184115	-2.03477333333333	-2.29611833333333	-1.23206433333333	0.317350333333333	0.485359166666667	1.34407033333333	2.87481833333333	3.229505	2.83748333333333	3.82687	7.72840833333333	7.41105833333333	4.498905	4.59224166666667	6.42167333333333	7.52306333333333	6.29099833333333	4.98426333333333	6.888365	9.16581833333333	6.10432333333333	2.66947333333333	2.57613666666667	4.03221333333333	5.88031
-5.04026833333333	-4.68558	-4.55490666666667	-4.27489	-4.237555	-4.05088	-4.01354666666667	-4.08821833333333	-4.12555	-4.46156833333333	-4.79758666666667	-4.40556666666667	-4.55490666666667	-4.38689833333333	-4.64824333333333	-5.17094	-4.70424666666667	-4.38689833333333	-3.11749666666667	-3.97621	-4.18155333333333	-3.71486333333333	-3.92020833333333	-3.36017833333333	-3.32284166666667	-3.24817166666667	-3.696195	-2.63213833333333	-1.456075	-1.28807	-0.7280395	0.560028833333333	0.821376333333333	0.690703166666667	1.493413	4.741585	4.666915	2.33345666666667	3.43485	4.741585	5.32027833333333	3.28550833333333	0.840045166666667	1.86676383333333	3.90154166666667	0.877378666666667	-1.97877166666667	-1.04538766666667	1.90410083333333	4.06954666666667
-8.38177666666667	-7.80308	-7.33638666666667	-7.13104333333333	-6.73902166666667	-6.34700333333333	-5.88031166666667	-5.48829	-5.02159833333333	-4.77891833333333	-4.68558	-4.57357333333333	-4.40556666666667	-3.8082	-3.86420666666667	-4.14422166666667	-3.13616666666667	-3.00549	-1.84809833333333	-1.34407333333333	-1.941435	-1.77342666666667	-2.352125	-1.30673333333333	-1.1947295	-1.34407166666667	-1.56808166666667	-0.728038666666667	0.9520505	1.549415	2.44546333333333	3.77086666666667	3.88287333333333	3.304175	3.621525	7.07504166666667	7.67240333333333	4.87225833333333	4.92826166666667	6.645685	7.41105833333333	6.90703	5.73096833333333	6.9257	10.1738566666667	8.25110166666667	4.816255	4.42423333333333	5.60029666666667	6.60834833333333
-6.10432333333333	-5.67496666666667	-5.07760166666667	-4.90959333333333	-4.38689666666667	-3.78953333333333	-3.714865	-3.58418833333333	-3.34151	-3.36017833333333	-3.17350166666667	-3.06149666666667	-3.04282833333333	-2.57613666666667	-2.94948833333333	-3.49085166666667	-2.89348666666667	-3.04282666666667	-1.81076283333333	-0.952049833333333	-1.68008833333333	-1.77342833333333	-2.65080666666667	-1.51208	-1.13872783333333	-1.30673833333333	-1.75476	-0.914713166666667	0.914713833333333	1.176065	1.56808333333333	2.25878666666667	2.80014833333333	2.46413166666667	3.22950333333333	6.68302	5.60029666666667	3.09882833333333	4.21889	6.010985	6.75769	5.37628333333333	3.64019166666667	5.17094166666667	6.88836166666667	3.86420333333333	0.597364833333333	0.056003	1.90410016666667	3.621525
-5.50695833333333	-5.17094166666667	-4.49890333333333	-4.424235	-4.25622166666667	-3.97621	-3.58419	-3.154835	-3.21083666666667	-3.62152333333333	-3.789535	-3.56552166666667	-3.19217	-3.06149666666667	-3.60285833333333	-4.03221333333333	-3.43484833333333	-3.84553833333333	-2.59480333333333	-1.77342766666667	-2.76281333333333	-2.40812666666667	-2.93082	-2.090775	-2.27745333333333	-2.57613666666667	-2.70681166666667	-2.352125	-0.877378833333333	-0.448023833333333	0.205344166666667	1.43741	2.426795	2.01610666666667	2.35212333333333	5.61896166666667	5.74963666666667	2.83748333333333	3.285505	5.05893333333333	6.291	5.39495333333333	3.62152333333333	4.06955	5.91764666666667	3.1175	-0.168009	0.0373353333333333	2.37079166666667	4.51757333333333
-6.40300333333333	-6.12299	-5.56296	-5.11493833333333	-5.02159833333333	-5.00293166666667	-4.42423333333333	-4.18155333333333	-4.10688333333333	-4.05088	-3.92020833333333	-3.75219833333333	-3.64019333333333	-3.24817333333333	-3.58419166666667	-4.48023666666667	-3.60285666666667	-3.52818833333333	-2.10944333333333	-2.333455	-2.93082333333333	-2.91215166666667	-3.28550833333333	-2.12811166666667	-2.03477333333333	-2.090775	-2.27745333333333	-1.00805566666667	0.336018	0.48536	1.17606283333333	1.99743666666667	1.94143583333333	1.75475833333333	2.52013333333333	6.02965166666667	5.63763166666667	2.74414333333333	3.67752666666667	5.33894666666667	6.45901	5.82430666666667	4.162885	5.15227166666667	6.55234666666667	4.14422	1.21339733333333	0.672035166666667	2.184115	3.88287166666667
-6.403005	-7.16837833333333	-7.84041333333333	-7.78441166666667	-7.20571333333333	-7.00037	-6.888365	-6.25366166666667	-5.73096833333333	-5.693635	-5.693635	-5.37628333333333	-5.05893333333333	-4.330895	-4.38689666666667	-4.965595	-4.12555	-2.85615166666667	-1.698755	-2.37079166666667	-2.53880166666667	-2.93082	-3.005495	-2.55746833333333	-2.576135	-2.65080666666667	-2.59480333333333	-0.802709	0.242679666666667	0.765372833333333	1.96010166666667	2.59480333333333	2.96815666666667	2.61347166666667	3.49085166666667	7.39239166666667	7.63507166666667	4.68558166666667	5.56296	7.037705	7.78441	5.95498166666667	3.397515	5.357615	8.064425	5.41361833333333	1.81076333333333	2.10944333333333	4.349565	6.477675
-7.821745	-7.429725	-6.86969666666667	-6.552345	-5.80564	-5.41361833333333	-5.04026833333333	-5.040265	-4.53624166666667	-4.48023666666667	-4.27489	-4.013545	-3.938875	-3.37884666666667	-3.62152333333333	-4.49890333333333	-4.14421833333333	-3.69619333333333	-2.91215166666667	-3.528185	-3.65886	-3.65886	-3.1175	-2.07210833333333	-1.53074833333333	-1.474745	-1.41874183333333	0.0933383333333333	0.8400435	0.672035333333333	1.81076333333333	2.22144833333333	1.90410166666667	1.30673666666667	2.501465	6.04831833333333	6.29099833333333	3.47218166666667	4.44290166666667	5.82430666666667	6.34700333333333	5.04026666666667	2.61347166666667	3.62152333333333	6.44034	4.55490666666667	1.53074833333333	1.62408666666667	3.88287166666667	6.17899333333333
-5.09627166666667	-4.83492166666667	-4.55490666666667	-4.330895	-4.46156833333333	-4.18155333333333	-3.621525	-3.50951833333333	-3.32284333333333	-3.54685333333333	-3.90154	-4.21888666666667	-4.312225	-4.21888833333333	-4.554905	-5.525625	-4.70424833333333	-4.51757166666667	-3.136165	-3.04282666666667	-3.65886	-3.50951833333333	-4.013545	-2.94948833333333	-2.818815	-3.15483333333333	-3.229505	-2.59480333333333	-1.66142	-1.60541666666667	-0.672037	0.672035333333333	1.13872783333333	1.34407166666667	1.88543166666667	4.74158333333333	4.76025333333333	1.92276666666667	2.96815666666667	5.058935	5.91764833333333	4.088215	1.32540216666667	1.97877116666667	4.66691166666667	2.7254775	-0.8213785	-0.840043833333333	1.4187435	3.49084833333333
-6.29100166666667	-6.010985	-5.43228666666667	-4.92826	-4.61090833333333	-4.66691333333333	-4.51757166666667	-4.18155166666667	-3.7522	-3.67753	-3.621525	-3.50951666666667	-3.84553833333333	-3.54685333333333	-3.99487666666667	-5.09626666666667	-4.59224166666667	-4.25622333333333	-2.98682333333333	-2.725475	-2.91215166666667	-2.55746833333333	-2.61347166666667	-1.66142166666667	-1.38140833333333	-1.53074666666667	-1.92277	-1.101391	-0.354685666666667	-0.802708833333333	0.0933383333333333	1.58675	2.258785	2.20278166666667	3.09883166666667	6.57101333333333	6.51501	2.68814333333333	3.09883166666667	4.55490833333333	5.693635	5.18960666666667	4.31222666666667	5.32028	7.00036833333333	4.55491	1.66142166666667	1.36274	2.76281166666667	4.87225666666667
-6.02965333333333	-5.60029666666667	-5.02159666666667	-4.31222666666667	-3.92020666666667	-3.80820166666667	-3.6962	-3.73353333333333	-3.75219833333333	-3.82686833333333	-3.77086833333333	-3.41618166666667	-3.32284333333333	-2.65080666666667	-3.13616666666667	-3.82687166666667	-3.39751333333333	-3.19217166666667	-1.94143333333333	-2.70681	-3.11749833333333	-2.912155	-2.93082166666667	-1.73609166666667	-1.58675	-1.30673833333333	-1.60541833333333	-0.466691	0.261347333333333	-0.056003	0.597364333333333	1.38140833333333	1.68008666666667	1.64275166666667	2.576135	5.97364833333333	5.768305	2.85615	3.15483166666667	4.94692833333333	6.160325	4.87225666666667	2.59480166666667	4.181555	6.963035	5.22694333333333	2.52013333333333	2.05344166666667	3.08016333333333	4.330895
-6.23499833333333	-5.67496833333333	-5.43228833333333	-4.90959166666667	-4.44290166666667	-4.01354333333333	-3.77086666666667	-3.136165	-3.08016166666667	-3.09883	-3.453515	-3.47218166666667	-3.938875	-3.92020666666667	-4.25622333333333	-4.94692833333333	-4.31222833333333	-3.92020666666667	-3.02416	-3.67752833333333	-3.82687	-3.82686833333333	-3.378845	-2.744145	-2.61347333333333	-2.70681166666667	-2.89348666666667	-1.56808333333333	-0.970717666666667	-0.5040265	0.840045166666667	1.773425	2.27745333333333	2.14678	2.94949	5.39495333333333	5.040265	2.20278	3.39751333333333	5.43228666666667	6.38433833333333	4.79758666666667	2.22145166666667	3.36017666666667	5.301615	2.59480333333333	-0.746707833333333	-0.224011666666667	1.96010183333333	3.78953333333333
-8.56845333333333	-8.53111666666667	-8.41911166666667	-8.12042833333333	-8.10176166666667	-7.63507166666667	-7.20571166666667	-6.64568166666667	-5.67496833333333	-5.15227166666667	-4.76025166666667	-4.29355666666667	-3.99488	-3.304175	-3.56552333333333	-4.40556666666667	-3.77086666666667	-3.77086833333333	-3.02416	-1.73609166666667	-2.55746833333333	-2.22145	-2.78148	-2.16545	-1.64275166666667	-1.792095	-2.12811166666667	-2.01610833333333	0.0746706666666667	0.952050166666667	1.81076166666667	2.7254785	4.16288666666667	4.10688166666667	4.66691333333333	7.46706	7.597735	5.07760166666667	5.09626666666667	6.14165833333333	7.31772166666667	7.112375	6.08565666666667	7.42972333333333	9.93118	8.23243333333333	5.39495166666667	5.15227166666667	6.08565333333333	6.944365
-6.9817	-7.76574166666667	-8.02709166666667	-7.37372333333333	-6.9257	-6.64568333333333	-6.403005	-5.93631333333333	-5.357615	-4.90959166666667	-4.74158333333333	-4.648245	-4.64824666666667	-3.84553666666667	-3.99487666666667	-4.49890333333333	-3.50951833333333	-2.72547666666667	-1.45607833333333	-1.941435	-2.594805	-3.11749833333333	-2.744145	-2.05344166666667	-2.16544833333333	-2.24011666666667	-2.18411166666667	-0.2800155	0.672035333333333	1.13872733333333	2.277455	3.378845	3.56552166666667	3.37884666666667	4.42423333333333	7.91508333333333	7.747075	5.15227166666667	5.50695666666667	6.17899166666667	6.77636	5.95498166666667	4.03221333333333	6.06698833333333	8.624455	6.49634333333333	3.56552166666667	3.65886	5.86164333333333	7.78441
-6.30966833333333	-6.01098333333333	-5.61896333333333	-5.22694333333333	-4.83492166666667	-4.53624	-4.31222666666667	-4.34956166666667	-4.03221333333333	-3.93887666666667	-4.12555166666667	-4.25622333333333	-4.68558333333333	-4.62958	-4.94692666666667	-5.74963666666667	-5.20827666666667	-5.282945	-3.58419	-3.229505	-3.472185	-3.45351666666667	-4.14421833333333	-3.154835	-2.89348666666667	-3.04282833333333	-3.30417333333333	-2.38946	-1.47474333333333	-1.47474666666667	-0.7093705	0.970718166666667	1.28806833333333	0.989384	1.941435	5.39495166666667	5.07760166666667	2.10944333333333	2.669475	4.20022166666667	5.114935	4.33089333333333	2.837485	3.78953333333333	5.69363333333333	3.06149666666667	0.392020833333333	0.485359166666667	1.86676333333333	3.11749833333333
-4.87225666666667	-4.312225	-4.12555	-4.12555166666667	-3.73353	-3.864205	-3.71486333333333	-3.60285666666667	-3.39751166666667	-3.28550833333333	-3.13616666666667	-3.09883166666667	-3.304175	-3.080165	-3.60285666666667	-3.92020666666667	-3.11749666666667	-2.10944333333333	-1.28806666666667	-1.88543333333333	-1.71742333333333	-1.90409833333333	-0.933381333333333	-0.728038	-1.120059	-1.1200595	-1.28807016666667	-0.0186676666666667	0.429356166666667	0.6160325	1.54941333333333	2.01610833333333	2.35212	1.88543166666667	3.04282833333333	5.97365	4.965595	2.91215333333333	4.4429	5.80564	6.21632666666667	5.02159833333333	3.28550833333333	5.39495166666667	6.23499333333333	3.15483333333333	0.522695333333333	0.578696833333333	2.63214166666667	4.68558
-4.62957666666667	-4.83492166666667	-5.41361833333333	-5.917645	-6.42167166666667	-6.75768666666667	-6.72035	-6.73901833333333	-6.40300333333333	-5.89897833333333	-5.69363333333333	-5.50695666666667	-4.87225833333333	-4.12555	-4.33089333333333	-4.648245	-4.12554833333333	-3.154835	-2.594805	-2.87481833333333	-2.89348333333333	-3.45351666666667	-2.29612	-1.41874333333333	-1.549415	-2.07211	-1.81076283333333	0.0560035	0.858711833333333	1.250735	1.88543166666667	2.22144833333333	2.31478666666667	2.55746666666667	4.98426166666667	8.12042666666667	6.73902333333333	5.0776	6.79502666666667	7.840415	7.01903833333333	4.87225666666667	3.71486333333333	7.46706	9.37116166666667	6.066985	3.80820166666667	4.573575	5.91764333333333	6.9817
-8.19510166666667	-8.28843833333333	-7.70974166666667	-7.18704333333333	-7.14971166666667	-6.869695	-6.16032666666667	-5.46962166666667	-4.51757166666667	-3.95754166666667	-3.60285833333333	-3.52818333333333	-3.60285833333333	-3.1175	-3.60285666666667	-4.06954833333333	-3.24817333333333	-2.38945833333333	-1.73609166666667	-2.14678	-2.22145	-3.06149666666667	-2.37079166666667	-1.64275333333333	-1.549415	-1.34407333333333	-1.17606283333333	0.672035666666667	1.41874166666667	1.88543333333333	3.36017666666667	4.237555	3.78953333333333	2.744145	3.88287	7.59773666666667	7.61640333333333	4.66691166666667	4.96559333333333	6.51501	7.20571333333333	5.86164333333333	3.30417333333333	5.48829	8.26977	5.74963666666667	2.48279666666667	2.31478833333333	4.31222833333333	6.21632833333333
-7.63507	-7.31772	-6.90703166666667	-6.19766	-5.41362	-4.68558	-4.256225	-3.938875	-3.78953333333333	-3.67753	-3.60285666666667	-3.789535	-3.95754166666667	-3.472185	-3.82687	-4.10688333333333	-3.453515	-2.65080666666667	-2.76281333333333	-2.96815666666667	-3.13616833333333	-4.01354333333333	-2.87481833333333	-2.31478666666667	-1.99743833333333	-2.14678	-1.34407216666667	0.541361833333333	1.250735	1.474745	2.5388	2.968155	2.83748166666667	2.31478833333333	3.56552333333333	6.58968166666667	5.86164333333333	3.60285833333333	5.32028	6.79502333333333	6.19765833333333	3.92020833333333	1.69875666666667	3.75219833333333	5.30161333333333	2.61347016666667	0.280015	1.51208016666667	4.330895	6.38433833333333
-4.85358833333333	-4.49890333333333	-4.20021833333333	-4.237555	-4.18155333333333	-3.58419166666667	-3.061495	-2.81881666666667	-2.76281166666667	-2.61347166666667	-2.594805	-2.48279833333333	-2.61347	-2.5388	-2.818815	-3.36017666666667	-2.72547833333333	-2.50146333333333	-1.30673833333333	-1.81076333333333	-1.88543166666667	-2.14677833333333	-2.48279666666667	-1.642755	-1.47474666666667	-1.60541666666667	-2.14677833333333	-1.41874166666667	-0.1866765	0.634700166666667	1.34407	1.75475666666667	1.73608833333333	1.28806833333333	1.75476	4.76025	5.24561166666667	3.09883	3.90154	5.45095333333333	6.08565666666667	5.114935	3.472185	4.21889	5.63763166666667	2.8934845	-0.149341333333333	0.541361166666667	2.09077666666667	3.36017666666667
-6.19766166666667	-5.50695833333333	-5.058935	-4.816255	-4.51757333333333	-4.06954666666667	-3.71486333333333	-3.54685333333333	-3.62152333333333	-3.58419166666667	-3.77086833333333	-4.06954833333333	-4.21888833333333	-4.18155166666667	-4.573575	-4.741585	-4.05088166666667	-3.136165	-2.72547833333333	-3.13616666666667	-3.02416	-3.65886	-3.28550666666667	-2.72547666666667	-2.74414333333333	-2.85615166666667	-2.80014833333333	-0.896048	-0.130673666666667	0.205344166666667	1.99744	2.09077666666667	2.12811166666667	1.73609166666667	2.98682666666667	5.50695833333333	4.70424833333333	2.72547666666667	4.48023666666667	6.160325	6.06698833333333	4.36823	1.96010333333333	3.58419	4.77892	1.717424	-1.138727	-0.933383166666667	1.362739	3.90154
-7.97109	-7.93375166666667	-7.6164	-7.037705	-6.49634166666667	-5.86164166666667	-5.28294666666667	-5.00293166666667	-4.72291333333333	-4.64824333333333	-4.10688166666667	-4.29356166666667	-4.46157	-3.714865	-4.12555166666667	-4.53623833333333	-3.696195	-3.36017666666667	-1.90409833333333	-2.05344	-2.52013166666667	-2.98682333333333	-2.40812833333333	-1.49341166666667	-1.58675	-1.23206666666667	-1.41874116666667	0.392020666666667	1.25073333333333	1.86676333333333	2.93082166666667	3.24817333333333	2.93082	2.07210833333333	3.17350166666667	7.01903666666667	6.44034	4.42423333333333	5.35761666666667	7.14971	7.76574333333333	6.14165666666667	3.92020666666667	5.63763	7.72841	4.85359	2.05344	2.669475	4.72291666666667	6.45900833333333
-4.797585	-4.312225	-4.237555	-4.10688166666667	-3.7522	-3.41618	-3.43484666666667	-3.19216666666667	-3.19217	-3.06149333333333	-2.85615	-3.04282833333333	-3.28550833333333	-2.93082166666667	-3.00549333333333	-3.39751166666667	-2.81881666666667	-1.96010333333333	-1.56808166666667	-2.01610666666667	-2.10944333333333	-2.72547666666667	-2.426795	-1.90409833333333	-1.97877166666667	-2.01610666666667	-1.68008666666667	-0.448023666666667	-0.205344333333333	0.0373351666666667	1.45607666666667	1.400075	1.28807183333333	1.34407116666667	3.08016333333333	5.450955	4.237555	2.80015	4.98426333333333	6.08565666666667	5.97365	4.10688333333333	2.184115	4.31222666666667	5.693635	2.94949	0.7093705	0.784041666666667	2.31479	3.82686666666667
-7.63507166666667	-7.29905166666667	-6.75769	-6.42167166666667	-5.60029666666667	-4.77891833333333	-4.16288666666667	-4.013545	-3.99487833333333	-3.733535	-3.65886166666667	-3.60285833333333	-3.73353333333333	-3.73353166666667	-4.10688333333333	-4.61090833333333	-3.90154	-3.938875	-3.02415833333333	-3.34151	-3.47218333333333	-3.73353	-4.03221333333333	-2.72547833333333	-2.50146666666667	-2.258785	-2.650805	-0.933381166666667	0.280015	0.541362	1.53074666666667	2.52013333333333	2.72547833333333	2.38945666666667	3.62152666666667	6.92569833333333	5.992315	3.34151	4.44290166666667	6.04832166666667	6.30966666666667	4.66691333333333	3.229505	5.09626833333333	6.795025	3.71486166666667	1.25073333333333	1.84809666666667	4.38689833333333	5.80564166666667
-8.45644666666667	-8.40044333333333	-8.10176166666667	-7.69107333333333	-7.63507	-7.504395	-6.98170166666667	-6.53367833333333	-5.86164333333333	-5.24561	-4.66691333333333	-4.12555	-3.86420333333333	-3.472185	-3.546855	-4.12555	-3.50951833333333	-2.986825	-2.5388	-2.80014833333333	-2.63213833333333	-2.744145	-2.277455	-1.474745	-1.23206666666667	-1.41874166666667	-1.64275283333333	0.149341166666667	0.970718166666667	1.28807	2.35212333333333	3.28550666666667	3.24817166666667	2.650805	3.73353	7.747075	8.19509833333333	5.693635	6.01098333333333	7.05637333333333	7.00036833333333	5.58162833333333	3.90153833333333	6.85102666666667	9.987175	8.02709166666667	5.30161333333333	5.11493666666667	6.36567	7.33638833333333
-7.57906666666667	-7.31772	-6.944365	-6.477675	-5.86164333333333	-5.56296166666667	-4.83492333333333	-4.49890333333333	-4.20022166666667	-4.088215	-3.7522	-3.47218166666667	-3.41617833333333	-2.93082166666667	-3.36018	-4.330895	-3.92020666666667	-3.80820166666667	-3.1735	-3.00549333333333	-3.80820166666667	-3.32284333333333	-3.938875	-2.94949	-2.76281333333333	-2.57613666666667	-2.31478833333333	-1.3814065	-0.0373353333333333	0.130673666666667	0.709371166666667	1.60541583333333	1.81076333333333	1.60541833333333	2.37079	6.23499666666667	6.45901	3.472185	3.49085166666667	5.15227166666667	6.17899333333333	5.45095333333333	3.714865	4.66691333333333	6.944365	4.90959333333333	1.73609166666667	1.30673783333333	3.136165	4.90959333333333
-6.60834666666667	-6.14165666666667	-5.67496666666667	-5.26427666666667	-4.92826	-4.61091166666667	-4.66691333333333	-4.40556333333333	-4.01354666666667	-3.92020666666667	-3.67753	-3.99487666666667	-4.03221166666667	-4.14422	-4.92826	-5.693635	-4.76025333333333	-4.61090833333333	-2.93082166666667	-2.44546166666667	-3.09883	-3.15483333333333	-3.56552333333333	-2.426795	-2.426795	-2.53879833333333	-2.76281166666667	-2.109445	-1.12006	-0.970716833333333	-0.4666915	1.43740666666667	2.05344166666667	1.9041	2.68814166666667	5.88031	5.35761333333333	2.38945833333333	3.02416	4.46156666666667	6.01098666666667	5.450955	3.88287166666667	4.46157	6.10432333333333	3.34151	0.597365166666667	0.653367333333333	2.594805	4.49890333333333
-7.80307833333333	-7.821745	-7.355055	-6.77635833333333	-7.28038166666667	-7.07504	-6.53367666666667	-5.99231833333333	-5.525625	-5.15227166666667	-4.965595	-4.48023666666667	-4.25622333333333	-3.97621	-4.27489166666667	-4.83492166666667	-3.82686666666667	-3.304175	-2.482795	-3.15483166666667	-2.68814	-2.83748333333333	-2.38946	-1.84809666666667	-1.81076166666667	-1.549415	-1.5120785	-0.2986825	0.485358833333333	1.15739566666667	2.61347166666667	3.39751333333333	3.37884666666667	2.65080666666667	3.78953166666667	7.18704666666667	7.05637333333333	4.16288666666667	4.890925	6.70168666666667	7.20571166666667	5.73096833333333	3.73353166666667	5.58162666666667	8.13909666666667	6.12299	3.32284166666667	3.77086666666667	4.90959333333333	6.04832166666667
-6.94436833333333	-7.44839166666667	-7.915085	-7.72841	-7.22438	-7.00036833333333	-6.701685	-5.97364833333333	-5.60029833333333	-5.33894833333333	-5.07760166666667	-4.57357666666667	-4.05088	-3.50951833333333	-3.95754166666667	-4.61090833333333	-3.75219833333333	-3.04282666666667	-1.73609	-2.24011833333333	-2.501465	-2.59480333333333	-2.31478833333333	-1.56808333333333	-1.866765	-2.12811166666667	-1.866765	-0.0186676666666667	0.746705333333333	1.17606166666667	2.48279833333333	3.21083666666667	3.21083666666667	2.762815	4.05088	7.765745	7.48572666666667	4.83492166666667	5.46962166666667	6.72035333333333	7.16837833333333	5.54429333333333	3.39751166666667	5.6563	8.45644833333333	6.32833666666667	3.472185	3.60285666666667	5.17093833333333	6.44033833333333
-7.87774833333333	-7.74707666666667	-7.78441	-7.69107333333333	-7.52306333333333	-6.92569833333333	-6.403005	-6.27233166666667	-5.71230333333333	-5.04026666666667	-4.61091166666667	-4.34956166666667	-4.405565	-4.25622333333333	-4.62957833333333	-4.890925	-3.99487833333333	-3.24817333333333	-2.258785	-2.333455	-2.03477333333333	-2.96815666666667	-2.50146666666667	-2.07210833333333	-1.99743666666667	-1.96010333333333	-2.034775	-0.280014833333333	0.354685666666667	0.4480235	2.184115	2.68814166666667	2.46413	1.62408666666667	3.52818666666667	7.44839333333333	6.645685	3.80820333333333	4.98426333333333	6.16032333333333	6.347	5.09627	3.90154166666667	6.160325	8.02709	5.040265	2.37079166666667	2.70681166666667	4.31222833333333	5.97364666666667
-7.65373666666667	-7.57906833333333	-7.429725	-7.09370666666667	-6.85102833333333	-6.552345	-6.104325	-5.63763166666667	-5.133605	-4.66691166666667	-4.51757333333333	-4.49890666666667	-4.330895	-3.714865	-3.90154166666667	-4.29356	-3.22950666666667	-2.837485	-1.866765	-2.70681	-3.453515	-3.93887333333333	-3.75219833333333	-3.005495	-3.45351666666667	-3.136165	-2.53880166666667	-0.858713	0.056003	0.802710333333333	2.24011833333333	2.68814166666667	2.40812666666667	1.88543	2.94949	6.49634333333333	5.842975	3.136165	4.10688333333333	5.97364833333333	7.187045	5.80564	3.32284166666667	4.85359	6.19766	3.696195	1.60542	1.81076166666667	3.69619666666667	5.282945
-5.74963833333333	-6.53367833333333	-7.26171666666667	-7.54173333333333	-7.46706333333333	-7.42972666666667	-7.31772	-6.64568333333333	-6.17899666666667	-6.02965166666667	-5.71230166666667	-5.544295	-4.94692666666667	-4.14421833333333	-4.74158333333333	-5.32028166666667	-4.31222833333333	-3.99487833333333	-3.04282833333333	-2.24011833333333	-3.154835	-2.94948833333333	-4.03221333333333	-3.67752666666667	-3.50952	-3.43484833333333	-3.49085166666667	-3.04282833333333	-1.26940116666667	-0.578696666666667	0.4480245	2.14677833333333	2.93082	2.70681	3.43484833333333	6.85102666666667	6.888365	3.84553833333333	3.88287166666667	5.282945	6.70168833333333	6.23499666666667	5.50695666666667	6.795025	8.49378333333333	5.97365	2.63213833333333	2.27745333333333	3.696195	5.13360333333333
-5.46962166666667	-5.02159833333333	-4.74158333333333	-4.648245	-4.61090833333333	-4.14421666666667	-3.88287166666667	-3.86420333333333	-4.03221333333333	-4.34956333333333	-4.33089333333333	-4.55490666666667	-4.87225666666667	-4.62957666666667	-4.59224166666667	-4.965595	-4.18155333333333	-3.84553666666667	-2.818815	-2.93082333333333	-3.36017833333333	-3.304175	-3.88287166666667	-3.061495	-3.34151166666667	-3.621525	-4.46156833333333	-3.90153833333333	-2.33345666666667	-1.9041	-1.06405616666667	0.0186676666666667	0.7093705	0.597364833333333	1.30673583333333	4.51757333333333	4.31222666666667	1.54941666666667	2.46413	4.31222666666667	5.30161333333333	4.01354666666667	2.10944333333333	3.32284166666667	5.152275	2.0721075	-0.765373666666667	-0.448023833333333	0.709371833333333	1.60541833333333
-6.53367833333333	-6.10432333333333	-5.69363333333333	-5.20827166666667	-5.05893666666667	-4.94692666666667	-4.62957666666667	-4.51757	-4.40556666666667	-4.12555	-4.06954666666667	-4.06954833333333	-4.162885	-3.90153833333333	-4.57357333333333	-5.33895	-4.74158333333333	-4.648245	-3.39751166666667	-3.00549333333333	-3.640195	-3.26684166666667	-4.36823166666667	-2.96815666666667	-2.87481666666667	-2.80014833333333	-3.26683833333333	-2.650805	-1.45607833333333	-1.26940333333333	-0.578698833333333	0.914714	1.26940166666667	0.7653735	2.12811333333333	5.992315	5.28294666666667	2.55746833333333	3.34151	4.79758666666667	5.58162833333333	4.66691333333333	3.64019333333333	5.13360333333333	6.17899333333333	2.7628125	-0.2986825	-0.317350333333333	1.82943016666667	3.60285833333333
-8.19510166666667	-8.49378166666667	-8.32577333333333	-7.989755	-7.98975333333333	-7.56039833333333	-7.05637333333333	-6.36567	-5.58162666666667	-4.94693	-4.53624166666667	-3.97621	-3.67753	-3.28550666666667	-3.88287333333333	-4.3869	-3.62152666666667	-3.26684166666667	-2.24011666666667	-2.53879833333333	-2.35212333333333	-2.78148166666667	-2.258785	-1.75476	-2.034775	-1.71742333333333	-1.885435	-0.149340666666667	0.653367833333333	1.30673616666667	2.50146333333333	3.154835	2.85614833333333	2.352125	3.90154	7.65374	7.31771833333333	4.57357666666667	5.56296	6.73902	7.037705	5.54429166666667	4.03221333333333	6.888365	9.12848333333333	6.29099833333333	3.54685333333333	3.621525	4.51757166666667	5.99231833333333
-6.72035333333333	-6.45900833333333	-5.91764833333333	-5.301615	-5.00293166666667	-4.27489333333333	-3.82687166666667	-3.789535	-3.73353166666667	-3.92020666666667	-3.73353333333333	-3.50952	-3.546855	-3.37884333333333	-3.84553666666667	-4.76025	-4.18155333333333	-3.75219666666667	-3.378845	-3.71486333333333	-3.99487666666667	-4.554905	-4.10688333333333	-3.19216833333333	-2.85615	-2.59480333333333	-2.38945833333333	-1.25073216666667	-0.261347333333333	0.3546855	1.306735	1.30673833333333	1.36274	1.698755	2.85615	5.54429333333333	4.89092333333333	2.27745333333333	3.71486333333333	5.37628166666667	5.80563833333333	4.36823	1.97876833333333	3.09883	5.00293166666667	2.27745566666667	-0.298682666666667	0.728039833333333	3.00549	4.4429
-8.325775	-7.915085	-7.597735	-7.09370833333333	-6.720355	-5.65629833333333	-5.17094166666667	-4.77891666666667	-4.48023833333333	-4.36823	-4.48023833333333	-4.64824666666667	-4.59224166666667	-3.93887666666667	-3.92020833333333	-4.18155666666667	-3.322845	-3.43484833333333	-2.89348666666667	-1.53074833333333	-2.05344333333333	-2.38946	-2.96815666666667	-2.57613666666667	-1.97877166666667	-1.848095	-1.81076166666667	-1.58675233333333	0.8213755	1.60542	1.84809666666667	2.63213833333333	2.94949	2.44546333333333	2.744145	5.82430666666667	6.08565333333333	3.86420333333333	3.56552166666667	5.20827333333333	5.80563833333333	5.63763166666667	5.32028166666667	7.82174833333333	9.18448333333333	5.78697333333333	2.44546166666667	2.22145166666667	3.30417333333333	4.032215
-8.60578833333333	-8.36310833333333	-8.23243666666667	-8.10176166666667	-7.579065	-6.85102833333333	-6.19766333333333	-5.71230166666667	-5.22694333333333	-4.59224166666667	-4.16288666666667	-4.25622333333333	-4.330895	-3.64019166666667	-3.49085333333333	-4.23755666666667	-3.50952166666667	-3.19216833333333	-2.48279666666667	-2.91215333333333	-3.09883	-3.54685333333333	-3.397515	-2.277455	-1.96010166666667	-1.82943	-1.84809833333333	0.0560026666666667	1.3440695	1.84809666666667	2.837485	3.17350333333333	3.173505	2.55746666666667	3.19217	6.40300666666667	6.30966666666667	4.08821666666667	5.00293	6.73902333333333	7.24304833333333	6.01098166666667	3.97621166666667	5.63762833333333	7.765745	5.35761833333333	2.63213833333333	2.96815833333333	4.77891833333333	6.30966833333333
-7.44839166666667	-7.09370666666667	-6.73902166666667	-6.16032666666667	-5.67496666666667	-5.17094	-5.11493666666667	-4.92826	-4.59224333333333	-4.44290333333333	-4.33089333333333	-4.088215	-3.60285666666667	-3.1175	-2.96815833333333	-3.77086666666667	-3.32284333333333	-3.36018	-2.38945833333333	-2.72547833333333	-3.26683833333333	-3.210835	-3.37884666666667	-2.31478833333333	-1.96010333333333	-1.82943	-1.698755	-0.298682166666667	1.3627395	2.01610666666667	2.76281166666667	3.09883	3.00549166666667	2.81881666666667	2.986825	5.917645	7.131045	4.57357333333333	5.05893333333333	6.64568333333333	7.89641833333333	6.66435333333333	4.55491	5.208275	8.38177666666667	6.85102833333333	3.19216833333333	2.57613666666667	4.21889166666667	5.82430833333333
-6.627015	-6.963035	-7.187045	-7.16837666666667	-7.187045	-7.01903666666667	-6.49634	-6.253665	-5.78697333333333	-5.133605	-4.77891666666667	-4.27489	-3.75219833333333	-3.39751333333333	-4.10688166666667	-5.04026666666667	-4.06955	-3.67752833333333	-2.57613333333333	-2.12811333333333	-2.44546166666667	-2.16544833333333	-2.76281166666667	-1.84809833333333	-1.82942833333333	-2.24011666666667	-2.24011833333333	-0.970718166666667	0.336018	1.08272333333333	2.03477333333333	3.13616666666667	3.19217	2.72548	3.50951833333333	6.96303333333333	7.09370833333333	4.08821666666667	4.480235	6.08565666666667	7.24304833333333	5.97365	4.29355666666667	6.10432166666667	9.05381166666667	7.05637166666667	3.17350333333333	2.24011833333333	3.528185	5.43228833333333
-6.21633	-5.842975	-5.618965	-5.41361833333333	-4.87225833333333	-4.648245	-4.66691166666667	-4.61091166666667	-4.330895	-4.05088	-3.938875	-4.18155333333333	-4.44290166666667	-4.33089333333333	-4.648245	-5.544295	-5.07760166666667	-4.89092333333333	-3.7522	-4.25622333333333	-4.36823	-4.55490666666667	-4.14421833333333	-3.19216666666667	-3.04282666666667	-3.04282833333333	-3.36017833333333	-1.97877166666667	-1.28806833333333	-1.1200595	-0.298682333333333	0.522694166666667	1.58675	1.90410166666667	2.40812833333333	4.98426333333333	4.405565	1.81076333333333	2.94949	4.62957833333333	5.46962333333333	4.08821666666667	2.05344	3.54685333333333	5.301615	2.63213916666667	-0.373353166666667	0.373353333333333	2.258785	3.43485
-6.34700166666667	-5.97364833333333	-5.32028166666667	-4.72291666666667	-4.05088	-3.73353333333333	-3.621525	-3.82686833333333	-3.62152666666667	-3.62152666666667	-3.60285833333333	-3.56552166666667	-3.32284333333333	-2.87481833333333	-3.472185	-4.03221333333333	-3.43484833333333	-2.669475	-2.016105	-2.42679333333333	-2.31479	-2.5388	-1.75475833333333	-1.2133995	-1.73609166666667	-1.88543166666667	-1.69875616666667	0.2426795	0.634700166666667	0.336018	1.38140516666667	2.07211	2.16544666666667	1.81076	2.93082166666667	6.38433833333333	5.67496666666667	3.15483333333333	4.405565	5.95498166666667	6.75769	5.63763166666667	3.41618166666667	4.76025	6.869695	4.46157	2.31478833333333	2.78148	4.21889	5.376285
-5.842975	-5.73096833333333	-6.36566833333333	-6.88836333333333	-7.16837833333333	-7.037705	-6.477675	-6.12299	-5.82430833333333	-5.693635	-5.33895	-4.965595	-4.330895	-3.49085166666667	-3.93887666666667	-4.64824333333333	-4.03221333333333	-3.864205	-2.12811166666667	-1.941435	-2.48279833333333	-2.50146333333333	-3.02416	-2.03477166666667	-2.24011666666667	-2.37079166666667	-2.80014833333333	-1.792094	0.298681666666667	0.95205	1.73609333333333	2.61347	3.21083833333333	3.19217	4.68558333333333	8.02709166666667	6.86969666666667	4.42423166666667	5.41362	6.68302	7.24304666666667	5.82430666666667	4.480235	6.85102833333333	8.75512833333333	5.88031	3.52818833333333	3.56552166666667	5.11493666666667	6.66435166666667
-5.82430666666667	-5.32028166666667	-4.70424833333333	-4.27489166666667	-4.31222833333333	-4.40556666666667	-3.95754166666667	-3.45351833333333	-3.21083666666667	-3.56552333333333	-4.013545	-4.12555166666667	-4.106885	-3.73353166666667	-4.088215	-4.40556666666667	-3.64019166666667	-2.37079333333333	-2.501465	-3.136165	-3.1735	-3.95754166666667	-3.11749833333333	-2.74414333333333	-3.061495	-3.13616666666667	-2.669475	-1.21339783333333	-0.4106885	0.410689333333333	1.549415	1.79209166666667	2.22145	1.941435	3.08016333333333	5.60029666666667	4.79758666666667	3.21083666666667	5.35761833333333	6.55234666666667	5.97365	3.09883	0.373353166666667	2.22145183333333	3.845535	0.746706166666667	-1.2694	-0.130673666666667	2.55746833333333	4.29356166666667
-8.643125	-8.75513	-8.49378166666667	-8.064425	-7.78441166666667	-6.963035	-6.403005	-5.88031	-5.133605	-4.34956166666667	-3.92020833333333	-3.90154166666667	-3.82687	-3.39751333333333	-3.770865	-4.38689833333333	-3.78953333333333	-3.77086666666667	-2.27745166666667	-1.9601025	-2.426795	-2.44546166666667	-3.02416	-2.05344166666667	-1.82942833333333	-1.82943	-2.09077666666667	-0.504027666666667	0.765373333333333	1.325405	2.29612	3.39751333333333	3.52818833333333	3.04282666666667	3.73353	7.355055	6.98170166666667	4.46156833333333	5.24561	6.30966666666667	7.037705	6.49634333333333	5.26427833333333	6.90703166666667	9.203155	6.75768833333333	3.864205	3.75219833333333	5.18960666666667	6.49634333333333
-6.90703166666667	-7.39239	-7.09370666666667	-6.869695	-6.9257	-6.38433833333333	-5.693635	-5.282945	-5.09627166666667	-4.89092333333333	-4.68558	-4.53624	-4.42423333333333	-4.06954666666667	-4.03221333333333	-4.14421833333333	-3.21083666666667	-3.52818666666667	-2.94949	-2.44546166666667	-3.17350166666667	-3.37884666666667	-4.46156833333333	-3.49085	-2.87482	-2.78148	-2.83748333333333	-2.25878333333333	-0.0933383333333333	0.709370833333333	1.60542	2.63213833333333	2.96815666666667	2.744145	3.21083833333333	6.739025	6.77635666666667	3.49085	3.80820166666667	5.74963833333333	7.16838	6.70168666666667	5.67496833333333	6.38433666666667	8.307105	5.61896166666667	2.24011666666667	1.60541666666667	3.15483166666667	5.15227
-8.00842333333333	-8.04576	-7.59773333333333	-6.83236	-6.21632666666667	-5.46962166666667	-4.90959333333333	-4.40556666666667	-4.088215	-4.10688333333333	-4.38689833333333	-4.29356	-4.42423333333333	-3.73353166666667	-3.994875	-4.31222833333333	-3.32284	-3.39751166666667	-1.866765	-2.01610666666667	-2.44546166666667	-2.48279833333333	-2.80014666666667	-1.86676166666667	-2.05344166666667	-1.82942833333333	-1.698755	-0.3360175	0.896046833333333	1.23206516666667	2.09077833333333	2.76281333333333	2.76281333333333	2.016105	2.80014666666667	6.12299	5.97364833333333	3.34151	4.38689833333333	5.97365	6.92569833333333	5.73097166666667	4.16288666666667	6.30966666666667	8.54978666666667	5.50695833333333	2.35212333333333	2.109445	3.69619666666667	5.17094
-7.87775	-7.56039833333333	-6.75769	-6.627015	-5.768305	-5.33895	-4.85359	-4.797585	-4.36822833333333	-4.088215	-3.97621	-3.88287333333333	-3.77086833333333	-3.21083666666667	-3.60285666666667	-4.51757166666667	-3.95754166666667	-4.06954833333333	-2.96815666666667	-3.154835	-3.45351833333333	-3.28550666666667	-3.37884333333333	-2.277455	-1.73609	-1.698755	-1.66142116666667	-0.130673666666667	0.765373	0.952049833333333	1.73609	2.53880333333333	2.57613833333333	2.33345666666667	3.17350166666667	6.62701666666667	6.32833166666667	3.47218333333333	4.573575	6.253665	6.96303333333333	5.74963833333333	3.696195	4.76025	6.88836333333333	4.94692833333333	2.184115	2.184115	3.82687	5.43228833333333
-5.54429333333333	-5.15227166666667	-5.28294666666667	-5.35761333333333	-5.07760166666667	-4.62957833333333	-4.38689666666667	-4.40556666666667	-4.23755833333333	-3.45351833333333	-3.39751333333333	-3.621525	-3.80820333333333	-3.43484833333333	-3.84553833333333	-4.62957833333333	-4.25622333333333	-3.17349833333333	-2.44546166666667	-2.68814333333333	-2.70681	-3.52818833333333	-3.00549333333333	-2.258785	-2.33345666666667	-2.48279666666667	-2.44546166666667	-0.616032666666667	-0.056003	-0.168008833333333	0.8960475	1.13872833333333	0.970719833333333	1.19473	2.5388	5.09627166666667	4.573575	3.04282666666667	4.53623833333333	5.450955	5.48829	4.83492166666667	2.52013333333333	4.01354666666667	5.450955	3.00549333333333	0.690702666666667	1.19473066666667	2.48279666666667	3.73353166666667
-8.475115	-9.016475	-8.92314	-8.02708833333333	-7.429725	-6.75768666666667	-6.291	-5.91764666666667	-5.60029833333333	-5.33894833333333	-5.07760333333333	-5.09627	-4.98426333333333	-4.29356	-4.74158333333333	-4.890925	-3.97621	-3.90154166666667	-2.986825	-2.258785	-3.34151	-3.00549166666667	-3.7522	-2.83748166666667	-2.52013333333333	-2.20278333333333	-2.24011666666667	-1.381407	0.541361833333333	1.15739566666667	1.92276666666667	2.98682666666667	3.39751333333333	2.78148	3.58418666666667	6.81369333333333	6.92570166666667	4.256225	4.42423333333333	5.89897833333333	7.747075	7.14971	6.234995	7.41106	8.81113333333333	6.25366333333333	3.92020666666667	3.97621	5.35761833333333	6.813695
-6.32833666666667	-5.89897666666667	-5.74963666666667	-5.67496666666667	-5.208275	-4.81625333333333	-4.38689833333333	-4.25622333333333	-3.84553666666667	-4.06954833333333	-4.18155166666667	-4.38689666666667	-4.648245	-4.68558	-4.74158333333333	-5.30161166666667	-4.70424833333333	-4.92826	-3.528185	-3.24817333333333	-4.08821666666667	-4.18155333333333	-4.965595	-3.84553666666667	-3.45351666666667	-3.67753	-3.95754333333333	-3.136165	-1.53074833333333	-1.0080525	-0.2426795	0.672035333333333	0.896046666666667	1.12006183333333	2.18411666666667	5.22694166666667	4.61091	2.016105	3.00549166666667	4.77891666666667	5.86164333333333	4.70424666666667	3.02416	3.97620833333333	5.88031166666667	2.650808	-1.06405483333333	-1.49341166666667	0.541362333333333	2.55746833333333
-6.58968	-6.384335	-6.21633	-6.10432333333333	-5.78697166666667	-5.30161333333333	-5.152275	-4.90959	-4.573575	-4.256225	-4.18155333333333	-4.49890333333333	-4.53623833333333	-4.405565	-4.53623833333333	-5.450955	-4.98426333333333	-4.76025	-4.06954833333333	-3.28550666666667	-3.88287166666667	-3.49085	-4.31222666666667	-3.30417333333333	-2.81881666666667	-3.11749833333333	-3.65886166666667	-3.472185	-1.866765	-1.45607666666667	-0.914715333333333	0.578697166666667	0.989384	1.19473166666667	1.4560765	5.09627	5.525625	2.109445	2.22145	4.181555	5.41361833333333	5.24561166666667	4.18155333333333	4.44290166666667	6.64568333333333	4.90959333333333	1.0640545	0.560029166666667	1.9041	3.36017666666667
-7.72840833333333	-7.61640166666667	-7.18704666666667	-6.45900666666667	-6.085655	-5.54429333333333	-5.133605	-4.66691333333333	-4.48023833333333	-4.33089333333333	-4.21888666666667	-4.14422	-4.12555	-3.54685333333333	-3.52818666666667	-4.12555	-3.65886	-3.73353166666667	-2.80015	-2.576135	-3.43484833333333	-3.304175	-3.65886	-2.48279833333333	-2.05344166666667	-1.88543166666667	-2.016105	-1.32540566666667	0.31735	1.0827245	1.88543333333333	2.85615166666667	2.93082	2.258785	2.80014833333333	6.29099833333333	6.403005	3.24817	4.31223	6.42167166666667	7.13104166666667	5.35761666666667	3.34151166666667	4.76025333333333	7.31772	4.890925	1.0267215	1.64275333333333	3.64019166666667	5.39495166666667
-5.74963666666667	-5.544295	-5.24561	-4.722915	-4.51757333333333	-4.66691333333333	-4.70424666666667	-4.46157	-4.10688166666667	-4.33089333333333	-4.46156833333333	-4.722915	-4.76025	-4.66691	-5.05893166666667	-6.08565333333333	-5.450955	-4.25622666666667	-3.82687166666667	-4.18155	-3.90154166666667	-4.10688333333333	-3.22950333333333	-3.34151	-3.26684166666667	-3.41618166666667	-2.76281166666667	-1.71742333333333	-1.53074833333333	-1.17606366666667	0.186676666666667	0.9147145	1.43740833333333	1.19473116666667	2.09077666666667	4.59224333333333	5.058935	2.61347166666667	3.56552	5.30161333333333	5.74963666666667	4.14421666666667	1.49341333333333	2.25878333333333	4.36823	2.5387995	0	0.373353	2.277455	4.27489166666667
-5.37628666666667	-4.77891666666667	-4.36822833333333	-4.256225	-4.013545	-4.106885	-3.95754166666667	-3.84553833333333	-3.88287333333333	-3.864205	-3.50951666666667	-3.45351666666667	-3.75219833333333	-3.92020666666667	-4.29356	-4.480235	-3.58419	-3.7522	-2.76281333333333	-2.46413	-2.80014666666667	-2.80014833333333	-3.19216666666667	-2.501465	-2.55747	-2.5388	-2.89348833333333	-2.44546333333333	-1.92276833333333	-1.474745	-0.429356166666667	0.336018	0.728039166666667	0.933381333333333	1.71742283333333	4.76025	4.34956166666667	1.30673683333333	1.94143666666667	3.58418833333333	4.68557833333333	3.71486166666667	2.37079166666667	4.013545	5.82430833333333	3.43484833333333	0.168008666666667	-0.466691666666667	0.8027085	1.99743833333333
-5.93631333333333	-6.36567	-6.9257	-7.44839166666667	-6.86969666666667	-6.57101333333333	-6.66435166666667	-6.25366166666667	-5.52562666666667	-5.24561166666667	-4.89092333333333	-4.55490833333333	-4.25622166666667	-3.621525	-3.67752833333333	-4.25622333333333	-3.26683833333333	-2.744145	-1.3254025	-0.952051	-1.82942833333333	-1.717425	-2.63213666666667	-2.05344	-1.88543166666667	-2.29612	-2.408125	-1.26940083333333	0.709370666666667	1.41874166666667	2.09077833333333	3.26684	3.60285666666667	3.60285833333333	4.349565	8.13909666666667	8.40044333333333	5.30161166666667	5.43228666666667	7.14971166666667	8.51244833333333	7.597735	5.46962333333333	6.77636	10.0618366666667	7.78441166666667	3.92020833333333	3.19217	4.890925	7.16838
-7.97108833333333	-7.65373666666667	-7.14971	-7.16837666666667	-7.112375	-6.66435	-6.04832	-5.37628333333333	-5.17094	-4.68558	-4.48023666666667	-4.08821666666667	-4.38689833333333	-4.14421666666667	-4.106885	-4.81625333333333	-4.088215	-3.19217	-1.9041	-2.07211	-2.184115	-2.109445	-2.20278166666667	-1.680085	-1.60541833333333	-1.64275166666667	-1.71742333333333	-0.0186671666666666	1.02672216666667	1.75475833333333	2.93082166666667	3.50951833333333	2.83748333333333	2.31478833333333	3.49084833333333	6.9257	7.72840833333333	4.87225666666667	5.48828833333333	6.627015	7.07504	6.02965166666667	4.08821666666667	5.65629833333333	8.49378166666667	6.45900666666667	3.41618	3.06149666666667	3.95754166666667	5.61896333333333
-5.525625	-5.13360333333333	-4.890925	-4.55490666666667	-3.82687	-3.73353	-3.71486333333333	-3.82687	-3.60285833333333	-3.95754333333333	-4.013545	-4.29356	-4.74158333333333	-4.256225	-4.40556666666667	-4.74158166666667	-3.99487666666667	-3.58419	-2.33345666666667	-2.31478833333333	-2.72547666666667	-3.453515	-3.21083833333333	-2.35212333333333	-2.40812666666667	-2.83748333333333	-2.78148	-0.7467075	0.242679666666667	0.560029833333333	1.53074833333333	1.84809666666667	2.01610666666667	1.77342666666667	2.31478833333333	5.17093833333333	4.53623833333333	3.09883	4.98426166666667	6.36567	6.53367666666667	4.55490833333333	2.22145166666667	4.12555	5.13360666666667	1.69875766666667	-0.672035333333333	0.690702333333333	2.38945833333333	3.67752833333333
-7.46706	-7.01903666666667	-6.533675	-6.16032666666667	-5.97365	-5.54429333333333	-5.0216	-4.72291166666667	-4.70424833333333	-4.59224166666667	-4.53624	-4.64824666666667	-4.55490833333333	-3.90154	-4.256225	-4.90959333333333	-3.95754333333333	-2.501465	-3.02416333333333	-3.71486333333333	-3.32284333333333	-3.90154	-3.08016	-2.87481666666667	-2.74414333333333	-2.70681333333333	-1.90410116666667	-0.242679666666667	0.429356166666667	1.00805366666667	1.941435	1.97877333333333	1.717425	1.32540666666667	2.76281166666667	6.10432166666667	6.29099833333333	4.27489166666667	5.39495333333333	6.75769166666667	6.40300333333333	4.42423333333333	1.82943	3.97620833333333	6.42167166666667	3.99487833333333	0.970717333333333	1.41874016666667	4.12555	6.38433833333333
-6.85102666666667	-6.72035166666667	-6.51501166666667	-6.45901	-6.06698833333333	-5.84297333333333	-5.61896666666667	-5.46962166666667	-5.46962166666667	-5.357615	-5.11493833333333	-4.890925	-4.77891666666667	-4.12555166666667	-4.16288666666667	-4.66691166666667	-4.05088166666667	-4.27489	-3.136165	-3.26684	-4.05088	-3.88287166666667	-4.330895	-3.28550666666667	-2.65080666666667	-2.27745166666667	-2.59480333333333	-1.5307485	0.1306735	0.336018	0.821375666666667	1.47474333333333	1.73609	1.49341166666667	2.034775	5.35761833333333	5.35761666666667	2.81881666666667	3.58418833333333	5.88031	6.90703	5.41362	3.45351833333333	5.00293166666667	7.07504166666667	4.33089666666667	1.56808283333333	1.75475833333333	4.03221333333333	5.63763166666667
-6.83236	-6.291	-5.69363666666667	-5.37628333333333	-4.89092333333333	-4.55490833333333	-4.46157	-4.03221166666667	-3.67753	-3.26683833333333	-3.75219833333333	-3.73353166666667	-3.640195	-3.36017833333333	-4.256225	-5.00293333333333	-4.48023666666667	-3.80820166666667	-2.986825	-3.41618	-3.73352833333333	-3.62152666666667	-3.00549166666667	-2.05344	-1.82942833333333	-1.81076	-1.90410166666667	-0.280014833333333	0.261347333333333	0.597365	1.38140666666667	1.92276833333333	2.22145	1.88543166666667	3.17350166666667	6.27233	5.09626666666667	2.63213833333333	4.14421833333333	6.010985	6.68301833333333	5.17093833333333	3.19216833333333	5.11493666666667	5.67496666666667	2.333459	0.0933383333333333	0.672034833333333	2.76281333333333	4.90959333333333
-5.30161333333333	-5.78697166666667	-6.14166	-6.701685	-7.44839166666667	-7.70973833333333	-6.85102666666667	-6.328335	-6.01098666666667	-5.50695666666667	-5.28294666666667	-5.32028	-5.00293333333333	-4.38689666666667	-4.85358833333333	-5.26427833333333	-4.48023833333333	-3.86420333333333	-3.06149666666667	-3.54685333333333	-3.34151	-3.62152333333333	-3.34151166666667	-2.70681	-2.81881666666667	-2.78147833333333	-3.061495	-1.15739283333333	-0.242679666666667	0.578697333333333	1.99743833333333	2.70681	2.893485	2.29612166666667	3.73353	7.29905	6.86969666666667	4.25622166666667	5.32028166666667	6.57101333333333	7.037705	5.50695666666667	3.82687	6.12299	8.73646166666667	6.36567	3.154835	2.80014833333333	4.70424833333333	6.085655
-6.16032833333333	-5.97365	-5.693635	-5.45095333333333	-5.37628333333333	-5.30161333333333	-5.11493833333333	-5.09627	-4.85358833333333	-4.77892	-4.57357666666667	-4.59224166666667	-4.83492	-4.480235	-4.70424833333333	-5.56296166666667	-4.87225833333333	-3.92020666666667	-2.94948666666667	-3.24817166666667	-3.02416	-3.32284333333333	-3.11749833333333	-2.91215166666667	-2.594805	-2.57613666666667	-2.76281333333333	-1.51208333333333	-1.0453885	-0.4480235	0.821376166666667	1.19473166666667	1.45607833333333	1.38140666666667	2.52013333333333	5.30161333333333	4.424235	2.10944333333333	4.013545	5.84297666666667	6.19766166666667	4.62957666666667	2.74414666666667	4.25622666666667	5.693635	2.44546366666667	-0.354685666666667	1.02672233333333	2.76281166666667	3.8082
-7.037705	-6.58968	-6.32833666666667	-5.76830666666667	-5.376285	-4.70424666666667	-4.498905	-4.46156833333333	-4.38689833333333	-4.01354333333333	-3.58419	-3.64019166666667	-3.714865	-3.54685333333333	-4.29356	-5.09626833333333	-4.573575	-4.94692833333333	-3.82686833333333	-3.28550833333333	-3.19216666666667	-3.41618	-3.54685333333333	-2.277455	-1.99744	-2.01610666666667	-2.55747	-1.30673583333333	-0.485359166666667	-0.354685666666667	0.354684833333333	1.26940116666667	1.47474333333333	1.71742333333333	2.78148166666667	5.917645	5.43228666666667	2.61347166666667	3.02416	4.59224166666667	5.50695833333333	4.74158166666667	3.34151	4.96559666666667	6.62701666666667	4.181555	0.9520505	0.653367166666667	2.818815	4.48023666666667
-5.33894833333333	-4.92826	-4.85358833333333	-4.77891833333333	-4.14422	-3.90153833333333	-4.14421833333333	-4.36822666666667	-4.38689833333333	-4.66691166666667	-5.02159833333333	-5.282945	-5.618965	-5.17094166666667	-5.33895	-6.02965166666667	-5.18960833333333	-4.59224333333333	-3.621525	-3.95754333333333	-4.40556666666667	-4.59224333333333	-4.797585	-3.80820333333333	-4.03221333333333	-4.36823	-4.76025166666667	-3.13616666666667	-2.352125	-2.40812666666667	-1.400073	-0.317350333333333	0.298682666666667	0.205344333333333	1.21339583333333	4.23755666666667	3.864205	1.38140833333333	3.22950333333333	4.79758833333333	4.98426333333333	3.154835	1.064056	2.96815666666667	4.42423166666667	1.04538783333333	-1.99743833333333	-1.26940016666667	1.02671883333333	3.02416
-5.65629833333333	-5.208275	-5.05893666666667	-4.74158333333333	-4.34956166666667	-4.480235	-4.34956166666667	-4.013545	-3.67752833333333	-3.41618	-3.41618	-3.50951833333333	-3.65886166666667	-3.24817166666667	-3.528185	-4.59224	-4.05087833333333	-3.47218333333333	-1.810765	-1.75476	-2.38945833333333	-1.92276666666667	-1.51207933333333	-1.02672016666667	-1.28806916666667	-1.68009	-2.16544666666667	-1.4000745	-0.448024	-0.205344333333333	0.466692166666667	1.60541833333333	2.31478666666667	2.29611833333333	3.04282666666667	6.496345	6.25366333333333	3.45351666666667	4.162885	5.73097	6.795025	5.73097	4.106885	5.450955	6.83236	4.20022333333333	1.04538916666667	1.306735	3.09883166666667	4.74158333333333
-6.32833666666667	-6.16032666666667	-5.78697333333333	-4.816255	-4.10688166666667	-4.01354333333333	-3.97621	-3.71486333333333	-3.64019333333333	-3.58419	-3.97621	-4.01354333333333	-3.864205	-3.50951833333333	-4.16288666666667	-4.68558	-3.99488	-3.621525	-2.18411666666667	-2.22145166666667	-2.81881666666667	-2.89348833333333	-2.59480333333333	-1.71742333333333	-2.10944166666667	-2.016105	-1.96010333333333	-0.709370166666667	0.298682666666667	0.634700166666667	1.66142166666667	2.22145	2.38945833333333	2.33345333333333	3.50951833333333	6.795025	6.30966666666667	3.77086666666667	4.89092666666667	6.53368	7.54173333333333	6.42167333333333	4.77891833333333	5.7123	7.16837833333333	4.12555166666667	1.12005883333333	0.802708666666667	2.72547666666667	4.648245
-4.74158333333333	-5.80564	-6.58968166666667	-6.79502333333333	-7.00037	-6.53367666666667	-6.08565333333333	-5.82431	-5.18960833333333	-4.89092333333333	-4.55490666666667	-4.36823	-4.20022	-3.92020833333333	-4.20022	-4.90959166666667	-4.256225	-3.92020833333333	-2.53879833333333	-2.59480333333333	-2.61347166666667	-2.40812666666667	-3.09883	-2.594805	-2.63214166666667	-2.46413	-3.06149666666667	-1.8107635	-0.224012	0.4666915	1.5867495	2.61347283333333	3.1735	2.912155	3.88287166666667	7.11237833333333	6.75768833333333	3.43484833333333	4.03221333333333	5.45095166666667	6.36567	5.32028166666667	3.864205	5.50695833333333	7.33638833333333	4.76025166666667	1.941435	2.29612166666667	3.99487666666667	5.33895
-4.85359	-4.59224333333333	-4.21888666666667	-4.27489	-4.16288666666667	-4.14421833333333	-4.06954666666667	-3.86420333333333	-3.71486333333333	-4.10688166666667	-4.14421833333333	-4.14421833333333	-4.01354333333333	-3.71486166666667	-3.84553833333333	-4.57357333333333	-3.73352833333333	-3.80820333333333	-2.81881666666667	-2.83748333333333	-3.49085166666667	-2.63214	-3.92020666666667	-3.09883	-2.80014666666667	-2.93082166666667	-3.24817166666667	-2.27745333333333	-0.840043	-0.6160325	0.168008833333333	1.1200595	1.62408666666667	1.47474333333333	1.86676666666667	5.11493833333333	5.432285	2.277455	3.34151	5.41361833333333	5.74963666666667	3.84553833333333	1.45607683333333	2.669475	5.07760166666667	2.38945733333333	-0.989385333333333	-0.541360333333333	1.25073366666667	3.789535
-7.57906833333333	-6.94436666666667	-7.37372166666667	-7.00037	-6.57101166666667	-6.23499833333333	-5.80564	-5.0776	-4.76025166666667	-4.51757166666667	-4.34956166666667	-4.013545	-3.864205	-3.28550833333333	-3.378845	-3.90153833333333	-3.24817166666667	-2.61347166666667	-1.866765	-3.04282666666667	-3.472185	-3.82687	-3.90154	-3.34151333333333	-3.37884666666667	-3.34151	-2.44546166666667	-0.653368833333333	0.4480235	1.2320645	2.76281166666667	3.154835	2.94948833333333	2.63213833333333	3.86420333333333	7.00037	6.60835	3.77086666666667	4.965595	6.72035333333333	7.5604	5.82430666666667	3.49085166666667	5.28294666666667	8.139095	5.93631333333333	2.44546333333333	2.669475	4.53623833333333	5.89897833333333
-7.56040166666667	-7.00036833333333	-6.60834833333333	-6.869695	-6.68301833333333	-6.34700333333333	-6.44034166666667	-6.12299	-5.39495166666667	-4.648245	-4.29355833333333	-4.03221333333333	-3.84553833333333	-3.45351666666667	-3.84553666666667	-4.79758666666667	-4.18155333333333	-3.36017666666667	-2.29612	-2.57613666666667	-2.669475	-3.36017833333333	-2.81881833333333	-2.12811166666667	-2.01610666666667	-2.07211	-1.96010283333333	-0.336018	0.522694166666667	0.858712666666667	2.22145166666667	2.87481833333333	2.986825	2.12811166666667	3.36017666666667	7.03770333333333	6.79502333333333	3.99487833333333	4.74158333333333	5.86164166666667	6.44034	5.376285	3.65886	5.450955	7.78441166666667	5.65629666666667	2.53880166666667	2.22145	3.472185	5.04026666666667
-6.73902166666667	-6.328335	-6.02965333333333	-5.67496666666667	-5.35761666666667	-5.22694333333333	-4.76025166666667	-4.16288666666667	-4.01354333333333	-3.789535	-3.80820166666667	-3.88287166666667	-3.80820166666667	-3.67752833333333	-4.21888666666667	-5.09627	-4.51757166666667	-4.34956166666667	-2.93082	-2.44546333333333	-3.02416166666667	-2.912155	-3.04282833333333	-2.20278333333333	-2.16544833333333	-2.35212166666667	-2.57613666666667	-1.6800875	-0.242679666666667	0.242679666666667	1.13872766666667	2.37079333333333	2.76281333333333	2.46413	2.74414666666667	5.99231833333333	6.21632666666667	2.98682333333333	3.02416166666667	4.965595	6.34700166666667	5.54429333333333	4.03221333333333	5.33894833333333	6.888365	4.90959333333333	1.49341166666667	1.49341166666667	3.11749833333333	4.05088
-6.86969666666667	-6.86969666666667	-7.24305	-7.63507	-7.44839333333333	-7.39239	-7.28038333333333	-7.037705	-6.42167333333333	-5.86164666666667	-5.56296333333333	-5.09626833333333	-4.31222833333333	-3.67752833333333	-4.16288666666667	-5.05893166666667	-4.27489	-3.45351666666667	-2.78148166666667	-3.28550666666667	-3.09883	-3.43484833333333	-2.80014833333333	-1.97877	-1.99743666666667	-1.941435	-1.73609166666667	0.0746708333333333	0.672035333333333	0.914715	2.12811166666667	3.06149333333333	3.210835	2.93082166666667	4.3869	7.89641666666667	7.504395	4.70425	5.50695833333333	6.92569833333333	7.44839166666667	6.17899333333333	4.237555	6.44033833333333	8.96047166666667	6.75769	3.71486166666667	3.7522	5.46962166666667	7.16837666666667
-5.76830666666667	-6.68301833333333	-7.46706	-7.57906833333333	-8.28843666666667	-8.15776333333333	-7.597735	-6.86969666666667	-6.19766	-5.693635	-5.058935	-4.64824333333333	-4.20022166666667	-3.528185	-3.99487666666667	-4.722915	-3.8082	-3.58419166666667	-2.07210833333333	-1.49341166666667	-2.109445	-1.99743666666667	-2.76281166666667	-1.92276833333333	-1.92276833333333	-1.79209166666667	-2.12811166666667	-1.51208066666667	0.354685666666667	1.10139133333333	1.866765	3.005495	3.52818833333333	3.19217	4.013545	7.70974166666667	7.747075	4.85359166666667	4.648245	5.71230166666667	6.73902166666667	6.21633	5.693635	7.896415	9.87516833333333	6.85103	3.770865	3.67753	5.525625	5.65629833333333
-5.67496666666667	-5.60029666666667	-5.91764666666667	-6.178995	-6.36566833333333	-6.75769	-7.112375	-6.9817	-6.27233166666667	-6.01098333333333	-5.95498	-5.88031	-5.6563	-4.76025	-4.87225833333333	-5.0776	-4.29355666666667	-3.39751166666667	-2.818815	-3.39751333333333	-2.87482	-3.47218333333333	-2.63214	-2.03477166666667	-2.35212166666667	-2.37079	-2.55746833333333	-0.6533675	-0.0933383333333333	0.2986825	1.30673616666667	2.016105	2.22145	1.75475833333333	3.77086666666667	7.46706166666667	6.45900833333333	4.53624	6.04831833333333	7.33638833333333	7.39239	5.45095333333333	3.97621	6.49634166666667	7.85908166666667	4.61090833333333	2.37079333333333	3.02416	5.07760166666667	6.34700166666667
-4.76024833333333	-4.872255	-4.83492	-4.51757166666667	-4.05088	-3.84553666666667	-3.938875	-3.88287166666667	-3.67752833333333	-3.58419	-3.54685333333333	-3.304175	-3.304175	-3.15483333333333	-3.08016333333333	-3.64019333333333	-2.80014833333333	-2.89348833333333	-1.88543166666667	-2.10944666666667	-2.426795	-2.63213833333333	-2.650805	-1.82942833333333	-1.71742166666667	-1.549415	-1.58675	-0.354686166666667	0.429356333333333	0.672034833333333	1.53074666666667	1.96010333333333	1.82943	1.36273833333333	1.79209333333333	5.00293166666667	5.58162833333333	3.19216833333333	4.03221333333333	5.88031166666667	6.49634	5.32028	2.94949166666667	3.84553666666667	5.88031	3.34151166666667	0.168008833333333	0.392020666666667	2.576135	4.46156833333333
-6.51501	-6.19766166666667	-5.88031	-5.040265	-4.816255	-4.27489333333333	-4.03221333333333	-4.25622166666667	-3.95754333333333	-3.56552166666667	-3.32284333333333	-3.77086666666667	-3.864205	-3.78953666666667	-4.23755666666667	-5.26427833333333	-4.70425	-4.405565	-2.91215166666667	-2.76281333333333	-3.1175	-2.986825	-3.04282666666667	-1.866765	-1.81076	-1.92276666666667	-2.29612166666667	-1.00805416666667	0.056003	0.485359	1.08272466666667	2.03477333333333	2.426795	2.5388	3.04282666666667	6.32833333333333	5.93631333333333	3.39751333333333	4.23755666666667	5.99231833333333	6.94436833333333	5.60029666666667	3.71486333333333	4.87225666666667	6.58967833333333	3.82687	0.709371	0.821376166666667	2.74414666666667	4.08821666666667
-7.46706	-7.39239	-7.18704333333333	-6.77635666666667	-6.62701666666667	-6.16032666666667	-5.50695833333333	-4.87225666666667	-4.59224333333333	-4.36823	-4.25622166666667	-4.18155333333333	-4.20022166666667	-3.67752833333333	-3.789535	-4.4429	-3.60285666666667	-3.15483333333333	-1.96010333333333	-2.016105	-2.57613666666667	-2.55746666666667	-2.93082166666667	-1.88543333333333	-1.92276833333333	-1.77342833333333	-1.84809833333333	-0.522694666666667	0.989385833333333	1.73609166666667	2.24012	3.19216833333333	3.02416	2.16544833333333	2.68814	6.49634166666667	6.45900833333333	3.45351666666667	4.181555	5.917645	7.22438166666667	6.75768833333333	5.56295833333333	6.81369166666667	8.90447166666667	6.70168833333333	3.62152333333333	3.24817166666667	4.18155333333333	5.24561166666667
-5.76830666666667	-5.82430833333333	-5.80564	-5.60029666666667	-5.13360333333333	-4.77891833333333	-4.424235	-4.33089333333333	-3.84553666666667	-3.77086666666667	-3.714865	-3.88287	-4.162885	-3.82687	-4.14421833333333	-5.11493666666667	-4.77892	-4.51757166666667	-3.1175	-2.68814333333333	-3.45351666666667	-3.43484833333333	-3.88287	-2.893485	-2.70681	-2.76281333333333	-3.24817333333333	-2.352125	-0.914715166666667	-0.858711166666667	-0.336017666666667	0.7280375	1.30673833333333	1.08272633333333	1.41874133333333	4.57357666666667	4.81625166666667	1.88543333333333	2.55746833333333	4.36823	5.600295	4.83492166666667	3.52818666666667	4.03221333333333	5.58162833333333	2.93082116666667	-0.597364666666667	-0.522694166666667	1.17606283333333	2.818815
-7.09371	-6.627015	-6.06698666666667	-5.65629833333333	-4.890925	-4.83492166666667	-4.984265	-4.81625333333333	-4.48023833333333	-4.21888666666667	-4.16288333333333	-3.95754166666667	-3.45351666666667	-3.378845	-3.78953166666667	-4.722915	-4.53624	-4.44290166666667	-3.45351666666667	-4.14422	-4.46156833333333	-4.29355833333333	-4.181555	-3.28550833333333	-3.13616666666667	-2.96815666666667	-2.94948833333333	-1.474746	-0.429356333333333	-0.112006166666667	0.784042666666667	1.79209666666667	2.29611833333333	2.12811333333333	2.85614833333333	6.04831833333333	6.010985	3.02416	3.45351666666667	5.133605	6.19766166666667	4.96559333333333	3.11749833333333	4.23755833333333	6.17899333333333	3.8082	0.914714333333333	1.157394	2.912155	4.106885
-7.50439666666667	-7.84041166666667	-7.59773333333333	-7.05637166666667	-7.112375	-6.81369166666667	-6.36567	-6.12299166666667	-5.69363666666667	-5.30161333333333	-5.02159833333333	-4.480235	-4.25622333333333	-3.99487666666667	-4.61090833333333	-4.92826	-3.80820333333333	-3.67752833333333	-2.501465	-2.55746666666667	-3.06149333333333	-3.11749833333333	-3.43485	-2.70681166666667	-2.78148	-2.63214166666667	-2.93082	-1.15739383333333	0.261347333333333	1.00805433333333	2.090775	3.061495	3.02416166666667	2.24011833333333	3.19216833333333	6.888365	6.869695	3.80820166666667	4.27489166666667	5.58162666666667	6.51501166666667	5.80564	4.64824666666667	6.459005	8.92313666666667	6.86969666666667	3.43484833333333	2.94948833333333	4.10688166666667	5.39495
-5.432285	-6.10432166666667	-6.776355	-6.98170166666667	-6.45900666666667	-6.36567166666667	-6.21633	-5.58163	-5.301615	-5.67496666666667	-5.74963666666667	-5.357615	-4.76025	-3.65886	-3.88287166666667	-4.330895	-3.77086833333333	-2.44546333333333	-2.24011666666667	-2.65080833333333	-2.57613333333333	-3.24817166666667	-2.29612	-2.38945666666667	-2.52013333333333	-2.70681	-1.9227695	-0.224012	0.728038333333333	1.43741	2.37079166666667	2.38945833333333	2.55746833333333	2.29612166666667	3.82686833333333	6.90703333333333	6.77635666666667	4.48023666666667	5.56296166666667	7.01903666666667	6.9257	4.27489333333333	2.20278166666667	5.32028	7.46706166666667	4.62957833333333	1.75475833333333	2.29612166666667	4.72291666666667	6.32833333333333
-6.73902	-6.49634333333333	-5.842975	-5.60029666666667	-5.26427833333333	-5.05893666666667	-4.81625166666667	-4.61091	-4.31222666666667	-3.938875	-3.80820333333333	-3.88287333333333	-3.86420666666667	-3.69619666666667	-4.46156666666667	-5.26427666666667	-4.25622333333333	-3.71486333333333	-2.98682333333333	-3.154835	-3.11749833333333	-2.76281166666667	-2.744145	-2.01610666666667	-2.01610666666667	-2.07211	-2.22144833333333	-1.3627395	-0.970717	-0.578697166666667	0.970717333333333	1.45607666666667	1.71742333333333	1.86676333333333	3.09883166666667	5.95498	5.56295833333333	2.426795	2.986825	4.51757333333333	5.6563	5.114935	3.65886166666667	5.33895	7.14971	4.36823166666667	1.32540116666667	1.28807	2.70681	3.97621
-6.04832	-5.74963666666667	-5.88031	-6.10432333333333	-6.68302	-7.41105666666667	-7.84041333333333	-7.84041333333333	-7.63507	-7.20571333333333	-6.60834833333333	-6.14165833333333	-5.71230166666667	-4.79758666666667	-4.965595	-4.90959166666667	-4.36823166666667	-4.48023666666667	-2.83748333333333	-3.45351666666667	-3.73353166666667	-3.71486333333333	-3.24817333333333	-1.81076166666667	-1.866765	-1.73609333333333	-2.20278166666667	-0.7280385	0.317350333333333	0.578697166666667	1.45607616666667	2.38946166666667	2.74414666666667	2.24012	4.05088	7.61640166666667	6.19766	4.965595	6.29099833333333	7.76574166666667	8.493785	7.44839333333333	6.90703	9.78186166666667	10.9765833333333	7.22438166666667	5.24561166666667	4.76025166666667	5.63763166666667	6.44034
-4.83492	-4.34956333333333	-4.237555	-4.312225	-4.05088	-3.32284166666667	-3.08016333333333	-2.986825	-3.00549166666667	-3.50951833333333	-3.92020666666667	-4.05088166666667	-4.25622333333333	-4.23755666666667	-4.29356166666667	-4.72291666666667	-3.864205	-3.95754166666667	-3.56552333333333	-2.09077833333333	-3.00549333333333	-3.24817333333333	-3.71486333333333	-3.52818833333333	-3.11749833333333	-3.453515	-3.58418833333333	-3.88287166666667	-2.12811166666667	-1.28806666666667	-0.653367666666667	0.336017833333333	0.858711833333333	1.008053	1.79209333333333	4.4429	4.92826	2.09077666666667	2.16544666666667	3.845535	5.18960833333333	5.00293	3.37884833333333	3.73353166666667	5.35761666666667	2.94948833333333	-0.410687666666667	-0.989382833333333	0.149340833333333	1.56808166666667
-5.97364833333333	-5.37628333333333	-5.07760166666667	-5.13360333333333	-5.0216	-4.70424833333333	-4.424235	-4.49890666666667	-4.312225	-4.237555	-4.27489	-4.03221333333333	-3.97621166666667	-3.808205	-4.03221166666667	-4.965595	-4.61091	-4.03221333333333	-3.36017833333333	-3.60285666666667	-3.88287333333333	-3.99487833333333	-3.99487833333333	-3.08016333333333	-2.87482	-2.63214	-3.08016333333333	-1.66142166666667	-0.7653735	-0.224011833333333	0.616032666666667	1.23206833333333	1.38140833333333	1.51208	2.29612	5.18960833333333	5.040265	1.9041	2.81881333333333	4.42423333333333	5.20827666666667	4.25622333333333	2.96815666666667	3.09883	5.00293166666667	2.38946083333333	-0.5226935	-0.186676666666667	1.5867495	2.76281166666667
-6.42167333333333	-5.84297666666667	-5.09627	-4.704245	-4.48023833333333	-4.66691333333333	-4.237555	-4.12555	-3.938875	-3.67752833333333	-3.39751166666667	-3.56552333333333	-3.95754333333333	-3.58419166666667	-4.16288666666667	-4.94692833333333	-4.498905	-3.90153833333333	-2.426795	-2.37079166666667	-2.37079333333333	-2.57613666666667	-2.426795	-1.66142166666667	-1.28807	-1.51208166666667	-1.94143666666667	-0.672035333333333	-0.168009	0.0933383333333333	0.784042333333333	1.9041	2.109445	1.82943166666667	2.93082166666667	5.99231666666667	5.992315	3.24817333333333	4.42423333333333	5.73097	6.17899333333333	5.33894833333333	3.77086666666667	5.26427833333333	6.68302	3.82686833333333	0.989385166666667	1.47474666666667	2.96815666666667	4.05088
-5.97364833333333	-6.19766	-7.00036833333333	-7.48573166666667	-7.22438	-6.81369333333333	-6.27233333333333	-5.842975	-5.65629833333333	-5.30161166666667	-4.79758666666667	-4.77891833333333	-4.59224166666667	-4.08821666666667	-4.01354666666667	-4.36823166666667	-3.80820166666667	-2.61347	-2.38945833333333	-2.80014833333333	-2.744145	-3.50951833333333	-2.669475	-2.53880166666667	-2.63213833333333	-2.501465	-1.73609	-0.354685333333333	0.373353166666667	0.9893845	2.184115	2.37079166666667	2.63214	2.37079	3.73353166666667	6.888365	6.04832	4.10688166666667	5.00293166666667	5.86164333333333	6.403005	5.56296166666667	4.648245	6.68302	7.80307833333333	4.29356	1.36274	1.73609166666667	3.54685333333333	4.72291666666667
-6.85102666666667	-6.21632666666667	-5.74963666666667	-5.39495166666667	-4.66691333333333	-4.38689666666667	-4.10688166666667	-4.06954833333333	-3.90154	-3.82687	-3.7522	-3.77086666666667	-3.77086833333333	-3.86420666666667	-4.20022	-4.94692833333333	-4.59224333333333	-4.66691333333333	-3.43484833333333	-3.696195	-3.546855	-4.06954666666667	-3.58419	-2.52013333333333	-2.44546333333333	-2.33345666666667	-2.33345833333333	-0.765373666666667	-0.130673666666667	0.0746706666666667	1.0453885	1.60541666666667	2.01610833333333	1.866765	3.061495	6.08565333333333	5.32028166666667	2.50146666666667	3.73352833333333	5.33895	5.93631166666667	4.85359	3.08016166666667	4.51757333333333	5.95498166666667	3.04282666666667	0.31735	0.4106885	2.61347166666667	3.88287166666667
-5.91764666666667	-5.45095333333333	-4.81625333333333	-4.48023666666667	-4.25622166666667	-4.14421833333333	-4.08821666666667	-3.99487666666667	-3.54685333333333	-3.36018	-3.47218333333333	-3.88287166666667	-3.67753	-3.36017666666667	-4.05088	-5.040265	-4.330895	-2.87481833333333	-2.33345666666667	-2.48279666666667	-2.35212333333333	-2.594805	-1.82943	-1.32540333333333	-1.41874333333333	-1.77342666666667	-1.866765	-0.4106885	-0.205344333333333	-0.0373353333333333	1.34407083333333	2.07210833333333	2.20278333333333	1.88543333333333	3.19217	6.23499666666667	5.93631166666667	2.94948833333333	3.67752833333333	5.11493833333333	5.69363666666667	5.11493666666667	3.84553666666667	4.81625166666667	6.79502333333333	4.81625333333333	1.549414	1.81076166666667	3.06149166666667	4.722915
-5.60029666666667	-6.38433833333333	-7.14971	-7.80307666666667	-7.74707666666667	-7.280385	-7.14971	-6.53367833333333	-6.42167166666667	-5.73096833333333	-5.33895	-4.85358833333333	-4.77891666666667	-4.12555	-4.66691166666667	-4.79758833333333	-4.12555	-3.56552166666667	-2.42679333333333	-2.18411666666667	-2.44546333333333	-2.68814333333333	-3.26683833333333	-2.22145166666667	-2.37079	-2.22144833333333	-2.66947666666667	-1.36273783333333	0.056003	0.5226945	1.51208	2.59480333333333	2.94949	3.061495	4.70424833333333	8.26977	6.94436666666667	4.68558	5.41361833333333	6.19766	6.72035666666667	5.24561	4.36823	7.01903833333333	8.53111833333333	5.65629833333333	3.92020833333333	4.53623833333333	5.88031	6.83236166666667
-5.71230166666667	-6.21633166666667	-6.66435166666667	-7.31772166666667	-7.61640333333333	-7.523065	-6.94436666666667	-6.403005	-5.80564166666667	-5.48829166666667	-4.85358833333333	-4.21888833333333	-4.08821666666667	-3.528185	-3.77086833333333	-4.18155333333333	-3.304175	-3.43484833333333	-2.46413	-1.73609166666667	-1.92276833333333	-1.77342833333333	-2.46413166666667	-1.38140666666667	-1.60541833333333	-1.66142	-1.792095	-0.597365833333333	0.410688666666667	1.15739466666667	2.38946	3.77086666666667	3.84553833333333	3.39751333333333	4.330895	8.12042833333333	8.064425	4.92826166666667	5.133605	6.55234666666667	7.48573	6.70168666666667	5.24561166666667	6.90703	9.40849666666667	6.64568166666667	3.49085333333333	3.73353333333333	4.722915	5.17094166666667
-6.45900833333333	-6.010985	-5.52562666666667	-5.15227166666667	-4.66691166666667	-3.90154	-3.92020833333333	-4.08821666666667	-4.16288666666667	-4.31222833333333	-4.20022	-4.34956166666667	-4.18155333333333	-3.62152333333333	-3.78953333333333	-4.4429	-3.938875	-3.08016166666667	-2.986825	-3.71486166666667	-3.86420333333333	-4.29356	-3.378845	-2.85615	-2.520135	-2.87482	-2.42679333333333	-0.840045333333333	0.186676666666667	0.840044333333333	1.8481	1.92276833333333	1.84809666666667	1.474745	2.20278333333333	4.965595	5.22694333333333	3.17350166666667	4.61091166666667	5.88031	5.80563833333333	4.256225	1.84809666666667	2.669475	4.46156833333333	2.27745333333333	-0.224012	0.709371	2.80014666666667	3.64019333333333
-7.54173166666667	-7.07504	-6.403005	-6.08565666666667	-6.10432166666667	-5.450955	-4.965595	-4.76025166666667	-4.61091166666667	-4.480235	-4.36823166666667	-3.97621	-3.77086666666667	-3.229505	-3.28550666666667	-3.84553666666667	-3.378845	-3.43484833333333	-2.46413	-2.501465	-2.85615166666667	-2.184115	-2.37079166666667	-1.474745	-1.28807	-0.541361833333333	-0.8587125	0.186676	1.15739666666667	1.69875666666667	2.53880166666667	2.98682333333333	2.59480166666667	2.10944333333333	2.89348833333333	6.60835	7.07504166666667	4.33089666666667	5.11493833333333	6.55234333333333	7.09370666666667	6.19766	4.61091	5.33894833333333	7.65373666666667	5.71230333333333	2.81881666666667	2.80014666666667	4.27489166666667	5.88030833333333
-7.11237333333333	-7.448395	-7.037705	-6.53367833333333	-6.06698666666667	-5.88031	-5.35761666666667	-5.357615	-5.208275	-5.30161333333333	-5.22694333333333	-4.53624	-4.27489166666667	-4.01354333333333	-4.90959333333333	-4.890925	-3.71486166666667	-2.55746833333333	-2.40812666666667	-2.968155	-2.68814333333333	-3.472185	-2.744145	-2.48279833333333	-2.576135	-2.29612166666667	-1.34407116666667	0.168009	0.858710666666667	1.400075	2.42679666666667	2.57613666666667	2.42679833333333	1.77342333333333	3.88287166666667	7.42972666666667	5.84297666666667	3.43485	5.30161333333333	6.53367666666667	6.55234666666667	4.648245	3.54685333333333	6.58968333333333	7.84041166666667	4.21889	1.82943	2.72547666666667	4.90959166666667	6.04831833333333
-7.57906666666667	-6.96303333333333	-5.97364833333333	-5.39495166666667	-5.04026666666667	-4.797585	-4.49890333333333	-4.27489166666667	-4.27489166666667	-4.08821666666667	-3.864205	-3.67753166666667	-3.50952	-3.17350333333333	-4.14422	-4.741585	-3.864205	-3.95754166666667	-3.06149333333333	-3.472185	-3.36017833333333	-3.32284166666667	-3.453515	-2.31478833333333	-2.109445	-1.73609166666667	-2.109445	-0.728037833333333	-0.0373353333333333	0.0373353333333333	0.784041166666667	1.58675	1.92276833333333	1.94143666666667	3.36017666666667	6.66435333333333	5.86164166666667	3.02416166666667	3.69619333333333	5.33894833333333	6.328335	5.09627	3.864205	5.76830333333333	7.00037	3.73353	1.26940083333333	1.73609166666667	3.86420166666667	5.07760166666667
-5.32028	-5.133605	-4.92825833333333	-4.66691333333333	-4.74158333333333	-4.36822833333333	-3.60285833333333	-3.36017833333333	-3.47218166666667	-3.78953666666667	-3.77086666666667	-4.06954833333333	-4.38689833333333	-3.99487666666667	-4.29355833333333	-4.83492166666667	-3.882875	-3.546855	-2.27745333333333	-2.5388	-2.80014833333333	-2.837485	-2.83748333333333	-2.090775	-2.38945833333333	-2.72547833333333	-3.770865	-2.46413166666667	-1.21339616666667	-0.765373166666667	0.149341333333333	1.13872616666667	1.58675166666667	1.36274166666667	2.31478833333333	5.26428	4.76025166666667	2.109445	3.58418833333333	5.54429333333333	5.91764666666667	4.61091	3.50952	5.02159833333333	6.25366166666667	3.02416083333333	-0.485359	-0.0746706666666667	1.88543183333333	3.26684166666667
-6.47767333333333	-6.94436666666667	-7.35505333333333	-7.28038333333333	-6.83236	-6.36566833333333	-5.936315	-5.525625	-5.20827666666667	-4.94692833333333	-5.00293	-4.72291666666667	-4.573575	-3.84553833333333	-4.4429	-5.00293	-4.16288333333333	-3.90153833333333	-2.55746833333333	-2.59480333333333	-2.66947333333333	-2.68814333333333	-3.136165	-2.24011833333333	-2.44546166666667	-2.16544833333333	-2.46413	-1.194728	-0.186676666666667	0.560029666666667	1.75476	2.52013333333333	2.65080833333333	2.48279833333333	4.05088	7.50439666666667	6.14165666666667	3.37884666666667	4.312225	5.46962166666667	6.34700166666667	5.52562666666667	4.83492	7.42972666666667	9.408495	6.68302	3.789535	3.304175	4.49890333333333	5.13360333333333
-5.58163	-5.37628333333333	-5.17094	-4.965595	-4.722915	-4.74158333333333	-4.48023666666667	-4.38689666666667	-4.23755666666667	-4.21888833333333	-4.38689833333333	-4.64824666666667	-4.722915	-4.62957666666667	-5.22694333333333	-5.95498166666667	-5.37628333333333	-4.62957833333333	-3.97620833333333	-4.59224166666667	-4.42423166666667	-4.74158333333333	-4.256225	-4.162885	-4.18155333333333	-4.34956166666667	-4.55490666666667	-2.72547666666667	-1.88543166666667	-1.60541833333333	-0.410687833333333	0.280015	0.541362166666667	-0.0186676666666667	1.08272383333333	4.23755833333333	3.39751333333333	0.952048833333333	2.87482	4.77891833333333	4.81625333333333	2.74414666666667	1.138725	3.26683666666667	4.4429	1.101392	-1.549415	-0.466691166666667	1.6054175	3.06149666666667
-7.61640166666667	-7.70974	-7.5604	-7.18704666666667	-6.73902166666667	-6.010985	-5.65629833333333	-5.189605	-4.573575	-4.33089333333333	-4.33089666666667	-4.20022	-3.97621	-3.60285666666667	-3.99487833333333	-4.330895	-3.65886166666667	-2.61346833333333	-1.47474666666667	-2.46412833333333	-2.38946	-3.09883166666667	-2.44546166666667	-1.73609	-2.22145166666667	-2.09077833333333	-1.64275416666667	0.5040255	0.896048333333333	1.92276666666667	2.818815	3.26684	3.04282666666667	2.59480333333333	3.99487666666667	7.33638666666667	6.552345	3.97621166666667	5.040265	6.36566833333333	7.00036833333333	5.39495166666667	3.73353	6.51501	8.73646166666667	5.97364833333333	2.986825	3.08016166666667	4.31222833333333	5.30161166666667
-6.23499666666667	-5.78697333333333	-5.74963833333333	-5.78697166666667	-5.35761666666667	-4.74158333333333	-4.70424666666667	-4.797585	-4.34956333333333	-3.84553666666667	-3.78953333333333	-3.864205	-4.05088	-3.93887666666667	-4.34956333333333	-5.376285	-4.90959	-4.62957833333333	-3.02416	-3.15483333333333	-3.54685666666667	-3.39751333333333	-3.77086666666667	-2.78148	-2.744145	-2.576135	-3.11749666666667	-2.33345833333333	-0.970718666666667	-0.597364833333333	0.0746706666666667	0.746705666666667	1.2507345	1.58674833333333	2.501465	5.80564	5.71230333333333	2.594805	2.83748333333333	4.76025333333333	6.44034	5.35761666666667	3.82686833333333	5.41361833333333	6.869695	3.71486166666667	0.504026666666667	0.522694333333333	2.53880166666667	4.08821666666667
-5.71230333333333	-5.469625	-4.94692833333333	-4.14422	-4.31222666666667	-4.405565	-4.55490833333333	-4.46156833333333	-4.498905	-4.16288666666667	-4.27488833333333	-4.38689833333333	-4.29356	-3.90154166666667	-4.51757166666667	-5.17093833333333	-4.92825833333333	-3.97621	-3.34150833333333	-3.78953666666667	-3.60285833333333	-4.20022166666667	-3.26684	-2.55746833333333	-2.66947333333333	-2.89348666666667	-2.4828	-0.933381666666667	-0.8400435	-0.7840415	0.448023666666667	0.7653735	1.0453875	0.578697333333333	1.58675183333333	4.55490833333333	4.83492166666667	2.5388	3.28550666666667	4.61090833333333	5.41362	3.92020666666667	2.16544666666667	3.86420333333333	5.69363333333333	3.24817166666667	0.466690666666667	0.821377666666667	2.52013333333333	3.69619666666667
-7.56040166666667	-8.25110166666667	-8.36310833333333	-8.04575666666667	-7.70974	-7.41105833333333	-6.73902166666667	-6.02965333333333	-5.52562666666667	-5.133605	-4.68558	-4.49890333333333	-4.57357666666667	-4.14421833333333	-4.29356	-4.55490666666667	-3.58419	-2.25878666666667	-2.20278166666667	-2.70681	-2.669475	-3.17350166666667	-2.38945833333333	-1.99743833333333	-2.07211	-1.99744	-1.138726	0.522694333333333	1.34407166666667	1.96010166666667	3.24817166666667	3.565525	3.58419166666667	3.04282833333333	4.31222833333333	7.14971166666667	6.68302	4.573575	6.01098166666667	7.44839166666667	7.37372333333333	5.525625	3.71486166666667	5.69363166666667	7.72840833333333	5.48829	3.1735	3.28550666666667	5.15227333333333	7.24305
-7.13104	-6.55234666666667	-6.17899333333333	-6.010985	-5.33895	-4.57357333333333	-4.77891833333333	-4.62957833333333	-4.31222833333333	-4.162885	-4.03221	-3.789535	-3.67752833333333	-3.39751333333333	-3.82687	-4.61091	-4.31222666666667	-4.49890666666667	-3.56552166666667	-2.44546166666667	-2.986825	-2.576135	-3.00549166666667	-1.88543166666667	-1.32540666666667	-1.13872666666667	-1.325405	-1.26940016666667	0.373353166666667	0.802708833333333	0.8400445	1.69875833333333	2.20278333333333	2.669475	3.56552166666667	6.9257	6.45901	3.67752833333333	3.82686833333333	5.24561	6.47767333333333	6.10432333333333	5.54429333333333	7.18704833333333	8.49378166666667	5.05893333333333	1.866765	1.62408666666667	3.56552166666667	4.984265
-7.989755	-7.50439666666667	-6.81369	-6.38433833333333	-6.10432333333333	-5.693635	-5.73097166666667	-5.6563	-5.39495333333333	-4.96559666666667	-4.573575	-4.34956166666667	-4.21888833333333	-3.714865	-3.97621166666667	-3.90154	-3.08016333333333	-2.57613666666667	-1.36274	-1.81076166666667	-1.53074666666667	-2.94949	-2.63213833333333	-1.97877	-1.84809666666667	-1.73609	-1.64275166666667	0.0746706666666667	0.7093705	1.3254045	2.05344166666667	2.46413	2.352125	2.03477333333333	3.69619666666667	7.05637166666667	5.917645	3.80820333333333	5.301615	6.720355	7.05637166666667	5.50695666666667	4.21888833333333	6.73902166666667	8.26977166666667	5.52562333333333	2.96815666666667	3.28550666666667	4.64824333333333	5.35761666666667
-7.41105833333333	-8.21376666666667	-8.232435	-7.504395	-6.96303333333333	-6.57101166666667	-6.010985	-5.60029666666667	-5.282945	-5.07760333333333	-4.83492166666667	-4.61090833333333	-4.36823	-3.82686833333333	-3.73353166666667	-4.10688333333333	-3.17350166666667	-3.02416	-2.20278333333333	-2.07211	-2.70680833333333	-3.15483166666667	-3.938875	-2.61347333333333	-2.22144833333333	-1.79209333333333	-1.866765	-0.970716833333333	0.802708333333333	1.51207833333333	2.38945833333333	3.49085166666667	3.80820333333333	3.28550666666667	3.71486166666667	7.24305	7.46706166666667	4.42423333333333	4.92826166666667	6.98170166666667	8.17643166666667	7.05637333333333	5.357615	6.36566833333333	8.02709	5.39495166666667	2.22145	2.87481833333333	4.76025166666667	5.91764666666667
-7.672405	-7.11237333333333	-6.68301833333333	-6.02965333333333	-5.43228833333333	-4.77891666666667	-4.31222666666667	-4.06954833333333	-4.03221166666667	-3.92020833333333	-3.99488	-4.06954666666667	-3.938875	-3.17350166666667	-3.19217	-4.10688166666667	-3.43485	-3.13616666666667	-2.40812833333333	-2.165445	-2.37079166666667	-2.37079	-2.85615166666667	-1.56808283333333	-1.12006233333333	-1.26940333333333	-1.23206666666667	-0.168009	1.41874333333333	1.49341166666667	1.96010166666667	2.63213833333333	2.24011833333333	1.75475833333333	1.88543333333333	5.24561166666667	6.12298833333333	3.77086833333333	4.34956	6.085655	7.05637166666667	5.78697333333333	4.38689833333333	5.65629833333333	7.82174666666667	5.525625	2.48279666666667	2.25878666666667	3.50951833333333	5.09626833333333
-6.14165833333333	-5.97364666666667	-5.39495166666667	-4.62957833333333	-4.330895	-4.31222666666667	-4.21889	-3.90154	-3.86420666666667	-4.06954833333333	-4.10688166666667	-4.312225	-4.77891666666667	-4.51757166666667	-4.741585	-5.78697166666667	-5.11493833333333	-3.30417333333333	-2.76281333333333	-3.304175	-3.02415833333333	-3.49085166666667	-2.669475	-2.59480333333333	-2.85615	-3.1175	-2.44546333333333	-0.522693666666667	-0.0746706666666667	0.373353166666667	1.2694	1.53074666666667	1.75475666666667	1.75475833333333	2.986825	5.6563	5.02159666666667	2.650805	4.20022166666667	5.45095333333333	5.78697333333333	4.29356	2.5388	3.80820166666667	4.94692666666667	1.88543266666667	-0.4666915	0.8027095	2.837485	3.93887666666667
-5.525625	-5.22694	-5.0216	-4.79758333333333	-4.90959333333333	-4.85359	-4.53623833333333	-4.14421833333333	-4.61091	-4.778915	-4.74158166666667	-4.48023666666667	-4.57357333333333	-4.18155166666667	-5.11493833333333	-5.89898	-5.24561166666667	-4.722915	-4.01354833333333	-4.55490666666667	-4.79758666666667	-4.87225833333333	-4.55490666666667	-3.789535	-3.82687166666667	-4.03221333333333	-4.256225	-2.63213666666667	-1.88543166666667	-1.68008666666667	-0.522695166666667	0.205344333333333	0.5226945	0.448023833333333	1.51208116666667	4.44289833333333	4.25622166666667	1.88543333333333	3.39751333333333	5.07760166666667	5.50695833333333	4.330895	1.88543166666667	3.58419	5.37628666666667	2.14677916666667	-1.41874183333333	-0.5413615	2.10944183333333	3.621525
-7.14971	-7.03770333333333	-6.34700166666667	-5.63763166666667	-5.78697166666667	-5.84297333333333	-5.56296	-5.17093833333333	-4.92826	-4.984265	-4.94692833333333	-4.330895	-3.99487666666667	-3.50951833333333	-3.95754333333333	-4.16288833333333	-3.28550833333333	-2.65080833333333	-1.66142166666667	-2.01610666666667	-2.48279833333333	-3.24817333333333	-2.68814166666667	-1.94143666666667	-1.96010333333333	-1.68008666666667	-1.530745	1.66666666652956e-07	0.709370666666667	1.25073333333333	2.37079166666667	2.72547666666667	2.445465	1.77342666666667	3.49085333333333	7.33638666666667	7.14971333333333	4.20022	5.357615	6.66435166666667	7.355055	5.93631333333333	4.61091	6.60835	8.549785	5.63763166666667	2.93082333333333	3.546855	4.77891833333333	5.786975
-6.45900666666667	-5.93631333333333	-5.46962166666667	-5.24561166666667	-5.0216	-4.85358833333333	-4.62957833333333	-3.99487833333333	-3.71486666666667	-3.789535	-3.82687	-3.49085	-3.04283	-2.50146666666667	-3.21083666666667	-4.03221333333333	-3.453515	-3.061495	-2.46413	-3.04282666666667	-2.63213833333333	-2.94949166666667	-2.55746833333333	-1.81076	-1.624085	-1.400075	-1.49341283333333	0.112006	0.877379	1.17606333333333	1.90409833333333	2.03477333333333	1.717425	0.840045166666667	2.55746833333333	6.25366333333333	6.14165666666667	3.73353333333333	4.46156666666667	5.58162833333333	6.16032666666667	4.76025166666667	2.78148166666667	4.57357333333333	6.51501	3.69619666666667	0.970717	1.41874	3.65885833333333	4.4429
-7.37372166666667	-6.888365	-6.55234666666667	-6.12299333333333	-5.73096833333333	-5.39495166666667	-4.890925	-4.68557833333333	-4.38689833333333	-4.29355666666667	-3.95754333333333	-3.73353166666667	-3.99487666666667	-3.41618166666667	-3.56552333333333	-4.18155333333333	-3.15483	-2.744145	-1.88543166666667	-2.277455	-2.594805	-3.00549333333333	-2.93082333333333	-1.96010333333333	-1.88543	-1.325405	-1.2133985	0.466691333333333	1.325405	1.58674833333333	2.594805	3.22950333333333	3.02416	2.55746666666667	3.34151	6.64568333333333	6.44034	3.65886	4.68558	6.98170333333333	7.89641833333333	6.85102833333333	5.15227166666667	6.42167333333333	8.30710666666667	5.82430666666667	2.576135	2.40812666666667	4.20022166666667	5.73096833333333
-7.915085	-7.11237333333333	-6.9257	-6.49634333333333	-6.25366333333333	-5.86164333333333	-5.30161333333333	-4.77891833333333	-4.62957833333333	-4.237555	-3.938875	-3.92020833333333	-4.21888833333333	-3.77086666666667	-3.864205	-4.554905	-4.16288666666667	-4.03221333333333	-2.94948833333333	-3.09883	-3.789535	-3.90153833333333	-4.088215	-2.912155	-2.18411633333333	-2.59480166666667	-2.669475	-1.49341266666667	-0.149341333333333	0.4666915	1.30673516666667	2.16544833333333	2.25878333333333	2.24011833333333	3.26683833333333	6.55234666666667	6.234995	3.28550666666667	4.05087833333333	6.04832	7.09370666666667	6.14165833333333	4.573575	6.06698833333333	7.85908333333333	4.965595	2.18411666666667	2.55747	4.27489333333333	5.71230333333333
-4.62957666666667	-4.424235	-4.66691333333333	-5.17093833333333	-5.63763166666667	-6.21633	-6.83236	-6.86969666666667	-6.60834833333333	-6.36566666666667	-6.178995	-5.93631166666667	-5.63763	-4.34956166666667	-4.890925	-4.96559666666667	-4.06954833333333	-4.03221	-2.83748333333333	-3.09883166666667	-3.28550833333333	-2.66947333333333	-2.76281333333333	-1.64275333333333	-1.43741	-1.38140666666667	-2.22145166666667	-1.43740733333333	-0.280015	0.056003	0.746706333333333	2.01610833333333	2.46413	2.352125	3.86420333333333	7.46706166666667	7.01903833333333	4.61091166666667	5.35761833333333	6.55234666666667	7.41105666666667	6.627015	5.37628333333333	7.50439833333333	9.10981333333333	6.27233166666667	4.03221333333333	4.21889	5.11493666666667	5.84297666666667
-7.97108666666667	-8.10176333333333	-7.61640166666667	-7.48573	-7.09370833333333	-6.98170166666667	-6.64568333333333	-6.30966666666667	-5.82430833333333	-5.73097	-5.282945	-4.81625166666667	-4.61090833333333	-4.088215	-4.424235	-4.573575	-4.106885	-4.06954666666667	-2.74414666666667	-2.24011833333333	-2.93082166666667	-2.53879833333333	-3.17350166666667	-2.576135	-2.61347166666667	-2.37079	-2.33345666666667	-1.54941333333333	0.280014833333333	1.21339733333333	1.773428	3.00549166666667	3.13616666666667	2.72547833333333	3.28550666666667	6.88836333333333	6.98170333333333	4.18155333333333	4.349565	6.10432166666667	7.41105833333333	6.70168833333333	5.46962333333333	6.64568333333333	9.07247833333333	6.60834666666667	3.22950166666667	3.11749666666667	4.61091	5.600295
-5.450955	-5.60029833333333	-5.76830333333333	-6.53367666666667	-7.037705	-7.13104166666667	-7.37372166666667	-7.37372333333333	-6.53367833333333	-5.82430833333333	-5.24561	-5.24561166666667	-5.11493833333333	-4.405565	-4.53623833333333	-5.376285	-4.480235	-4.162885	-2.80014666666667	-2.46412833333333	-2.818815	-2.57613833333333	-3.04282666666667	-1.56808166666667	-1.82943166666667	-2.18411333333333	-2.55746833333333	-1.38140583333333	-0.149341333333333	0.186676666666667	0.952051666666667	1.75475833333333	1.94143666666667	2.05344333333333	3.13616833333333	6.739025	7.41105833333333	4.965595	5.15227166666667	5.95498	6.49634333333333	5.73097	4.816255	6.51501	9.29649333333333	7.87774833333333	4.648245	3.90154166666667	4.94692833333333	5.50695666666667
-7.85908166666667	-7.63507	-6.86969333333333	-6.53367666666667	-6.552345	-6.40300666666667	-5.67496833333333	-5.432285	-5.18961	-4.87225666666667	-4.57357666666667	-4.405565	-4.36823166666667	-3.95754166666667	-4.42423166666667	-4.90959166666667	-3.99487666666667	-2.65080666666667	-2.184115	-2.76281333333333	-2.29612	-2.83748333333333	-2.38945833333333	-2.109445	-1.99744	-1.75476166666667	-1.68009166666667	0.168009	1.0827235	1.773425	2.83748166666667	3.36017666666667	3.13616666666667	2.38945833333333	3.60285666666667	7.01904	6.94436666666667	4.12555166666667	5.41361833333333	6.9817	7.355055	5.61896333333333	3.90153833333333	6.57101333333333	9.16581666666667	6.57101333333333	3.28550833333333	3.26684	4.20022	4.76025
-5.54429333333333	-5.07760166666667	-4.83491833333333	-4.66691166666667	-4.21888666666667	-3.95754166666667	-4.088215	-3.88287333333333	-3.43484666666667	-3.09883	-2.98682333333333	-3.06149666666667	-3.17350166666667	-2.93082166666667	-3.56552333333333	-4.44290166666667	-3.99487666666667	-3.36017833333333	-2.333455	-2.40812666666667	-2.25878666666667	-3.06149666666667	-2.184115	-1.56808333333333	-1.75475666666667	-1.88543	-1.73609166666667	-0.429356166666667	-0.168009	0.504026666666667	1.49341166666667	1.68008833333333	1.56808166666667	1.36273833333333	2.91215333333333	5.693635	4.965595	2.53880166666667	3.80820166666667	5.114935	5.65629833333333	4.48023666666667	2.57613666666667	4.18155333333333	5.61896166666667	3.21083833333333	0.914715166666667	1.53074666666667	2.893485	3.88287166666667
-5.30161333333333	-4.872255	-5.15227166666667	-5.82430666666667	-6.29100166666667	-6.44034	-7.14971	-7.52306666666667	-7.24304833333333	-6.29100166666667	-5.917645	-5.432285	-5.282945	-4.53624	-4.85359	-4.90959333333333	-4.10688333333333	-3.08016333333333	-2.912155	-3.397515	-3.02416	-3.45351666666667	-2.501465	-2.016105	-1.97877333333333	-2.16544666666667	-2.016105	-0.280014833333333	0.6347	1.1573935	2.33345666666667	2.986825	3.39751333333333	3.28550666666667	4.94693	8.00842166666667	6.75769	4.94692833333333	6.79502666666667	8.17643	8.157765	6.72035333333333	5.71230166666667	8.38176833333333	9.091145	6.085655	4.34956166666667	5.33894833333333	7.16837833333333	8.28843666666667
-6.178995	-6.010985	-5.50695666666667	-5.133605	-4.68558	-4.34956166666667	-4.06955	-4.05087833333333	-3.84553833333333	-3.93887666666667	-3.621525	-3.17349833333333	-3.714865	-3.229505	-3.22950333333333	-3.97621	-3.50952	-3.67752833333333	-2.59480333333333	-2.89348666666667	-3.30417333333333	-3.37884666666667	-3.36017833333333	-1.73609166666667	-1.47474666666667	-1.38140833333333	-1.56808333333333	-0.410688333333333	0.653367833333333	1.157395	1.75475833333333	1.92276666666667	1.474745	1.21339783333333	2.090775	5.11493666666667	5.24561166666667	2.44546333333333	3.50951833333333	4.81625333333333	5.67496666666667	4.77891833333333	3.41618	5.0776	7.037705	4.31222666666667	1.400075	1.51208166666667	3.13616666666667	4.53624
-7.05637166666667	-7.50439666666667	-7.80307666666667	-8.04575666666667	-7.41105666666667	-6.77635666666667	-6.30966666666667	-5.78697333333333	-5.56296166666667	-5.357615	-5.11493666666667	-4.70424666666667	-4.85358833333333	-4.29356166666667	-4.03221166666667	-4.38689833333333	-3.82687	-3.77086833333333	-2.59480333333333	-2.52013333333333	-3.15483333333333	-3.546855	-4.06954833333333	-3.1735	-3.04282833333333	-2.986825	-3.50951833333333	-2.184115	-0.392020833333333	0.6346995	1.51207833333333	2.80014833333333	3.04283	2.83748333333333	3.19217	6.552345	7.037705	3.95754166666667	4.42423333333333	6.17899166666667	7.24304833333333	6.14165833333333	4.33089666666667	5.450955	7.97108833333333	5.33894666666667	1.96010333333333	2.22145	4.12555166666667	5.63763166666667
-6.90703333333333	-6.55234666666667	-6.32833666666667	-5.73097166666667	-5.18960666666667	-4.49890333333333	-4.40556833333333	-4.51757166666667	-4.29355833333333	-4.06954833333333	-3.80820333333333	-3.49085166666667	-3.28550666666667	-2.91215333333333	-3.32284333333333	-4.42423166666667	-4.05088166666667	-3.71486333333333	-2.96815666666667	-3.30417833333333	-3.19216833333333	-3.43484833333333	-2.52013333333333	-1.84809666666667	-1.96010166666667	-1.84809833333333	-1.41874083333333	0.112006	0.6533675	0.970717	1.96010333333333	2.07211	1.56808333333333	1.23206666666667	2.78147833333333	6.14165666666667	6.10432333333333	3.304175	4.76025166666667	5.86164333333333	6.42167166666667	5.48829166666667	3.95754333333333	5.48828833333333	7.09370666666667	4.79758833333333	2.333455	2.74414333333333	4.21889	5.58162833333333
-5.693635	-5.208275	-4.94692833333333	-4.72291666666667	-4.48023666666667	-4.31222666666667	-3.938875	-3.75220166666667	-3.56552166666667	-3.28550666666667	-2.986825	-2.94948833333333	-3.17350166666667	-3.09883166666667	-3.7522	-4.61090833333333	-3.88287166666667	-3.84553833333333	-3.09883	-1.82943	-2.44546333333333	-1.97877333333333	-2.744145	-2.31478833333333	-1.99743833333333	-1.81076	-1.81076166666667	-2.37079333333333	-1.19472833333333	-0.858710666666667	-0.317350333333333	0.933382	1.64275333333333	1.51208	2.37079	5.63763	5.56296	2.31478833333333	2.33345666666667	4.34956333333333	5.78697333333333	5.48828833333333	4.57357333333333	5.97364833333333	7.69107333333333	4.94692833333333	2.109445	1.06405566666667	1.866765	2.72547833333333
-5.86164333333333	-5.46962333333333	-5.18960666666667	-5.18960666666667	-5.04026833333333	-4.83492166666667	-4.573575	-4.256225	-4.18155166666667	-3.88287166666667	-4.05088166666667	-3.789535	-4.013545	-4.42423333333333	-4.87225833333333	-5.41361833333333	-4.74158333333333	-5.11493833333333	-4.27489333333333	-3.47218333333333	-4.06954833333333	-3.99487833333333	-4.66691333333333	-3.71486166666667	-3.32284166666667	-3.229505	-3.43484833333333	-3.43485	-2.05344333333333	-1.66142333333333	-0.914715	0.2986825	1.00805333333333	1.624085	2.258785	5.208275	5.37628333333333	1.96010333333333	2.034775	4.20022	5.18960666666667	4.74158333333333	3.60285833333333	4.48023833333333	6.70168666666667	4.181555	0.373352833333333	-0.186676666666667	1.3627395	2.70681
[truncated: 150 more columns]
