# Supplementary material for: Phase II monitoring of process variability in multichannel profiles
Source: PLoS One. 2025 Dec 12;20(12):e0337707. doi: 10.1371/journal.pone.0337707 (PMC12700403; doi:10.1371/journal.pone.0337707)
Supplement: S1 Data — (ZIP) [file pone.0337707.s002.zip › Data/C2F4r.csv]

V1	V2	V3	V4	V5	V6	V7	V8	V9	V10	V11	V12	V13	V14	V15	V16	V17	V18	V19	V20	V21	V22	V23	V24	V25	V26	V27	V28	V29	V30	V31	V32	V33	V34	V35	V36	V37	V38	V39	V40	V41	V42	V43	V44	V45	V46	V47	V48	V49	V50
-5.98774284544856	-6.12728045310836	-6.21761571458875	-6.31875688279309	-6.57480042465712	-6.70947331761302	-6.7907071866669	-6.84744814803596	-7.04235297822612	-7.16163518280301	-7.37166860551929	-7.52721326943945	-7.73205350394175	-7.93384957657988	-8.09526628041488	-8.09769568119528	-7.92055982620822	-7.62268643882964	-7.09648888364179	-6.51325188985216	-6.19683338931313	-6.04811193657283	-6.03120060459406	-5.94179554877114	-5.99696939562306	-5.9113369075374	-5.76421482866473	-5.27761958266896	-4.79212689608811	-4.34866928859338	-3.89118249998773	-3.3558347867534	-2.98051727253445	-2.24831714264375	-0.729020433348651	2.28033791231068	4.43575699187758	5.45728921989096	6.07242100639572	6.60348383284365	6.53859164080564	5.85119122795222	5.33362174247076	7.46969651993089	9.03746898642082	9.1249117292761	8.95779333904353	9.36814358455007	9.48335222152765	9.81916682155872
-5.56595943035648	-5.8792188770758	-6.18290024775746	-6.69472607770657	-7.03645489278304	-7.19774430986265	-7.23659756001038	-7.2194018354545	-7.09072200775528	-7.08867289909138	-7.03970756218354	-7.10089264949541	-7.29005118586919	-7.50471782034207	-7.66575586524463	-7.61790583826644	-7.58587730374728	-7.30231253012801	-7.00485008247641	-6.6825314520125	-6.39779198650732	-6.18209251544816	-6.04743032453785	-5.91386989390398	-5.83458074460384	-5.70653176661573	-5.55400070277769	-5.20214356909291	-4.84107633142339	-4.39192887891236	-3.87493752652325	-3.36462341753919	-2.7230899325336	-2.03771445964954	-0.378706604618612	1.83327443576219	3.64252118844989	4.28315190207826	5.16975185518267	5.56251187725042	5.36178541168285	4.91742192609954	4.87228155033465	6.54969307667632	8.72089284715012	9.23980687808238	10.0807209660455	10.868222443072	11.3637179134174	11.7047326228714
-4.35907603039518	-4.46974356930102	-4.62372295215122	-4.55929641599263	-4.5971228740614	-4.64670849258629	-4.92408820064339	-5.28611308746836	-5.2207435927711	-5.43559173316574	-5.53106996715751	-5.6163629158947	-5.68505688411955	-5.7381811161527	-5.79177963046791	-5.99003355416413	-5.99349753469721	-6.09892762641763	-6.06870236625577	-6.13708556286843	-6.11302816889019	-6.08127769115834	-6.04671835528299	-5.8706877630453	-5.63318025487584	-5.65802039773582	-5.47316013793261	-5.35023234823181	-5.22690096416041	-5.14505285755293	-4.98070412886762	-4.78766177884466	-4.54465309493647	-4.09146446891895	-2.70514833411823	-0.650063261350668	1.15486639047143	1.87505332522979	2.91236470489618	3.58031849011004	4.08766098418198	4.27688925236297	4.32082645701711	5.58630560052343	7.05348322022847	7.48645357041336	8.24962558091644	8.60181088006526	8.5557534029071	8.24442474855782
-3.99072267266562	-3.8959704318752	-3.8314441703463	-3.81230283894964	-3.80060537950096	-3.68535356660023	-3.66911081625809	-3.81181828054752	-3.78881633050913	-4.05251193591509	-4.3725295160149	-4.56324389287264	-4.91396454565163	-5.39488862726332	-5.84143927195863	-6.34573020818431	-6.36972971057948	-6.21990924216683	-6.05587763885469	-5.67956871162468	-5.34440762199237	-5.13472475159643	-5.17853656433709	-5.15879071790058	-5.0431066007858	-4.94092242585968	-4.7872045864695	-4.57052138265095	-4.28587379870912	-4.05432550300987	-3.66168951721681	-3.49623978268807	-3.22801587756018	-2.92498562309304	-1.90625752438724	-0.406250797059041	0.957299085684765	1.3069571045318	2.79788963352267	3.514425571275	3.77370127279316	3.90381611680625	4.23486091971249	5.63582761597671	7.32423764108858	7.57963891399934	7.86375432324572	8.18349801324661	8.60310605938378	8.99750698426894
-6.21387089349393	-6.38544785265467	-6.81275858353231	-7.12725994784003	-7.42222108392727	-7.48823997230498	-7.50284503328943	-7.45835787031791	-7.40934648096916	-7.00797463450366	-7.03993270148352	-7.09887304562517	-7.27339985677038	-7.35715057036222	-7.51633538806503	-7.57469632584375	-7.47153920632281	-7.30734799174879	-7.11413569980831	-6.84081294426349	-6.56396542245343	-6.45754580337984	-6.32132853455657	-6.16148418230213	-6.06264331874911	-5.8389706487257	-5.64980050657284	-5.32086155320812	-4.86418575974316	-4.39765774129922	-3.79470875035688	-3.33018725442109	-2.91022295747718	-2.10027741220203	-0.80322739118688	0.931980194915602	2.75417790034138	3.87493450979739	5.09113603437439	5.77583011345568	5.75021194373401	4.89810105131366	4.67135516353525	6.33978050574798	8.88369040932554	9.24579712684507	10.0110297004763	10.6734206085386	10.8483635751529	10.8417935088874
-5.16050730153861	-5.35957666439046	-5.89527948752788	-6.54099187270569	-6.77350724788988	-6.97040499355672	-7.1491363003677	-7.27062543872326	-7.3699631818767	-7.38768190766648	-7.38606055909534	-7.3528071911204	-7.48173597706522	-7.29445511074799	-7.2991623141716	-7.30330014829292	-7.23842839275609	-7.37891481225387	-7.295925642291	-7.38095794915288	-7.28841827531464	-7.21654345023403	-7.11093188778675	-6.99892736000167	-6.81599228659203	-6.56355461670632	-6.39350649896297	-6.03406040866131	-5.77165366708372	-5.32003322892358	-4.87140158562942	-4.39344875644878	-3.24195273864105	-2.61544166845776	-2.09608354967731	0.680961530148216	1.87721237436866	2.95313035551881	4.00546418502044	4.76501901074852	5.11145183236204	4.69088014391641	4.20100396966108	5.55477971155001	7.21635223527187	8.53425913366689	8.92738184542623	9.81458973173916	9.82306619983543	10.034973325554
-3.88805429767175	-4.24892921914926	-4.9148224855097	-5.13317048048202	-5.69585999793948	-6.07105796313026	-6.06266447049841	-6.29794111174848	-6.41966394527505	-6.62213914497822	-6.67810138858161	-6.73471362636354	-6.96481620513738	-7.11323118023975	-7.10359013802946	-7.21962966531367	-7.13095845138063	-6.90494070223893	-6.68499191981244	-6.34381111075246	-6.05342059144347	-5.85211538081661	-5.80971024726975	-5.79477537114361	-5.68196148105841	-5.7973983936224	-5.69744714938249	-5.51762814231662	-5.06704826319116	-4.60845726032879	-4.21243311170983	-3.7737822031157	-3.62253797572606	-3.61597411261145	-2.43102161274152	0.0757403359728221	2.23884556216981	3.00397167753834	3.81187919024359	4.59108772686414	4.38057733321142	3.83760070796981	4.05801081678899	5.41804777991539	7.44086748945034	8.04365469874892	7.92618821915319	7.76235566575079	8.11364377482729	8.35770866566991
-3.62091983894491	-3.92230377745999	-4.00283176429105	-4.02276501884504	-4.03217349966174	-4.21135487508725	-4.30773394973071	-4.48845063377702	-4.62477433258392	-4.83661713415556	-5.07708363020739	-5.34314169373194	-5.71483817871169	-6.14429843048256	-6.62962346267392	-6.70809595522693	-6.63251300014473	-6.47716385002278	-6.18734638690258	-5.68856613871065	-5.23042745776134	-5.09837378283969	-5.00366722524531	-5.05194986047054	-4.94542632863011	-4.89476758953447	-4.76242722048378	-4.6195792022239	-4.38436572814099	-4.3568689108298	-4.19614338554517	-4.21905045146873	-4.41245380720078	-4.41482038967691	-3.07067366995074	-1.0521109537158	0.72841433259127	1.40671294130137	2.85441069422868	3.68432709956057	4.38741702814347	4.88653651022559	4.67059962207356	6.25500348862656	7.58628676385225	7.37136323436602	7.44376840416956	7.69269766285435	8.09260435786075	8.73530380447006
-5.41724979372071	-5.7086285733011	-6.09849277501186	-6.55800651892277	-7.01068921913892	-7.17513059721315	-7.39787926673621	-7.32904339925008	-7.21648708066745	-7.05653363238009	-7.07692109456109	-7.08872110933615	-7.06248182930403	-7.13819627303644	-7.10980850061144	-7.0610651558087	-7.03633662305704	-7.00939710067746	-6.90020292970967	-6.77420445408887	-6.62248938255854	-6.47427871330245	-6.20125995668958	-6.01293458722879	-5.71060973369692	-5.43113952360581	-5.06608918616214	-4.72361512138489	-4.45698374514607	-4.09306768743512	-3.8489480863042	-3.3812372379081	-3.01996304452027	-2.68654190312016	-1.04911497389069	0.901596603282481	2.67114433459113	3.08851253172692	4.31329336058433	5.23665173155231	5.130386105279	4.81313074530507	5.56247420270045	7.13414013389241	9.02104288400862	9.16059335589144	8.71594452019006	8.49878502457711	9.29109681066805	10.3765563198775
-5.02914115380683	-5.45984990050834	-5.81112411584556	-6.320394052292	-6.87246000870818	-6.93548365700205	-7.17153429394055	-7.29539091467435	-7.36821252207307	-7.39069218104284	-7.38119642774291	-7.35820067577465	-7.44398146308686	-7.29669396751946	-7.23714926623039	-7.09076091514617	-7.07934568361931	-7.00455110112688	-6.93886861558396	-6.91417276119988	-6.75155228561589	-6.52460256408412	-6.5637383889319	-6.37275215391336	-6.22011143293735	-6.03403881172834	-5.84658673802779	-5.53119089011861	-5.26616364827954	-5.06458985807456	-4.84680741107722	-4.48848045147251	-4.18934188670498	-3.80964498345678	-2.50784407497334	0.0481946901432371	1.86695904536244	2.88195149436779	3.74470453484326	4.24625742331983	4.30669178300656	3.66970363173102	3.60099013649696	5.76337185607461	7.46210244274297	8.39970530826019	9.30426233625309	9.95443071520403	9.82203725288889	9.82958979603485
-5.22385138422983	-5.46393913660334	-5.62441495895835	-5.89704114651763	-6.2831489036393	-6.30799461785758	-6.46824375335047	-6.61365363266054	-6.56391973485806	-6.5298240937809	-6.54417537536958	-6.46946706846708	-6.66944976349669	-6.63571019780487	-6.61662344172641	-6.59627878622769	-6.48433144597268	-6.39725732926789	-6.18400384861382	-6.07852609128193	-5.92577877967654	-5.75386946103256	-5.56630545529873	-5.41602650410338	-5.27005378940079	-5.10177667380039	-4.91294824712886	-4.5534008982787	-4.35297760773127	-3.98619389583801	-3.61508851372711	-3.13228123774376	-2.62041250633598	-1.97466166927935	-0.605608691733203	1.85076769791962	4.08980949703714	4.39610303471288	5.04038609267939	5.41262630345761	5.1481492389321	4.70500427358886	5.202344100591	6.84916524569963	9.04976761188821	9.40972279895496	9.25779300937625	9.33669098147327	10.5747556221507	11.9869756942041
-5.66898957861039	-5.96357905368176	-6.31792860320396	-6.74508927312604	-7.11769050334679	-7.46130639806827	-7.47693470578092	-7.7033285573196	-7.75612705426703	-7.81706737611807	-7.84850829829731	-7.86521130448004	-7.83110093159033	-7.72035763059415	-7.62775237458961	-7.53281628617916	-7.43827426357813	-7.35894898270502	-7.35320514014602	-7.28179227767963	-7.15777786861025	-7.05993533122667	-6.79498811873319	-6.67669457825528	-6.49303809770736	-6.20547810247151	-5.851074466806	-5.37754932438209	-5.04135676955666	-4.74640309451987	-4.1638966084585	-3.82665787462262	-3.67121212534119	-3.2665833909939	-2.05801988677152	0.504821061485601	2.4704855755105	3.52703293568064	4.24957000884245	4.91808302773747	4.84254127954345	4.34717332444973	4.17698012215773	5.97747442794915	7.90402469027568	8.88745668904214	9.40776338989703	10.1498265802488	10.3141253836103	10.4998243400404
-4.71610434171373	-4.75689304945404	-4.77515163736139	-4.71398518899477	-4.5562828334505	-4.72349655015365	-5.00171150942612	-5.32853723439635	-5.62549601774785	-6.29661389925962	-6.57413563792317	-6.85326390387953	-6.95437257496215	-7.02244980944961	-7.23385398789058	-7.15207847466864	-7.1549535519822	-6.99086704205423	-6.80970168578664	-6.52469397221993	-6.17653101191066	-6.00079876834492	-5.96403221272277	-6.18274592212128	-6.27336070155449	-6.58575370589891	-6.51656970133002	-6.25169438474655	-6.05327179494034	-5.37214292230617	-4.73044545096709	-4.130412321618	-3.57322225691126	-3.42969936590495	-2.16442430339854	-0.373868211106849	1.12679935509639	2.20198442333722	2.86082797743341	3.28506875267637	3.42000459533163	3.00524867798544	3.34102023114181	4.66305332085969	6.28946282058342	6.7252041158598	6.59507871280173	6.56759643288877	7.09884745517778	7.79126110969999
-5.14039186575424	-5.35378066300842	-5.69961533758495	-5.86079685620807	-6.26138348991367	-6.31360802854147	-6.44678250059507	-6.39791714004176	-6.26828562597715	-6.30773639495843	-6.48552311091909	-6.63008313718687	-6.9759462073082	-7.22613614270435	-7.46336478163416	-7.56174322579849	-7.43691307290503	-7.3019908485301	-7.08812371750663	-6.79167146647444	-6.51915647869636	-6.27281434235701	-6.23484155436355	-6.04221008188153	-5.96154124687732	-5.73186009255355	-5.46087549640643	-5.30961003432072	-5.08074347306727	-4.83652941827867	-4.55227947234256	-4.20337415160054	-3.61633608534907	-3.0211460455182	-2.17412848872823	0.12322212484525	1.85910022250784	2.88116258895765	3.93102633302561	4.57147961467386	4.70885138468323	4.51666024440162	4.299951748378	5.98158206958861	7.58143005558041	8.39035051426449	8.63209805993336	9.05832018894968	9.0150797889438	8.86363040457273
-3.73076430616152	-3.74955673184453	-3.85186850326463	-3.72032093878708	-3.64624980485856	-3.61657668712841	-3.7493371121368	-3.96577011365271	-4.23577233395	-4.69169752632598	-5.1095925269088	-5.3831452751659	-5.43513131818936	-5.64823220827518	-5.99497204562163	-6.22219226832358	-6.3356985266755	-6.3519606752565	-6.35458065920794	-6.1721949247264	-6.09744650718721	-5.85543004229448	-5.62088865258601	-5.3841666937055	-5.13309921474964	-4.75036112003532	-4.58333902021905	-4.44142629361183	-4.40130465894293	-4.32007061135678	-4.24008140308047	-4.14158288875414	-4.28133199934775	-4.21766047322887	-2.78797472261834	-0.0836808081188091	0.355532011530527	1.31556994098398	2.48946394536445	3.47464052857545	3.89641026616517	4.17118850876066	4.63323693473026	5.67841571204231	7.07441338378781	7.43543970120333	7.11721878243747	6.7615051543317	7.29164168889655	8.11959771587828
-4.50747261879039	-4.78969336894815	-5.01496771645384	-5.5432702349557	-5.88343317879353	-6.06419316409074	-6.23714569244999	-6.51297982004186	-6.72759061661556	-6.82225264091814	-7.05006428811253	-7.11569550008783	-7.13758022913047	-7.16670700713097	-7.17372218653976	-7.10694290890421	-7.06275317659961	-7.02316235246336	-7.00452021010162	-6.89001601718302	-6.88354483440881	-6.7700882001728	-6.69516341679405	-6.51340805113645	-6.33719911459167	-6.22063140606404	-5.98063489860072	-5.81706029389151	-5.39473968419079	-5.05460157105195	-4.79430635157245	-4.24224370402316	-4.03259761033682	-3.62944692273916	-2.23382488537738	-0.00730085900336329	2.01998714290279	2.40356312314349	3.50280143677764	4.08221918724469	3.86462906828566	3.59203458222209	3.50226941095364	5.06425573193433	7.18416584996894	7.49919845555053	8.044237366965	8.56063417876482	8.77691054973678	9.04310514549658
-3.12686678854078	-3.58479994688807	-3.60170025672076	-3.96828906170017	-4.21043705216097	-4.41827972247472	-4.58730326548514	-4.78668943616741	-5.01558011905361	-5.42175827825982	-5.64493448766961	-5.99401079836618	-6.21737253043679	-6.55941102175683	-6.81148004748504	-6.97120182417971	-7.05353987963377	-6.9365059106109	-6.73074323084596	-6.71032275337265	-6.47937025489789	-6.3542125565869	-6.24264948835112	-6.12446534318452	-5.90409210240472	-5.72160228365311	-5.55028340365927	-5.33103732040482	-4.98490661257733	-4.72845343022355	-4.56292240103432	-3.98514382865649	-3.47859856318546	-3.28584295580043	-3.46223558985312	-1.95589268001107	-0.890580097092185	-0.0985517689895499	0.970013019980998	2.12121884269728	3.30747431015891	3.76431300297723	3.01967086021354	4.36915974419449	5.98347664925712	6.58915693795146	5.75200265561579	6.37128291718972	6.78513108831881	7.02892499950736
-7.15386714111431	-7.25142821279831	-7.1240358464774	-7.14206050005353	-7.22117729028846	-7.14338276858077	-7.14227374365718	-7.09400757008114	-6.92148706995694	-7.11955887739847	-7.27945467814852	-7.56597094424833	-7.94627086972964	-8.39011259346362	-8.83237857583787	-8.79744157292415	-8.66312344381476	-8.40732808759306	-8.02995149361607	-7.47264055879367	-7.14715297811054	-6.96884854039882	-6.80298822595886	-6.53422766153798	-6.1783954161312	-6.01995657084473	-5.71435181351955	-5.44303733149657	-5.2291769627857	-5.16254759298618	-4.91811286484944	-4.12433412965949	-2.68673451994691	-2.02491437275397	-1.09672680513197	1.28760744837778	2.35010725950283	3.32893497413181	4.31119453686025	5.274177991895	5.97767176424006	5.84377569794191	5.38518734853856	6.06555164398332	7.95643407676594	8.54530460073816	8.1891097932515	9.04621711724558	8.96601716129376	9.488869767638
-3.76947272588601	-4.0018800538424	-4.32120186416807	-4.41828467988064	-4.80874397555941	-5.022124726377	-5.25304427946511	-5.45602769893783	-5.71839822369929	-5.98848259656619	-6.24282791041941	-6.54181949278796	-6.80230243782081	-7.04059659233662	-7.2830672160454	-7.52098912058414	-7.51558801655195	-7.37451705526175	-7.234508843885	-6.85585964938636	-6.55973921121557	-6.38028567348544	-6.22619742149596	-6.08956928883585	-5.83825984072113	-5.80765736381313	-5.78733709406311	-5.43414016199251	-5.13754486022582	-4.93358157262856	-4.67264098250653	-4.58305723531313	-4.61022496131374	-4.60826234905788	-3.41760904598295	-1.32139429131807	1.27139747395642	1.70058073657229	2.92075293474844	3.84168242147154	3.58080287698922	3.28604080207253	3.52386810424583	4.8965568282952	6.77866436970644	7.4787088993708	8.19913249715449	8.7305939758377	8.97385644819104	8.68082786451621
-6.23777287595332	-6.24887714937903	-6.36494315006679	-6.38791665352871	-6.37785951575698	-6.40035588370593	-6.715302814872	-6.78401345237612	-7.0869496261858	-7.35226840269274	-7.45505363653229	-7.70751404691253	-7.72341872710687	-7.90183178401599	-7.92840000166067	-7.94043952655959	-7.86116822410607	-7.68468686933668	-7.39627327828914	-6.99354772392263	-6.79397451807494	-6.61590091424185	-6.62639905924133	-6.45129330336359	-6.4014992652796	-6.62461853014351	-6.19428468958006	-5.81193509083952	-5.41828347375911	-4.81801132879842	-4.43968241195863	-3.87658001803549	-3.51425668832041	-2.82722129742736	-1.29959745006333	0.652097416390084	2.57354215069966	4.1099332332239	5.49068191547148	6.26431115023332	6.30390283198161	5.54836964452311	4.81772258018567	6.63231998796661	8.65454867608045	8.90369398537025	9.40128442062371	10.0287807178694	10.3519648316006	10.6404087872654
-3.99747607716706	-4.46348989151287	-4.70664843690897	-5.17728548176025	-5.56230706581539	-5.7462141499214	-5.97377119552155	-6.17278551436556	-6.31980298361062	-6.59961989193026	-6.73379716454645	-6.78815921753417	-6.88730514148095	-6.87421212931607	-6.91117834844821	-6.87033508136545	-6.89551310968119	-6.8719598373956	-6.72714868570144	-6.70282128973834	-6.57925386825331	-6.54990400477611	-6.36450112263008	-6.18124180544015	-6.15363003021968	-6.00512971044081	-5.70408518056137	-5.29212220380971	-4.94758124109377	-4.47118784273277	-3.97000002147601	-3.47618892871504	-3.22974601125316	-3.02908038193278	-2.01690343859391	-0.298275245317064	1.43121692003836	1.44723271193107	2.90581420098952	4.16619982831296	4.30474006387944	4.23784564563953	4.43521319207254	5.66508509596478	7.57794762723859	7.89554844263765	7.91793468891776	7.98170756012594	8.04202226294494	7.90005999684873
-3.97364228104751	-3.94991823899862	-3.74731741930143	-3.44210067749537	-3.1538219574634	-3.15152508373359	-3.38805884734785	-3.68581594029749	-4.06009387103017	-4.41070646084412	-4.69576062399295	-4.98405806237263	-5.1763921262621	-5.47980379602054	-5.73369479096606	-5.97214693928501	-6.00025651264219	-6.16294467667736	-6.09237124206242	-5.94822323344446	-5.80048835338586	-5.78192601550507	-5.68440633593687	-5.69527337055565	-5.52591976312574	-5.34824350361534	-5.09136737138513	-4.76967760740024	-4.33484735664689	-4.06868840621745	-3.55622127462881	-3.30151110537813	-3.47636298297022	-3.76162382620184	-2.60924067522419	-0.378535246776432	1.38275184407947	1.32427284811777	2.23219581463076	2.7496748892197	3.03975276566834	3.51142982391937	3.85221249900282	5.16461482802183	6.65261199422043	6.75168485518128	6.6770817502814	6.89872064942811	7.44549282261017	8.26207023906565
-5.2078370386396	-5.13632194826305	-4.92407901558699	-4.55932683570525	-4.15257335868467	-4.13336091587379	-4.32579017475487	-4.79305241289672	-5.05191657770612	-5.48433726143602	-5.82522395806514	-6.0517178586173	-6.09986395242292	-6.26332513496839	-6.40201732297333	-6.52104167936948	-6.41416489405446	-6.35037210510906	-6.16947803351949	-6.00200368001234	-5.70696976032436	-5.516119738418	-5.46964546036977	-5.40246522111035	-5.4742235468974	-5.38900012151503	-5.34346356437802	-5.35834627976546	-4.96789907739277	-4.82120004506191	-4.52949179445839	-4.24620328934483	-3.9690143985823	-3.51841555797078	-1.81171484580055	0.130831735246231	1.63637407880914	2.121756110841	3.50532725125258	4.46250394320158	4.37892270970886	3.85938766412792	4.35063167401163	5.84804575415635	7.38687138016021	6.86213686885277	5.77678739198454	5.02490667673917	5.64595757556657	6.64137062239365
-3.5854171719196	-3.95011454069896	-4.38317716302842	-4.89650329869294	-5.39065895638547	-5.63077630294576	-5.88327099652839	-5.91420434857455	-6.08009461138021	-6.01353565643373	-6.14603949280689	-6.29327294304006	-6.51032928379399	-6.67983599160691	-6.74991944461169	-6.73568897020888	-6.91062435862451	-6.76129075811841	-6.63083808294799	-6.45087813767434	-6.28742008393047	-6.05833886169795	-5.89880320200431	-5.78874185318858	-5.63887254164735	-5.33220078317276	-5.05663704740261	-4.87046764102181	-4.43695567576874	-4.20607117261368	-3.99145002967467	-3.78440868076114	-4.00536903371844	-4.38307085455186	-3.50252443259698	-1.78825206824153	0.495847700754724	1.49587408546332	2.65837462616848	3.6126703649185	4.02944430615549	4.12896953965553	4.08594590084555	5.17032405244549	7.39037712080801	7.90433809586467	8.57978003778276	8.97753564480525	8.98496816201275	8.61547539009002
-4.92462124318381	-5.15812185098544	-5.31971036257261	-5.58068750442095	-5.8678599723707	-6.04355851435364	-6.52085525654	-6.84278570454278	-7.21579278568527	-7.55646507548667	-7.64862796275292	-7.66838629157378	-7.49552317615214	-7.37104366774752	-7.11811349863339	-6.98571256795839	-6.93611412053043	-6.96904251234653	-6.94930913636261	-6.95556133343725	-6.93016677817174	-6.70134767193372	-6.6100939872885	-6.39292705776727	-6.19086732669863	-5.93478336181738	-5.75452687806606	-5.60015750645018	-5.53237937561934	-5.21970875305253	-5.14028253712376	-4.68296692805329	-4.05396815330067	-3.28424946597367	-2.33123757284126	0.38731473541296	2.42110414828313	3.5116227464787	4.66312474039479	5.01765304010572	4.49300685621402	3.42333575464926	3.23497293755759	5.4447673231931	7.40485277602864	8.58966597786346	9.18931735392423	10.1630830903191	10.6565059148581	11.0670931468994
-6.38292339029259	-6.62751168298321	-6.8178176036146	-7.08049020254235	-7.23042857969514	-7.28613707025435	-7.28832910510974	-7.26489196286627	-7.23727190475995	-7.1752228411641	-7.20808928502702	-7.32007730734432	-7.53372644822392	-7.67435885480747	-7.82811885631091	-7.90181228706768	-7.71453864411744	-7.58369450661687	-7.39692147595003	-7.05339033716897	-6.76193077253001	-6.48732699710651	-6.43137103840315	-6.39832112222922	-6.10015088725411	-5.87973371491975	-5.64521624563229	-5.31213366347871	-5.06863476418478	-4.78963632961392	-4.41437631134146	-3.80492808434726	-3.27496361400547	-2.48600658799874	-1.80584907391963	0.836918395014641	2.86755272432153	3.8341124750439	5.19224488025552	5.83399130003906	5.99290144694169	5.49119846994724	5.04803198547551	6.74433983779288	8.46789906438659	9.49499138020946	9.74617202414077	10.4311903313795	10.4242849631059	10.6743233218247
-4.81845063533458	-4.93982771574445	-5.11939427819567	-5.60843246271128	-5.8478091134563	-6.18450353222561	-6.41859925382925	-6.53926628131285	-6.8525764342936	-6.89446491648118	-7.07332800294112	-7.12110846679556	-7.22265009923048	-7.27371778804427	-7.2715249486594	-7.21101381015023	-7.13549053103241	-7.19959545906037	-7.0989559009287	-7.07718455035351	-6.85267588724207	-6.67380669406604	-6.71799115304803	-6.26785453970034	-5.97918241222802	-5.7114629197853	-5.2799521494717	-5.2029875924735	-4.90842794704064	-4.74623674879762	-4.44925720605931	-4.08628886671225	-3.77347104808135	-3.30978433691514	-2.07448314223183	-0.343334539565634	1.7040316137587	2.75214909264349	4.2317427339292	5.41386783705435	5.63720572213603	5.57685186579431	5.52867242585098	6.62462764688251	8.77110779811159	8.81940095373053	8.94733070179506	8.8726621491981	8.97161098296809	8.91570576384467
-3.23288864832747	-3.34366498751932	-3.35551974800252	-3.48906752414056	-3.63300645212734	-3.67467591705771	-3.90377687073441	-4.05939654997231	-4.22756433165771	-4.51623061181608	-4.75704846709744	-5.11388419291619	-5.43443074047929	-5.85254872019272	-6.26625115172961	-6.45049068359723	-6.49472437700579	-6.25297855886289	-6.01043597040943	-5.46854964224495	-4.85559319445441	-4.70834591250891	-4.63041604511479	-4.53820778057491	-4.36543762392263	-4.44313043221595	-4.36877386984372	-4.28651867469482	-4.10017678882915	-4.04523371643972	-3.99281187295298	-3.98366473473781	-4.12713483467935	-4.25635484720026	-3.2306819727648	-0.871191530151719	1.66876405198367	2.11612508231247	3.18540327687673	3.99622460133399	4.18202188720127	4.12917824904821	4.81967932605497	6.18153379833366	8.06782926713027	8.46293908804407	8.4173771413297	8.51470863187403	9.49115676276242	10.4419992240751
-3.49978716220964	-3.73693069112054	-3.96996551166054	-4.3189276823513	-4.65623144325749	-5.01967961621184	-5.26241062121226	-5.68383460228765	-6.25560708691661	-6.66988530993817	-6.94724591394712	-7.11940647198999	-7.33488664099198	-7.37646230977944	-7.53962824665848	-7.46142404353036	-7.32032369543325	-7.10753232305674	-6.8501724125101	-6.43147917905739	-6.29410663705534	-6.11245704404803	-5.97990645455868	-5.79993852283248	-5.67609563744671	-5.44414271622373	-5.34245440196276	-5.0019488528627	-4.74149778719061	-4.59103148291721	-4.51097024901179	-4.26888406493268	-3.93787893463435	-3.82784678321364	-2.79575541172557	-0.169331063806103	0.630078524052126	1.12995474302083	1.83747254923911	3.01388565538446	4.13869323822446	4.13432580317094	4.05460423197935	5.78237598946723	7.65882859052818	8.14495139440975	7.71038855020147	7.94269133228179	6.76103785801863	6.87895759421315
-5.37187894304353	-5.66615930043109	-5.95529126762403	-6.19731634918559	-6.55795773533754	-6.69287358975729	-6.77333727463598	-6.90889783657218	-7.03166737568064	-7.03600266159431	-7.05308037261158	-7.07129941355783	-7.11264438903069	-7.02256676781505	-7.03579436034647	-6.97072489638613	-6.96232125359218	-6.84516936212754	-6.72550817766307	-6.68141637629132	-6.54639506613675	-6.49823600463714	-6.2047885817192	-6.01423611127652	-5.92831797095409	-5.45805810513989	-5.20742325289755	-4.83707287317048	-4.45108875342254	-4.0178871976244	-3.51714003006454	-3.13948216331494	-3.03241053891328	-2.41363083432691	-0.851330716540019	1.49685604547266	2.87185639859191	3.35281942564638	3.86924835071397	4.1282644994965	4.25385860385158	4.16297248110428	4.03483482048288	6.36875483920098	7.88872301590219	7.98861693721545	7.53170342296679	8.23082328132046	8.99330496685703	9.8685240253811
-3.65038461084452	-3.77559069269951	-3.97680209625524	-4.44883250937614	-4.82129343735203	-5.18751549700034	-5.37275531529008	-5.68526548895672	-5.99774545091516	-6.31623385181971	-6.59054569622833	-6.68231348155807	-6.68746715582404	-6.9281873295907	-6.85284188829908	-6.78317721366715	-6.69833405359925	-6.6363156438068	-6.41304084082633	-6.18589071321203	-5.99444729529893	-5.83724113423477	-5.53576367784293	-5.27391321379285	-5.0967054126713	-4.69915441415335	-4.5504180878601	-4.47007665172021	-4.24361414803563	-4.12648524639199	-4.06875426279161	-3.8999824445979	-3.98103770425885	-3.79557628873198	-2.66543456580945	-0.571229386324367	1.84445568204797	2.59710703233877	3.95919994516778	4.85143356012496	4.99412282693114	4.87765413567515	5.30141695044693	6.78183819658769	8.91480928072419	9.25405810400938	9.31107468504675	9.54519178990232	10.0262191163016	10.6020131635455
-5.23006869424851	-5.32737877218993	-5.33085939491038	-5.63828890693051	-5.77498712647492	-5.89887855319136	-6.03509901703251	-6.11979807648356	-6.28374673584658	-6.33316273350174	-6.50332716240736	-6.62975777096648	-6.70628920753043	-6.7461908885564	-6.81270368165334	-6.86297038054369	-6.82494093610468	-6.75711141530361	-6.51770706712361	-6.42588231421138	-6.14019784856573	-5.95202346432665	-5.76414158481742	-5.66077326148114	-5.54469479888279	-5.51907705792303	-5.16537086037403	-4.98370139884701	-4.63995801211807	-4.3402480005049	-3.95831971497104	-3.54890104453236	-3.13819046423018	-2.67653588339452	-1.63654492874197	0.259375777542251	2.5575590877371	3.63992072760077	4.69221881305066	5.60851426046742	5.40416865916208	4.52295114877704	4.74100988297034	6.3171756883454	8.59946234674318	9.37725809088391	9.50413321806047	9.64314138758053	10.2790744729432	10.7500893570031
-3.85654615789642	-3.93602112084577	-3.8706580968879	-3.69426093036427	-3.50836842377233	-3.60363877837145	-3.79575965083888	-4.02515297145199	-4.25383562266138	-4.66645492029614	-4.93218900500585	-5.12513025188443	-5.37152685679846	-5.56080884817703	-5.89161294642724	-6.09222326080465	-6.07546525681604	-5.95793678216615	-5.69221141268697	-5.49291042139787	-5.32295638283452	-5.09658994592836	-5.09113549597389	-5.18793594448968	-5.21728531934092	-5.38977613354166	-5.31498233910532	-4.99993221479629	-4.52374996874931	-4.2946821918559	-3.70445534461004	-3.46389194925669	-3.49841517054875	-3.59075916692853	-3.0226392020024	-1.42790931595738	0.27965521465281	1.23980254487092	2.93145548099694	4.32223585802605	4.71507937711294	4.76516012419257	4.8238031022322	5.74044651452905	7.70566445525196	7.75658323350805	8.03453034162056	8.10917314269628	7.88252799164012	7.98573110618654
-3.63388663809001	-3.8088816645375	-4.03868647956865	-4.28982985040053	-4.45465401350479	-4.8140882819299	-4.94367422548995	-5.30561495551683	-5.60766632774676	-5.98054149828978	-6.25064135204357	-6.46240834165557	-6.62233331496556	-6.7594139093625	-6.99288133195078	-6.95475832612015	-6.89711184230588	-6.54779386588778	-6.1920731593165	-5.97560903293311	-5.46167487256721	-5.38320242998605	-5.51054124135486	-5.42552836610408	-5.76370816022084	-5.82571103968066	-5.73476809401626	-5.29870920620177	-4.80698185519015	-4.44460847655566	-3.99972630501277	-3.81802008771416	-4.13588041525656	-3.99163899385762	-2.37556589367259	-0.0772348445213261	1.22642624398532	1.28765730242027	1.6898665337052	2.40814795927767	3.48127401160936	4.06451185873812	3.1988377410095	4.80974575122977	6.10761853205298	6.64368641698047	6.34037178716012	6.66705697696022	6.83498645078858	7.38678316928695
-5.5575433300722	-5.83755711526558	-6.114963364211	-6.60361304843223	-6.90107135570897	-7.03294546051508	-7.17622170348969	-7.24888542755148	-7.36300636673103	-7.38963909570122	-7.52243492506348	-7.63841825596099	-7.63967193090143	-7.75002234170651	-7.76787296277289	-7.84866483064991	-7.7469379617053	-7.62617675712204	-7.65699879078938	-7.55076000367504	-7.34769385607803	-7.08575422730279	-6.93168368141732	-6.65440957817879	-6.39131545361324	-6.04174962252713	-5.77032862329268	-5.50277910393493	-5.21858125841968	-4.99554734075657	-4.777878544551	-4.46730051595008	-3.91529562843935	-3.24484641978201	-2.13862948265245	0.149280260593277	2.02159630787281	3.29811057854886	4.45491981048103	5.08760555350043	4.80059308761321	4.12112461865365	3.82826232791087	6.3392987042502	7.95819061701452	8.57453473298898	9.45838844209604	10.0274669820296	10.0700959429641	10.1940040135496
-2.35146612789828	-2.58238352443079	-2.88633450855994	-2.94373365969685	-3.23268585232722	-3.59353361574111	-3.84496923750648	-4.08014999274396	-4.41831881219865	-4.87072418879577	-5.20345126846881	-5.66251954373068	-5.9402431618011	-6.24344264935335	-6.57626498369264	-6.91229885636656	-6.96382571208008	-7.010665790345	-6.7953673816177	-6.47569585763751	-5.99588010472432	-5.67202678539021	-5.43784094919007	-5.47858179960596	-5.22978913005703	-5.03210479675079	-4.91971822474794	-4.87131835667831	-4.71010692199641	-4.52753063468132	-4.58769360517271	-4.52751871469329	-4.34325017441969	-4.1469988983075	-3.54155988075102	-2.10620981842134	-0.161948026659598	0.84395697074057	1.86107579666178	3.45820047659677	3.7401900169064	3.79765932627186	4.03568862479849	5.14905073581245	6.49960580853656	7.10290678400115	7.36791534474695	7.53436141650645	8.16519449926243	8.76808069241113
-5.41900142966316	-5.63170372022904	-5.77183311988104	-5.93846964658289	-6.17863222595171	-6.4630285195204	-6.67868323501834	-6.91112506550317	-7.171295316205	-7.44258463318165	-7.45566715653167	-7.47306333019567	-7.33954006385381	-7.20083736997155	-6.88390008299427	-6.73059826357039	-6.76735983783171	-6.80566859900046	-6.93305267029911	-6.91297193454047	-6.94324161597288	-7.01047709903504	-6.64741845131464	-6.50640588868851	-6.27037999532162	-6.04818421023345	-5.76806336324784	-5.35392864038111	-4.91489489813454	-4.62457804880038	-4.1273414912438	-3.76554817068272	-3.27668853258677	-2.82322417196554	-1.91166035065901	0.171238651206582	1.69128052038929	2.60756423980181	3.5632234773566	3.92607095594057	4.11016720440076	3.78508911607202	3.55424605683902	5.731642831139	7.70327264480568	8.8427598098875	9.7671338332036	10.34686143232	10.2866808783352	10.2005046788445
-6.48560568991733	-6.5798863743417	-6.84168263105538	-6.9604733008739	-7.175080698495	-7.30536962949162	-7.45141763583743	-7.60414966370561	-7.62405670469332	-7.63049182725928	-7.97064284360189	-8.09617802945776	-8.26692018730466	-8.44420670954363	-8.64579803825079	-8.55363645116978	-8.37097691614658	-8.15138595219232	-7.86546240492283	-7.30944290085791	-6.97290303093655	-6.9105555075943	-6.71908798039736	-6.68377046370975	-6.75378790872402	-6.54749778679176	-6.20472768798443	-5.72625846335581	-5.13932607602833	-4.78542460112457	-4.17662933224057	-3.55566985504144	-2.9346689122111	-2.10960430707911	-0.746105482074785	2.06168233974338	3.54415014234152	4.38826408608847	5.11084982159998	5.75698940574268	5.91572993611701	5.47907511727507	5.07809002684864	6.63664065914499	8.19510008510998	8.66449040176024	8.26186701341789	8.95674488869093	9.00880814943164	9.46155687415224
-4.63286685654935	-4.89212961607226	-5.09125047102509	-5.30464535022656	-5.50129296705335	-5.69392785180206	-5.71825967389654	-5.87646723626795	-6.05601140295232	-6.19288718825449	-6.33108680475099	-6.54325104175954	-6.80918831979938	-7.06545535571377	-7.37609546579737	-7.46313409272193	-7.54926104162162	-7.34415860062905	-7.1069722995775	-6.72539542676065	-6.36094798810752	-6.22931868975009	-6.29931211125489	-6.14269806982666	-6.205192579385	-6.23498891341271	-6.10882482824508	-5.73293004374002	-5.21028459150229	-4.69667739815112	-4.04826388130261	-3.56189989315161	-3.32322562027526	-3.1801877670616	-2.20674983562845	-0.532825443001655	1.43286244326211	2.34789722949614	3.56569959748638	4.48370355667524	4.33613819768076	3.75628109855003	3.6274878466257	4.92824241622863	7.52261666932155	8.11703779398582	8.93746889682878	9.82406998964738	10.2359129480312	10.1807762729123
-4.04686626206089	-4.24659582981616	-4.39339228568907	-4.37012578888699	-4.30552215387431	-4.33700567868758	-4.50475262296379	-4.61962077335193	-4.73221835187322	-4.98012750990165	-5.11055248166288	-5.39355157970089	-5.65726105026503	-5.92518224087002	-6.25227804152768	-6.4698424262485	-6.66508348009339	-6.81591424158575	-6.63518551312852	-6.49293426393648	-6.3083242149026	-6.10410349373814	-5.96704686370914	-5.71657694005066	-5.29156905196846	-4.78473512457585	-4.60684735760536	-4.31000407584054	-4.3020592099599	-4.26085082494846	-4.2108698541034	-4.36603759841433	-4.17422537494309	-4.04168814574585	-3.20618295076234	-1.68749931895801	0.204307271101363	0.806524382016524	1.9464736108973	3.36120461817359	3.74036516168289	4.27046346715766	4.77319971191765	5.93197046697236	7.51723481800348	7.62899515194941	7.69768045995533	7.5275343106122	7.8456889534756	8.42555134275724
-5.7776998175449	-5.89395188207012	-6.29564879763643	-6.49670076091485	-6.75862967435623	-6.82555906822572	-6.92756812534195	-7.03242546237423	-7.07598034499556	-7.07809384928156	-7.0961947572542	-7.28372198245858	-7.30615514247529	-7.41413822912748	-7.33051482732631	-7.29503515204214	-7.48385207659127	-7.18476867269836	-7.05738496143122	-6.95063467827028	-6.63283256471683	-6.62115242838534	-6.35322870592887	-6.19913754432844	-5.86939846497475	-5.52038701472967	-5.33481436639166	-5.13293854856451	-4.85135354193423	-4.80320132553838	-4.58878159386148	-3.94265038609495	-3.11240514192315	-2.52610482906777	-1.98123815360564	1.02601649535615	2.43185015435662	3.35145321257591	4.46233644308702	5.06600786167791	5.29944604860195	4.78008391087726	4.555437057758	6.95186348260016	8.34703705658723	9.10493864933478	9.39172092204594	10.0964820142721	9.93830474367433	10.2826017624957
-4.40513416406182	-4.43762993767808	-4.25892125102019	-3.99679212198965	-3.6419727285028	-3.64802472695944	-3.72540165369052	-3.90731423091545	-4.04451841244184	-4.21130578735085	-4.46266868358148	-4.57482918573866	-4.78261144776126	-4.95950497178212	-5.18091616392715	-5.51041015161544	-5.60276917408136	-5.56648568049743	-5.47463439281507	-5.46756666549815	-5.32674941820863	-5.30254490348249	-5.22472565071396	-5.16474615360219	-5.03512206490057	-4.87577485556759	-4.76179184767472	-4.63818097077463	-4.51871140096578	-4.22910540760136	-4.02480973608164	-3.90756402124991	-3.68513699995931	-3.33619415329618	-2.01363277523595	0.0159896802933073	2.05804057084782	2.09529636253739	2.89365134314062	3.46728371472266	3.42283199236044	3.34893801089773	3.8237575217922	5.20359877032368	7.4815373621699	8.40653130474165	9.33477321561577	10.2776175468243	11.4411382713498	12.2310001791576
-6.00920921594218	-6.06227165281478	-6.2642457835776	-6.45129585632254	-6.60560102794282	-6.72013351364891	-6.89884507856151	-6.96949701520742	-7.21781528458793	-7.28544303323021	-7.32567223096524	-7.34605068002676	-7.38891509369817	-7.31293012565658	-7.34307175310459	-7.21447822924844	-7.09518696071199	-6.94925638300501	-6.7693581712204	-6.49340743975302	-6.40274860048593	-6.13976348775507	-5.89452105163246	-5.73439494774718	-5.64401787050862	-5.46035897858162	-5.13704171248039	-4.92657121248376	-4.54006619487068	-4.13571706044639	-3.74978301141515	-3.33745031012091	-2.74940497511885	-2.04309910333108	-0.683079636836236	1.40772401741408	3.78390945615365	4.08483765911951	4.47506749062515	4.86011087588456	4.67783561287887	4.44117138815435	4.83920967053123	6.40591200756999	8.46010409594756	8.94836858760814	8.3744990890632	7.77928070920307	9.18053393451377	10.754773288304
-5.53438528246287	-5.84119817753787	-6.26125776148259	-6.59862649029615	-6.76914554182454	-6.85760256648921	-6.96824867767925	-6.99114941456966	-7.07067645131427	-7.09443263161456	-7.20456365814537	-7.21990235142832	-7.19234321681993	-7.23379727132075	-7.22497904668686	-7.36583905147405	-7.2988548064138	-7.35584249451726	-7.55571562825667	-7.38608583026113	-7.36602232122256	-7.18469374987848	-6.9772410190912	-6.73324321453893	-6.37027006942086	-5.99210435555704	-5.76982724304832	-5.37453318918091	-5.09138688291187	-4.68103119831998	-4.35797372839135	-3.91825099524178	-3.51074183927715	-3.44909373205832	-2.11301037765889	0.682461157133067	1.46230615211765	2.63932708395408	3.59992072293927	4.33727030756763	4.4992822072169	4.14821612554953	4.36907818816093	6.08138037223636	8.32128729497792	8.70817071019163	8.67954590713559	9.30517723693346	9.32104149475096	9.98944239171256
-3.3456240717158	-3.71614787455147	-3.86483884612044	-4.08565105121318	-4.36166124435473	-4.46776632930804	-4.49166695470601	-4.86120148204227	-5.06936328378376	-5.34066881519378	-5.58455665992999	-5.89181751797322	-6.12696826328346	-6.44953865273588	-6.84643899662961	-7.10016952111614	-7.01143419980246	-6.82464251249097	-6.6693532778716	-6.14233772008048	-5.83169923881747	-5.81169813199227	-5.75449886466781	-5.7896655315954	-5.83560789114874	-5.81996460073308	-5.83060360487664	-5.4682184999283	-5.01209578608117	-4.60545075536741	-4.03779685099269	-3.72086536137251	-3.56071160124539	-3.59940452210559	-2.83166978959851	-1.48301010658327	0.0636769776143357	1.18185511592068	2.349560598686	3.18224505091434	3.50196697197903	3.50854020745631	3.51357310075073	4.7728380601654	6.41996464210035	6.86376518799369	7.56423485034755	7.98430199159465	8.04275725760352	8.19724328207733
-3.84296471108452	-4.12043461684638	-4.38547018924318	-4.54998520730756	-4.90931445946524	-5.15835186462018	-5.30848474950819	-5.45647972805869	-5.73523405823881	-6.03913366935121	-6.26669093223169	-6.47256738211665	-6.52969065618456	-6.77333922760461	-6.83161950464554	-6.86841991194727	-6.79120827541452	-6.71649610357542	-6.59021082935075	-6.4582221382259	-6.03632015929314	-6.02562518188519	-6.00891722789093	-6.08911272446846	-6.12890123932067	-6.2330482542516	-6.1293725002261	-5.80298937424608	-5.36942895572148	-4.87843495681064	-4.22845594378791	-3.79549228390497	-3.91915415012874	-4.14956964305905	-2.99864921264306	-0.628799659494661	2.11977338703578	2.57893061600002	3.69390359448326	4.53527606997934	4.57893229436257	4.41672678916619	4.36401904910619	5.19286935894634	7.00468527775898	7.2102343881092	7.31665439241158	7.54279530252741	8.01712061407537	8.60735967249624
-4.46632388934231	-4.69025623074897	-4.96249482145063	-5.33941234330535	-5.68810156083077	-5.97656184987457	-6.21959146050949	-6.25674268528242	-6.43514312825491	-6.53870962972927	-6.55000550315503	-6.62128987779164	-6.66120023216839	-6.87355792084776	-7.13077878598298	-7.12098291564188	-7.11338724677807	-7.0691331974081	-6.92585328678335	-6.909300336908	-6.81124649427773	-6.59593310073125	-6.25327567209755	-6.09864275603095	-5.65034315177876	-5.36446673824052	-5.01598598274747	-4.70225624205618	-4.6686991221629	-4.43162783287741	-4.31123341387863	-4.10851284791815	-3.9107809459498	-3.64016514305065	-2.89161382548646	-0.702939480037748	0.798469335860803	1.56161651147212	2.18685938729437	3.08165433836296	3.56526974474624	3.66329579169314	3.68801538987701	5.16004182936398	7.16492048369243	8.52017765756293	8.44656230788522	7.46900178262444	7.71269879447327	8.55166129534635
-6.24639072646206	-6.45533992275721	-6.65878179359855	-6.93433805849127	-7.14950238364797	-7.26301230864408	-7.28848214086732	-7.25801379774637	-7.32408400788913	-7.2350566690235	-7.30425091040371	-7.21531243108467	-7.20110628672335	-7.42730741262999	-7.20473269616526	-7.20063853429675	-7.27351068609306	-7.16689210987998	-7.4015543996464	-7.42369338061305	-7.4942286693772	-7.2743479073824	-6.94398812879548	-6.73817715792801	-6.43103591620887	-5.94361275828548	-5.64611371944582	-5.22159892611195	-4.6987030769621	-4.19264537880451	-3.62538632154683	-3.25953468236941	-2.90300390101062	-2.45297789736902	-1.34901566106554	0.956810172681297	2.461194710018	3.1485894713652	3.61933780607672	4.16533450992951	4.38847177743485	3.96645737187289	3.52561803422673	5.4350518394102	7.23375081591563	8.13793670342064	8.65687859219364	9.35737525455746	9.59717576235009	9.7947150820078
-5.60172053978573	-5.9119941732402	-6.4705451553334	-7.07122544630552	-7.52822457542433	-7.67066749746199	-7.5657008873298	-7.60125279228946	-7.42717592435381	-7.35866228688592	-7.38763948760021	-7.57107852264676	-7.91815458754222	-8.14139724895612	-8.34479881769368	-8.28563990447683	-8.16700490915127	-7.82796515793821	-7.53425514656741	-7.02328736655782	-6.67207288884924	-6.4979083768871	-6.42054991210007	-6.34495880109032	-6.32566886335904	-6.30130654085709	-5.93577970635519	-5.54138631428795	-5.23563558792992	-4.84687992013443	-4.38811545934538	-4.01461021320667	-3.79411478196559	-3.09258309911793	-1.47383479915691	1.00866839092527	2.76939893560497	3.41319421480156	3.56972880219537	4.03527578255152	4.09240615887452	3.94786763697265	3.9037706824864	5.88004571527028	7.61559730875424	8.11506755393233	7.0831794890897	7.72150803356455	8.22063468829561	8.87349716794874
-4.01701706927554	-4.3419989318656	-4.70496970754019	-5.05644599534728	-5.44190677594908	-5.92684138563659	-6.14815524560099	-6.33744439260875	-6.67742948135691	-7.09442102532293	-7.34380602933971	-7.58557185129583	-7.60714007283884	-7.56961584941135	-7.42808606816389	-7.21206415335996	-6.99805407757993	-6.99628845352859	-6.77296253285843	-6.50327407198267	-6.32025120652378	-6.25568600758887	-6.13302365566537	-5.97454695990194	-6.0550332224119	-6.08187139039617	-6.02924770897986	-5.84797411225767	-5.58506077904682	-5.16138275147526	-4.613809630797	-4.01565942285249	-3.72890734857748	-3.48934090631989	-2.38290192106267	0.0829840179398263	1.43210731735205	1.85011807677128	2.18309089593519	2.97669688893189	2.76345198564715	2.4743058983432	2.99273433393119	4.56043510718267	6.72651488361886	7.81625756147727	7.45086583580028	6.86024734785464	7.48894607840397	8.33793239698945
-3.80596655447962	-3.86222878689282	-3.82031131044281	-3.71389690355138	-3.54199262703779	-3.63889872329336	-3.76050817677598	-4.03531481015472	-4.28723690398363	-4.67617753435734	-5.09039781502463	-5.35598792339417	-5.72905905296265	-5.98493407570724	-6.38261580353797	-6.83838706682132	-6.7292827109722	-6.72832775245675	-6.5233662777991	-6.22102382134391	-5.78804270444316	-5.46030378892441	-5.22649332500589	-5.18591478924941	-4.88519594007585	-4.73486548355914	-4.46928014501672	-4.33991559394056	-4.15473000313205	-4.04343754741815	-4.00270707418802	-3.87525236594289	-3.70934299799119	-3.81107440899437	-2.86552943155567	-0.943937558806175	1.37262941309153	1.93236211238711	2.84036902148201	3.78370166927853	3.69778490818028	3.43644668252918	4.01171467727073	5.57073525874594	7.43808186577748	8.1390760765724	7.88601851959629	7.64872157698935	8.74934177105743	10.0084078659861
-3.32009693544753	-3.49712959141849	-3.51650001542611	-3.33248265123142	-3.45010867342556	-3.43897513139476	-3.57813871901576	-3.78707153879528	-4.12475213788902	-4.4871614302313	-4.89170006406909	-5.24497647794732	-5.55654992209268	-5.77777739712273	-6.07784826508095	-6.43888498488548	-6.41422822778279	-6.48815907400582	-6.48714740221442	-6.21079882747136	-5.88958911305191	-5.6400158404722	-5.31883711973684	-5.26395132420103	-4.92565673402739	-4.59040702783022	-4.32644656932736	-4.1133110454502	-4.02116018854219	-3.81882839588577	-3.76597998829078	-3.72985514576961	-3.71316486431374	-3.7044500471019	-2.70820181136406	-0.537420165561154	0.492749746438729	1.15817374306525	2.0340349709992	3.05080961409794	3.37415486911217	3.62178735822858	4.25499811993507	5.56260133965522	7.22964701194303	7.74922124545592	7.59066378350867	6.93893908922769	7.52195017628858	8.37452172900142
-5.78267748642102	-6.00712548285746	-6.28013530741199	-6.52438305517066	-6.68441492743925	-6.80331855543035	-6.89668850258228	-6.94757822218736	-6.97797677349442	-6.87886877425772	-7.04721298640964	-7.10213740224846	-7.18600157444839	-7.21901826651071	-7.32631817833119	-7.34978315215111	-7.3601452357628	-7.04352017661443	-6.9645262212197	-6.72074852403741	-6.55324443323042	-6.38953597800853	-6.25300997477954	-6.0890822741734	-5.91633474309527	-5.76426589763458	-5.48858900483428	-5.12976649496525	-4.751226589711	-4.43557905682821	-4.01638759465939	-3.71896994965024	-3.61095204697227	-2.96403213088694	-1.23887497284725	1.29912751543125	3.09392814775371	3.77846991478303	4.26145943469977	4.45005215785241	4.13938173928923	3.90415161762805	4.2406557075655	6.59678701739722	8.14071544351986	8.47599473632612	9.06259657175304	9.65827992188813	10.0278319799216	10.4286938257545
-5.66904046247019	-5.94578170124326	-6.30834301974314	-6.87554615032702	-7.27132284686441	-7.49496147787492	-7.49421499871945	-7.37958645874468	-7.23106889439027	-6.90990734953908	-6.93416324445512	-7.15903775991759	-7.16626881657533	-7.19272122013989	-7.33262089771878	-7.36580890650209	-7.37904176733812	-7.25110481415474	-7.07982245772933	-6.84407451484604	-6.82242856731513	-6.54435336193715	-6.47106595055148	-6.31562205525738	-6.03930314367302	-5.93263289823263	-5.53157122071775	-5.21174890539274	-4.71616478995799	-4.255070725662	-3.73479640116712	-3.21306427015353	-2.68261698272277	-2.03557639120419	-0.830181311917031	1.09894050381742	2.66854892274642	3.09891199028015	4.21267551699541	4.39626125981039	4.35382219990576	4.03301207549406	4.52639347641214	6.60296463837998	8.56535820568123	8.73657622801717	8.54345587421847	8.80538625345243	9.60630970685979	10.3338571085933
-4.4101907967485	-4.83192796307298	-5.38015467888122	-6.00127994171486	-6.39633633647388	-6.75064639268744	-6.85660339472583	-7.10943078274325	-7.08397702734673	-7.1332047745686	-7.47772766085139	-7.36601968303162	-7.35307672949644	-7.32041208841852	-7.07403738875166	-7.25096340834474	-7.23998543222259	-7.40383852645964	-7.41957585275463	-7.45974133571459	-7.51363158231266	-7.40978194861291	-7.08047641843282	-6.92524438774288	-6.57294726252797	-6.18538072643584	-5.95218377340441	-5.7135271767633	-5.57485770011913	-5.39165630097944	-5.18124158545392	-4.50875549650783	-3.44841357949356	-2.83253380939469	-2.41538385303098	-0.757481832741006	0.403539548413202	1.49250477924484	2.61092826639874	3.61224560880243	4.53697975237225	4.5410205325653	3.7736730671144	5.27789548784039	6.76906722952619	8.06942119207305	8.78576113428067	9.80618748589284	10.159858913515	10.0798845773053
-6.20596573575752	-6.48994999008941	-6.78336490188036	-6.99090854829124	-7.17225001911793	-7.16117309465761	-7.19766273616045	-7.07911696016182	-6.89999305832113	-6.9949950928683	-7.0938547502139	-7.20471584723699	-7.26960295823797	-7.53650824125337	-7.67920140493358	-7.76948900057294	-7.71234604236725	-7.7046545129523	-7.66930727001369	-7.56589052030495	-7.47201431645648	-7.34080781668301	-7.17826213319822	-6.79834859676411	-6.46352228581864	-6.24064801557098	-5.94057879269123	-5.6170593028624	-5.25849643185735	-4.9662583734254	-4.37052387684643	-3.61858453074642	-2.51816219185068	-2.10251695785228	-1.25245906874918	0.466016461095104	1.42657057922204	2.38138020516587	3.39556473085489	4.27761643363435	4.90701001078265	4.92212837751712	4.72054990864909	4.97749250542814	7.4406050152346	7.84743266319495	7.78102776036336	8.27383090560801	8.29646978367616	9.15346943624168
-4.49815499968292	-4.61123014178288	-4.98854572327897	-5.21352163084299	-5.55301172383794	-5.76071407557372	-5.88160325753341	-5.82084225539665	-5.96677844783018	-5.92073024292154	-5.91176335142804	-5.97686155343851	-6.10513557770141	-6.15495254532276	-6.41114782242594	-6.47710788604901	-6.49832831493037	-6.56069300998493	-6.69539619296195	-6.74008246134188	-6.66066295207026	-6.64928303337623	-6.38704480739073	-6.01247199089456	-5.62895085475348	-5.16140639363788	-4.65698295631829	-4.32587002405253	-4.09932111119823	-3.95770997186602	-3.80259939871402	-3.84569654764195	-3.74770341893785	-3.6831102321745	-2.0837327168699	1.14372788956442	2.76244860678868	3.45660484995525	3.77695627405757	4.69265896503283	4.59895527207369	4.42039786271377	5.1489880049842	6.70725797197725	9.03623656023168	9.54205784867213	8.4997609525162	7.23994858272068	8.30260537693194	10.0764249192564
-3.45041506522882	-3.57511083190453	-3.79815483685402	-3.79838346163346	-3.89541735187199	-3.93580602066345	-4.02650603681702	-4.22805265155107	-4.44485569884048	-4.86729770363835	-5.085760741326	-5.37656597018167	-5.80254786004615	-5.9235423860785	-6.32808502193062	-6.60790137916	-6.7261737608466	-6.70836029313166	-6.53591973788298	-6.2854050100605	-6.08000990245818	-5.79270173245304	-5.69222340182501	-5.47832891127599	-5.27994960028615	-5.00673990033457	-4.77099757956462	-4.59576046212495	-4.3188678664345	-4.0268905271718	-4.04361286240442	-3.83213881337821	-3.62494146111799	-3.38709306845028	-2.67473793124031	-1.08606874775949	0.535924224858377	1.46423492893264	2.38893245888473	3.69420304362909	3.88254884149625	3.53479724923252	3.74616760967713	4.74267615882844	6.10007143697034	7.09943255383015	7.65807862487023	8.20557034834815	9.14487990223495	9.81117250236648
-3.63626590723481	-3.99067001080788	-4.01853718332114	-3.97495530150776	-3.938645596294	-4.0396860506227	-4.10131392156006	-4.26991534505958	-4.55697818022719	-4.9197552344077	-5.14795505040668	-5.43038994850791	-5.85537078536633	-6.13240814010721	-6.68086605067321	-7.17175503412886	-7.17388010049125	-7.05482112288739	-6.82744623462094	-6.35794105267071	-6.00470014160532	-5.69423659075636	-5.55575461177905	-5.49954849035561	-5.28497744330083	-5.20256112710542	-4.97404988499129	-4.82525389361419	-4.60863017660771	-4.40945323417689	-4.20153726378474	-4.06021959579409	-3.98482777698259	-3.91424126604354	-3.30314028107118	-1.81585787304231	-0.119712962098213	1.00122419096755	2.06195497493184	2.99578872012469	3.24078608878327	3.00394564866321	3.30236078705026	4.77546851686641	6.34623936457672	7.19739103939043	7.67969569919383	8.09253860275701	8.58839806846989	8.85434231952268
-6.4573976917662	-6.48592866572045	-6.6480824551667	-6.82580789916307	-6.95463972590754	-7.07107472288945	-7.05253179655623	-7.21553125163848	-7.20645068176647	-7.24014289644645	-7.29632195840522	-7.45994125103016	-7.65344402447775	-7.92967984011692	-7.95218339421589	-8.12356368643621	-8.11010198606116	-8.09306384454555	-8.02514145351709	-7.89464825331328	-7.70238120027961	-7.42340864695048	-7.11676898381275	-6.67453001153572	-6.11448519927276	-5.57641989751901	-5.31573920345607	-5.07906871765903	-4.88762539181842	-4.83690303847204	-4.69942961773919	-4.27361216679464	-3.46236952664198	-2.49410133882969	-1.58531672818442	0.848412828203899	2.47545929536092	3.22142201524173	4.22626054124442	4.83771343359454	4.96299889778377	4.56633732345275	3.93651547118017	5.58946540555617	7.54155891422246	8.73263233091027	8.50527365016571	9.77072516184587	10.5416680815754	11.1594669986864
-4.61771732534391	-4.77080277054987	-5.18326875600328	-5.61015211208162	-5.94869764829806	-6.1922689131735	-6.33515030608457	-6.65897889426812	-7.04529213580265	-7.11657581806942	-7.2225752271018	-7.33337637262273	-7.33929771301634	-7.34570312142319	-7.21354230263425	-7.06191221346243	-6.91353289275123	-7.00810293053908	-6.79179910637811	-6.77798144596471	-6.68616021434289	-6.46951088778918	-6.41581186434971	-6.13295837340844	-5.98733529792245	-5.70778744056976	-5.48660498926385	-5.25490342626738	-4.99351707130603	-4.67400790540474	-4.33237993067147	-4.24912307590989	-4.1347867193518	-3.87701214076435	-2.18804578597592	0.297369541704237	2.10989214677163	3.09632891933064	3.91716743628022	4.25844613907401	4.34002586549224	3.68461309479394	3.60393092470145	5.2259225291137	7.04791538535402	7.73554563910623	8.90888235520649	9.59272357193102	9.96045752010321	10.0710812998772
-4.20533834193922	-4.30343545831776	-4.45275643385978	-4.33834986566055	-4.30593875805844	-4.28902110379479	-4.50571244442479	-5.08577916342141	-5.24299605990927	-5.71659752750029	-6.14340894808128	-6.21004131303897	-6.50708756075054	-6.62609873383132	-6.86528230933712	-6.88739749275375	-6.80226294543241	-6.80335873094567	-6.69275307722439	-6.35288143552663	-6.12810784043109	-5.97237835144483	-5.8954973904638	-5.96167171432687	-5.95451787348677	-6.1349214227194	-6.10303681838012	-5.90917193959639	-5.52872613520256	-5.04308644790664	-4.59621895363793	-4.09705758921535	-3.98673589884056	-3.86661238775022	-2.72640633098938	-0.712085361831338	1.24733858713048	1.59032962902404	2.47934039285921	3.48824388012564	3.33670683935213	3.00304187485352	3.21912994028715	4.38922036325074	6.25789135738221	6.66761463404169	6.43361331137628	6.15069277964578	6.47566411309795	6.9503254155857
-5.25996474441278	-5.47943952126709	-5.70852711333199	-6.05455650438946	-6.23244215199335	-6.35822430691489	-6.62350686295134	-6.76242301148592	-6.81264685669568	-6.81899050651303	-6.98923488915235	-7.07766394895869	-7.20681767893448	-7.23008258908972	-7.27682361129417	-7.24462964321154	-7.11968232700664	-6.98476481096842	-6.81108797698072	-6.59525258266119	-6.23325076753822	-6.03078373998046	-5.96626669281112	-5.80578384554081	-5.62772144421919	-5.43362623369255	-5.30230384688225	-5.06783303964793	-5.05501426622275	-4.91305205151832	-4.78314445129794	-4.34944605797235	-3.64913518461438	-2.6428311404903	-1.81092133055981	-0.338219820944333	1.21682009101096	2.61086099552439	4.072955088662	4.94851006068898	4.9423887564685	4.5695060164493	4.27051982395912	6.35318951484756	8.33641582147924	8.78820295643864	10.1298001330495	10.5750420767899	10.5420645072202	10.3034549705779
-4.9399136299894	-5.06654497261608	-5.1563668491758	-5.18528467626818	-5.08473949340062	-5.25855854556294	-5.4224704811714	-5.672406023019	-5.92542288950629	-6.2672219695029	-6.51929073001726	-6.85451000784243	-6.92625200097903	-7.03285345482407	-7.22180189374598	-7.42919834394424	-7.395130458437	-7.17933521495782	-7.05681790783913	-6.72092034341815	-6.28495072064151	-6.0809319082046	-6.07694365660463	-6.07856216550041	-6.02935692223351	-6.06479984093468	-6.08503481350365	-5.82769775879043	-5.56230335709654	-5.20056877386769	-4.84437888966873	-4.32482900475341	-3.87041441743073	-3.51201815840767	-2.45321908699636	-0.589275955499846	1.3613565835325	2.48326866429324	3.23033895764723	4.31965711469897	4.10471563740098	3.37522855756387	3.16379600008918	4.44786098177541	6.4762642828187	7.74030922993814	8.34530057633846	9.05071355158144	9.65619705848485	10.0925954688067
-5.13321492259899	-5.3300615469467	-5.41324762972747	-5.52913270683907	-5.7263430527978	-5.82512574056245	-6.03652143117028	-6.05367840876173	-6.21133068669746	-6.49799711339993	-6.39884427661361	-6.52539721428566	-6.54458718265346	-6.57522267616769	-6.57756617700031	-6.5160622500514	-6.44417327614213	-6.53115829523998	-6.43610562783659	-6.44001871238418	-6.29009222440684	-6.22287700409901	-6.05651187862108	-5.88817344683219	-5.71708100381958	-5.40283168027828	-5.03812342924507	-4.93734178948912	-4.56859167965754	-4.20783709109721	-3.81614756162796	-3.54204058416722	-3.26575504783457	-2.98080736261556	-1.96075118912763	-0.291283314134027	1.55011335262931	2.45300390908691	3.39697073808209	4.15457114666647	4.22004964467638	3.8838655313211	4.08231146917415	5.45873219998937	7.3407950733836	8.10313659716084	9.00082683118513	9.53378967109818	9.36172778087296	8.82086023099078
-6.49771676222707	-6.65225504903316	-6.93925398578726	-7.16308419045977	-7.34847672911449	-7.50686418080141	-7.60552876551881	-7.5486115467673	-7.47853297590126	-7.56107381818964	-7.53743570585995	-7.79790420303555	-8.07804138366511	-8.19604140532371	-8.38079201806983	-8.37315422527197	-8.09213196465117	-7.98645112402298	-7.65858950265364	-7.23802897693699	-6.94478065232368	-6.69931764857952	-6.5693527921522	-6.258749017474	-6.1071547625784	-5.87501080188662	-5.49952717109416	-5.020160878514	-4.60476103544909	-4.21033595202254	-3.71788331493256	-3.02367769208529	-2.04182960202233	-1.18507621166287	0.254244098712395	3.18834943236708	4.70594461658287	5.30272287110583	5.68254873006858	6.12615850213476	6.48649594969742	5.93150165360237	5.36518289837317	7.05935619526768	8.57064885047134	9.23389315982629	8.98084859387608	9.89846565412623	10.1592874903739	10.8388151901056
-3.38422287680514	-3.58510186447098	-3.7945762661405	-3.75896983090876	-3.95075745158906	-4.01066815774501	-4.11939891894906	-4.19639229682956	-4.38979027046402	-4.63936689243619	-4.96448789924756	-4.99873729830677	-5.29197420312273	-5.51540567009055	-5.81831166175592	-6.05796276216461	-6.1660702799689	-6.1871214172046	-6.13049428337076	-6.07506389897097	-5.8871572959327	-5.70184430672177	-5.54309469783058	-5.46046668890892	-5.21613637358042	-4.9326554204859	-4.76147507036763	-4.54213735921567	-4.50348960348446	-4.35816420298133	-4.1062787610441	-3.92332988501558	-3.98774333695264	-4.41680237960494	-3.3733877718549	-0.299064071218983	0.440903114517567	1.42970498871924	2.79592286411061	4.32050818206428	4.56016176360381	4.53096376477254	4.8074711655038	5.69703801242871	7.10259740669154	7.36448140308587	7.11451385282021	7.04814396085937	7.46896831530259	8.49803727414024
-2.89953057838492	-3.1516827979436	-3.35577499698972	-3.60773422409458	-4.0694635923746	-4.46579150413382	-4.516532024992	-4.72835068918004	-5.08891932862185	-5.40816428838376	-5.78394183287649	-6.09591086629626	-6.35026794486231	-6.56315883318309	-6.99743673228618	-7.01794066098271	-7.03953072208978	-6.83888825894299	-6.44601852364743	-6.08186458551517	-5.50183105058105	-5.37426291522593	-5.29818527377039	-5.32159470818267	-5.35522904039339	-5.45923099725436	-5.2993980222686	-4.95094424719777	-4.6666768228882	-4.29703502219838	-3.94333800222079	-3.56405904913477	-3.49539880792951	-3.67279694326769	-2.25741885849199	-0.1612947967867	1.59429862790435	1.78603371162377	2.65249487938943	3.32021559488491	3.42196501716408	3.57944563966795	3.89557580488479	5.57976480803653	7.77377097427909	8.19021142138573	8.5889701002207	8.82446714834821	8.85035405478597	8.5536953377407
-6.246484947965	-6.32049350017146	-6.29808136185777	-6.37026739970238	-6.68957027716464	-6.51980150483953	-6.5386548098248	-6.58844286284824	-6.40965728625453	-6.54819661003469	-6.58084298741192	-6.86810889464323	-7.08285727015563	-7.32047541383698	-7.79957453802997	-8.066033492428	-7.93152576785859	-7.78700076512808	-7.50158119304345	-7.02329253420879	-6.60115993178265	-6.34976687485252	-6.32403995024094	-6.20880394055807	-6.0947907445086	-5.98180102463076	-5.6712167695017	-5.41333095506556	-5.01705998489531	-4.75357736975049	-4.29987103234495	-3.81047402299715	-3.43031833627569	-2.78510278411278	-1.29646870320487	0.891634547293886	2.83378444271072	3.69973515931585	5.00790709429617	5.63463490068892	5.35600192712297	4.70778561557342	4.98729487522408	6.57041751193504	8.48170053070257	8.67749079750567	9.12328972189011	9.58006769621325	10.155082446903	10.7704364549279
[truncated: 150 more columns]
