# Supplementary material for: Phase II monitoring of process variability in multichannel profiles
Source: PLoS One. 2025 Dec 12;20(12):e0337707. doi: 10.1371/journal.pone.0337707 (PMC12700403; doi:10.1371/journal.pone.0337707)
Supplement: S1 Data — (ZIP) [file pone.0337707.s002.zip › Data/C2Nr.csv]

V1	V2	V3	V4	V5	V6	V7	V8	V9	V10	V11	V12	V13	V14	V15	V16	V17	V18	V19	V20	V21	V22	V23	V24	V25	V26	V27	V28	V29	V30	V31	V32	V33	V34	V35	V36	V37	V38	V39	V40	V41	V42	V43	V44	V45	V46	V47	V48	V49	V50
-4.41383498490013	-4.80029935342865	-5.10371759382433	-5.49753043180651	-5.90634535675933	-6.15707120688546	-6.30616975326973	-6.49105742895883	-6.73348958045557	-6.94110517058987	-7.08424101490166	-7.18362004548948	-7.23970075985989	-7.24241947958164	-7.18554967945517	-7.13855264249302	-7.11906509863725	-7.0993391406234	-7.03772015402584	-6.9598481833492	-6.88825704449389	-6.84971477046149	-6.82839466438003	-6.82382869349264	-6.83876109186	-6.84084656735235	-6.60152270485482	-6.16390125495411	-5.57349599380253	-4.90809882858415	-4.08064642881849	-3.59232096272256	-3.58870457193621	-3.67533879376753	-2.28012601127007	0.171226128025832	2.36496282394732	2.62350077167702	4.00186832970327	4.86716887937518	5.17202400568212	5.07996769242725	4.34207976375383	5.47253196685964	7.43356631229955	7.11579662271631	6.70587203026914	6.57053787683452	6.8936425322261	7.29516267296876
-3.59896096274997	-3.89266519560883	-4.03748691558085	-4.25881135394864	-4.48355433672225	-4.70855090915606	-4.92894025232595	-5.2353649486494	-5.59970340667161	-5.95753805371686	-6.20987079588108	-6.41868267536224	-6.61813861405103	-6.81274162317357	-6.94815253133747	-6.94816742086999	-6.82546346171404	-6.58744724758572	-6.2465232507674	-5.7765224845998	-5.46583242605996	-5.39777417217702	-5.4781275450219	-5.5453801234226	-5.7170953931364	-5.85017807007299	-5.68095278379942	-5.31852795101775	-4.91371176195577	-4.48385329642638	-3.9912198929824	-3.8892553145947	-4.10738510622388	-3.97383314953763	-2.41521641610936	-0.100705674787706	1.16739617167902	1.29690497729849	1.6999814229643	2.46112378051339	3.53506807219118	4.03248861131901	3.22727545939728	4.81168379046299	6.186029829921	6.65616630372132	6.29922939058656	6.73550989720827	6.90670400967177	7.40176052792523
-7.15702075233964	-7.16828774979557	-7.18207548153103	-7.13047774396231	-7.11330856503838	-7.12240588886235	-7.12942365669586	-7.07794660224568	-7.02494805655792	-7.07801653442286	-7.2757329838752	-7.57923969934498	-7.94864228976453	-8.43005700315189	-8.84290063300786	-8.88651021332014	-8.69732770153506	-8.41406105396193	-8.04688785374897	-7.52366453844725	-7.18977937521326	-6.98272874573326	-6.80930897031222	-6.50651213180724	-6.2405573320729	-5.97461258398281	-5.71137681222788	-5.44920513201942	-5.28621114077017	-5.20176714797549	-4.92441546043499	-4.02797643835265	-2.75647894559851	-2.00964287947675	-1.09962653883273	1.31777044124852	2.37022632515534	3.34212776485553	4.32383020048948	5.27599759232212	6.01557151802506	5.87411364488568	5.38627876844362	6.04520547385401	8.00149575060067	8.57333878564579	8.18900009457531	9.09918190584959	8.9415975341483	9.53051821131083
-4.38718735217558	-4.79115740691048	-5.33642901258789	-5.99708524080033	-6.44966405028496	-6.70591759207413	-6.85001248947567	-7.03778240215141	-7.12363040904467	-7.1876548660195	-7.27864111251809	-7.37017723652437	-7.36764847168741	-7.28799839208556	-7.19388914607018	-7.20435064126029	-7.26445246261491	-7.35002321624279	-7.43939459757061	-7.56647124248021	-7.55287640218338	-7.40127553658255	-7.15171164531336	-6.8967490787102	-6.55514141820798	-6.22503124887261	-5.97565460367079	-5.77255724906961	-5.56561002524091	-5.38154141172033	-5.12826576421819	-4.45496143592601	-3.48043682691266	-2.80409609100691	-2.41344581379776	-0.679070534872982	0.416019435154057	1.45136238267128	2.67938118664678	3.68396316768562	4.55195711101053	4.48086526670246	3.78306531785095	5.27284094965465	6.80573724516587	8.07243562640764	8.7943261852588	9.80833594210557	10.1321818584422	10.0741112035731
-3.15669167456395	-3.45099088695848	-3.65479179932198	-3.95785270593346	-4.22469308427367	-4.43232011679209	-4.60496784972712	-4.86064626390152	-5.14722487668998	-5.43844093631589	-5.70432115295639	-5.97717304422551	-6.25412951670655	-6.5357129066205	-6.79578778866035	-6.93814534848097	-6.97791874867752	-6.9316115453357	-6.82860469575102	-6.62560336616242	-6.45423779418996	-6.34790519144033	-6.26290216572447	-6.11422202725354	-5.95331843964032	-5.76873094767203	-5.52658883083814	-5.2350282043135	-4.96426922831892	-4.73160704144888	-4.47978193803157	-4.04318346371012	-3.46701580709424	-3.17797423055036	-3.44125871013469	-1.94304259304975	-0.874519129256722	-0.202012755590539	1.01155536295661	2.1249405369706	3.29420555506226	3.76194158294234	2.97972645052527	4.3586376870245	5.89440800886113	6.55495268023116	5.74526968924691	6.35434655705683	6.73410710866522	6.98629860240464
-6.19585084649841	-6.43697416885368	-6.72957084129854	-7.02293179571035	-7.14381230073015	-7.15923505542439	-7.11925143829242	-7.06663707342097	-6.94113545489469	-6.92654217262025	-7.02213719133071	-7.18973848859871	-7.3297582241008	-7.52711599051682	-7.68425594311932	-7.73281898493326	-7.70933160803267	-7.69608946197417	-7.66715881380096	-7.59356757537784	-7.47778769018868	-7.32624369157968	-7.12382932710629	-6.85862879812395	-6.53993175956624	-6.22367823648279	-5.90579672109807	-5.5804478732528	-5.25247799548964	-4.93332706341704	-4.42052432706296	-3.55620682574285	-2.51491635186754	-2.1471180365958	-1.31574336916003	0.451344752438357	1.37107650880943	2.43511693710031	3.42951303051803	4.30342161156702	4.91509076742049	4.91471374151487	4.64197720663784	5.03231289918951	7.42876529556068	7.77015433517424	7.71605542086254	8.29735066465109	8.30247887130662	9.06095890274563
-4.76621805998611	-4.94923845341065	-5.22482991700935	-5.57350678737125	-5.93159264452764	-6.18330396823781	-6.38758075737737	-6.56816660453031	-6.74703906151976	-6.87973094331718	-7.00307799607369	-7.11314554572042	-7.19964665465756	-7.23294723188178	-7.22779928236607	-7.20681910923571	-7.18881824484349	-7.15486665844706	-7.09236499567854	-7.00553616976167	-6.89232926894	-6.72825678551694	-6.51890460471472	-6.27201209319309	-5.99375415441899	-5.67904922345234	-5.39980390679022	-5.15637482538905	-4.93289497743297	-4.69242143858077	-4.4690759508753	-4.19301877347787	-3.81271586795208	-3.30127792488477	-2.14571836911237	-0.314839230532954	1.7218374580787	2.71249857020672	4.20827190366282	5.35483776474805	5.64645339701426	5.58696675505342	5.58164824708671	6.67842170746434	8.73908455069249	8.84783867211831	8.94926874102828	8.95107344706612	8.98409086970894	8.87456336727111
-4.57630529023498	-4.79308766677927	-4.92619658255578	-4.95899643050364	-4.95825610410614	-5.08599921060384	-5.30008262252067	-5.56547398747317	-5.83048227239606	-6.1636387407861	-6.41151289769121	-6.53577262642824	-6.58242295778024	-6.65124689076464	-6.68182411481526	-6.66807217717632	-6.61901112256412	-6.53917525733455	-6.40110753164008	-6.19797352464265	-5.97068591507069	-5.89715572533761	-5.94004121547018	-6.06245161475826	-6.20415056263245	-6.43728305995081	-6.47144005624954	-6.22544663507959	-5.78468087140967	-5.31467534685965	-4.69732760734766	-4.06415225885543	-3.66001970615133	-3.35479617535755	-2.39288462603878	-0.572590823146871	1.49407829628419	2.03138124524075	3.08109499569188	4.23490563361685	3.95991279030108	3.43231532970438	3.41093957927549	4.28499929161982	5.58328164633029	6.14010247662168	6.52521965911308	6.89730974364985	7.35447685054868	7.70341875044137
-6.5837600835762	-6.79447482187989	-7.01774408652494	-7.22658770577993	-7.38819648612731	-7.47426767370805	-7.5000912887511	-7.47397175921825	-7.38417095244345	-7.28211159687358	-7.35225468996428	-7.53170077549348	-7.76662421553477	-8.01221588329487	-8.32792046877005	-8.42949307839497	-8.31813988702481	-8.05475427081956	-7.78707643198479	-7.38344833994726	-7.01221096452038	-6.79268219461463	-6.65747528139262	-6.46775756991151	-6.26758130803021	-6.06719829103354	-5.7472999237324	-5.33216796214564	-4.88184766295188	-4.44431957421558	-3.95718654416393	-3.450792294177	-2.92828910982923	-2.21835440823314	-0.749207599418831	1.79013008342204	4.09593935404073	5.20325495594613	6.09589726802472	6.63050135545974	6.63604598096268	6.07284446532776	5.7026632354954	6.91131122156903	8.41939544486918	9.00453651469141	9.09297163104276	9.41504574231129	9.53630236016245	9.53552128901696
-6.8161843314456	-6.91558467142621	-7.05164952985634	-7.22328273686979	-7.37159531798424	-7.48159110660386	-7.57920928420242	-7.70078767902651	-7.82475322847989	-7.94576939604357	-8.06253219462323	-8.18050619955179	-8.29297846265179	-8.3985407303963	-8.47985502992301	-8.44223700313863	-8.29994468488402	-8.06947688785593	-7.78090288379167	-7.39345050881734	-7.06617819987145	-6.84196416362092	-6.67009412979214	-6.45342944869262	-6.25577242154227	-6.02789085084769	-5.67227528935957	-5.22474014974068	-4.75137133375003	-4.26095383042967	-3.73725138376959	-3.34698609968275	-3.06688608539752	-2.37074648040438	-0.398777505604441	2.52450371442584	4.6577132127069	5.58346961771008	6.11087925728052	6.75924554305113	7.03558753358355	6.80295425819738	6.35082073107283	7.18496186630503	8.2233941060352	8.52634802516045	7.52245274001445	8.20999320755286	9.05267427377454	10.1963401126734
-5.17856572991621	-5.48037546702056	-5.94466292155738	-6.4433933624642	-6.79865035299663	-7.02054564640153	-7.16313152545496	-7.28838084955565	-7.31857555656972	-7.33544933231802	-7.39547129676155	-7.45824282993409	-7.44681030172519	-7.37823864181933	-7.2979627501838	-7.27228165184103	-7.26732871597354	-7.27337743948003	-7.281191669127	-7.31070794228545	-7.2804553542395	-7.19354000566111	-7.07016133162425	-6.95520169370834	-6.81179758567751	-6.6168823305174	-6.34877769834966	-6.02746950341115	-5.70000528649188	-5.35968661062152	-4.92585167708032	-4.19436220811548	-3.2461102921338	-2.63001341064873	-2.06366985334434	0.561109772829698	1.92382514145311	2.92866332512649	4.05927949523729	4.74520026593254	5.00472192559642	4.65163532404569	4.20951038169144	5.48354448466947	7.24484754430455	8.55206497798688	8.88773132298946	9.79111890147278	9.76403612752913	10.0442210004322
-2.94615687047898	-3.27155281648136	-3.68023974519188	-4.21048607292398	-4.75198974966787	-5.11189763303609	-5.38975990779712	-5.68511488496831	-6.01282902295508	-6.29483516875785	-6.56611635742923	-6.8274345168774	-7.06242820124844	-7.23679892788391	-7.36692549376066	-7.42159550289628	-7.3881780801951	-7.26451896044607	-7.06318029189428	-6.76678174011073	-6.44987331008844	-6.23533579964199	-6.06371977510767	-5.87637918746255	-5.66736011408068	-5.48141460257958	-5.2608793007404	-5.01524231679257	-4.76313667486604	-4.53867948472574	-4.31896797132147	-4.17364209755277	-4.12529491071817	-3.98712653511573	-2.80533792405532	-0.766856827645318	1.09985232772238	1.50187951339555	3.10149749260293	3.99672574377492	4.15468031916665	4.15880790704706	4.08734137942679	5.18931851991964	6.7500652083115	6.97368662927678	7.5641826203251	8.1032741986115	8.64081670576591	9.23225723013857
-7.67307137387909	-7.82818156850135	-7.92659778299138	-8.04838638925683	-8.12226133966519	-8.13252284502768	-8.09062608072166	-8.05257424313558	-7.98850849221517	-7.96366273171869	-8.08744862772087	-8.31933057465731	-8.60754798463574	-8.95094827899908	-9.33289925491057	-9.38749398070344	-9.18084250878648	-8.79455249732576	-8.36993720664993	-7.7425488289173	-7.25194802625941	-6.98383445305957	-6.84143630578121	-6.60123126174952	-6.39925959218852	-6.20262734941202	-5.91856930820894	-5.56639897697307	-5.18128097370939	-4.76076224265199	-4.23879499748754	-3.47172277020177	-2.47716620558359	-1.36961900999354	-0.182006369322068	1.96659272842459	3.75069269012641	5.05083080585971	6.33633400209782	7.20915267642375	7.61014403713138	7.33491141269191	6.6920544620368	8.28159961972735	9.63172810660062	9.96009769024449	9.47946340531869	10.0015837529425	10.384543189256	10.9376696055454
-5.64068556895699	-6.03744269863501	-6.50576133358381	-7.04181701863587	-7.55798515696836	-7.82224611143711	-7.91731620472832	-7.89990102382025	-7.81741453293333	-7.5918854276941	-7.54154194186343	-7.65923290241721	-7.87039387091505	-8.00100904644336	-8.19557929019727	-8.29835592100152	-8.20062824634698	-7.9549919791029	-7.69171464807631	-7.36763268652775	-6.99045788322626	-6.72328076727043	-6.5253381388531	-6.33306020587829	-6.09509170838265	-5.8841082824525	-5.59538660974799	-5.22892066010583	-4.80415301166714	-4.3845721722958	-3.92242981215589	-3.48527301296587	-3.12167732500296	-2.73668775722023	-1.56381648409219	0.392516134167598	2.50654453980512	3.27201660793693	4.8990381305936	6.06643446012045	5.97960732526737	5.55360069270126	5.48738005440986	6.68668656243644	8.85931463329622	9.18678915784659	9.59031627047721	9.88607220613004	10.1265470545955	10.1514360961875
-4.08983368412083	-4.46633813637569	-4.85440194711901	-5.3623086081612	-5.77228826872726	-6.03139840872046	-6.20500878347208	-6.43907414931392	-6.64834337015965	-6.81634519148248	-6.942856636254	-7.04224292509218	-7.08203327331341	-7.05380747026264	-6.98151168435231	-6.96708306098385	-6.98367483606372	-7.00430561733493	-6.98797104314719	-6.98028045200503	-6.93256541856851	-6.83407102466717	-6.67673689478199	-6.40903899969715	-6.19451838180979	-5.98129122207124	-5.60383191934956	-5.21560003820825	-4.76833838552031	-4.26484031807631	-3.77960331362798	-3.7290402564223	-4.04056364176621	-4.13124773783324	-3.00909234051556	-0.902685176295489	0.775622452643968	1.77757887247941	2.81318360466439	3.73263596704274	4.34703086262461	4.29637742374062	3.70697729081143	5.40232135829328	6.81332620995614	7.21685608508982	6.85363657765595	7.1618885636405	7.12027061710894	7.37604328503091
-5.41762540076182	-5.71188311222504	-6.16624864150615	-6.66653029384164	-7.06874308522515	-7.24935133292052	-7.30504672742378	-7.28959629480166	-7.16434644701234	-6.98399963975653	-7.04189202588836	-7.23925924430782	-7.47766464850432	-7.67496019375777	-7.94730558634607	-8.06488373390215	-8.02782309921432	-7.88190447584848	-7.76121271322121	-7.55826112538918	-7.33900696381881	-7.14480023632894	-6.95880809992286	-6.71019202396785	-6.41594046114387	-6.10663623713392	-5.8144471692718	-5.5196934065998	-5.22076562295327	-4.91545850976074	-4.61057348038163	-4.24722516685225	-3.82735137736361	-3.16676234182068	-1.71746210114426	0.356959449504494	1.97804949128857	2.57830024648265	3.56470219815071	4.03637750827419	4.16377655394443	3.94765965738716	3.54998930025527	5.27374229610289	7.10511484315308	7.48687709475914	7.70949447060504	8.12763809496693	8.44944692143403	8.71451759001692
-3.8453361311194	-4.16037902653464	-4.39599224641317	-4.63905384770355	-4.94351871718554	-5.16508483098906	-5.32542110964108	-5.50750370771227	-5.77786045534153	-6.05301387468565	-6.27301167658505	-6.44485185238591	-6.59185257212626	-6.72799524074269	-6.82864450335388	-6.87458771247012	-6.848242453399	-6.75571565856473	-6.59651342493629	-6.36186444691907	-6.10606458494475	-6.01035368860797	-6.01181696159169	-6.05894973159772	-6.10878217366816	-6.21985546352788	-6.11673683659687	-5.80116977381896	-5.33152920193649	-4.84809700986687	-4.22736452388286	-3.81583845403428	-3.87409247629401	-4.12153545815142	-2.99875891131924	-0.575834870890653	2.09535375989031	2.62057905967284	3.75528558607246	4.55457505117144	4.56087386598496	4.29592798653609	4.31463561507668	5.29046786918782	6.97954217265223	7.16009373526439	7.30265916732432	7.52503989169502	8.06850823938234	8.65959224784471
-4.6999497382367	-4.90665806582233	-5.18459404227554	-5.54848260002678	-5.95006236136218	-6.21324125715493	-6.38313671693112	-6.50136328885041	-6.63119189962806	-6.69381979416687	-6.75201167238314	-6.8156319827781	-6.86898144463654	-6.85738331961644	-6.80342672019802	-6.72664293372145	-6.65292304278492	-6.56029283108448	-6.44359094780926	-6.30134660661628	-6.14239796733404	-5.96683396842617	-5.77441016658979	-5.56597988723138	-5.34344506092153	-5.10840303488484	-4.88323655679891	-4.67589783156124	-4.48039138197965	-4.28236546434204	-4.09295476634457	-3.85673121521388	-3.48343963316471	-2.98066037167244	-1.72998996872429	0.481248570020611	3.08961344755245	3.67153876676445	4.5733559654159	5.59097853265934	5.43675451213983	5.1163447212933	5.44033917217632	6.77180606872016	8.53245982977934	9.08474858461239	9.06180617927123	9.04425923476976	9.81251215714887	10.6759136562373
-5.70165762025028	-5.89385301949149	-6.15557571759413	-6.41737997812197	-6.58648563765693	-6.69474217237038	-6.76137284524496	-6.80943269660533	-6.80193142124435	-6.80635439070378	-6.83788818854958	-6.87497099463737	-6.87113590848826	-6.85164648309032	-6.82320160231775	-6.78901180787742	-6.74160586950773	-6.6882737299613	-6.63049872604303	-6.5610287371098	-6.44361058766153	-6.28625812812609	-6.09676624422139	-5.88771097143213	-5.64287937179072	-5.38202389162849	-5.10908272558132	-4.82717370283651	-4.56810816366824	-4.33128495973527	-3.98328723097771	-3.31247497218187	-2.44985691621309	-2.05231675284834	-1.21163185531252	1.43039235786852	2.29929920664534	3.03110949247596	3.82472184157157	4.73187710395888	5.46160041034102	5.20835871952747	4.95210840991384	6.70885723370491	8.75156293423859	9.21220616121817	8.62970399085004	9.30436866654713	8.69201887909325	9.12183076839041
-3.4912221112315	-3.7347822349078	-3.99764256673342	-4.3247010560835	-4.64166731815415	-4.96524681011992	-5.32269082257209	-5.76024407603524	-6.23863730782842	-6.63510323834501	-6.91063448433752	-7.11338803562228	-7.30195533098362	-7.42646275999597	-7.47725054165492	-7.45817820354722	-7.36492477417677	-7.1708166234676	-6.86484412116685	-6.48697324947	-6.2403699051209	-6.0785087443849	-5.95410127662601	-5.79185776619465	-5.68351027344896	-5.52271541823498	-5.28763400820139	-5.01378857253662	-4.81877611521132	-4.65600382241803	-4.4874504899687	-4.26287497730222	-4.0303894681304	-3.8280907923692	-2.82291748797046	-0.221549389653438	0.618586471152751	1.19821687765336	1.8937885055043	3.04210615400224	4.13614977983497	4.16103440104194	4.02405985275527	5.81328194795356	7.6668376981297	8.190498878596	7.69264800145665	7.87008417375362	6.71305088750635	6.80526701184945
-3.57498081615288	-3.96437057281166	-4.3972175573458	-4.91416788293492	-5.46461578411958	-5.76242106058212	-5.89995365458446	-5.97359101386134	-6.06325685723954	-6.05029264270348	-6.12234137767055	-6.27758068421537	-6.47727280809525	-6.60421486065066	-6.74502507933648	-6.83355043511394	-6.82590497141428	-6.73615829741048	-6.62453071780143	-6.47113081504769	-6.27717676799949	-6.10756519893355	-5.94593186602324	-5.76504728036745	-5.54286342555603	-5.31156339891435	-5.05979065862794	-4.78732717801906	-4.49499531082237	-4.19448841652246	-3.8835813044246	-3.76343180104272	-3.99251894675713	-4.3670098867164	-3.60598541919797	-1.74670972526591	0.499569395028041	1.48260533036667	2.6560032061336	3.57272595523024	4.0189222489855	4.03990089925954	4.05174164312525	5.16359108607661	7.37344076067512	7.85331411621109	8.53715364068004	8.96365543947081	8.97864741765939	8.64319091982076
-6.45266781594419	-6.61224018970599	-6.82071733731537	-7.05032720967161	-7.21030951404263	-7.27294427953063	-7.27569344148051	-7.26307236243915	-7.19937215097496	-7.14488489422033	-7.20699786512196	-7.34042347747363	-7.48866477438919	-7.64632466989984	-7.8282285549871	-7.84884749846367	-7.73895827126291	-7.54204606294404	-7.33553948436083	-7.03409135597687	-6.77998920090761	-6.60812579973661	-6.48075447243265	-6.30072261198773	-6.12529399236086	-5.92987436776456	-5.65921147071955	-5.3298890743111	-5.0172471388778	-4.73740375426546	-4.42378704900767	-3.91036372316094	-3.24003793866544	-2.56979011907008	-1.80464950993184	0.867936891466529	2.83865240110407	3.93964984781775	5.20697885341953	5.90424130690649	6.00086436801683	5.51420191452016	5.088802541638	6.78806550408622	8.47209376530111	9.44166366639839	9.79090082475408	10.4377812366297	10.4959333436977	10.6346699401268
-3.69219278216495	-3.68686499849351	-3.51496260766612	-3.31794989584996	-3.281032200975	-3.40000397051058	-3.62479948731126	-3.89698986855862	-4.30092635412561	-4.68738544510589	-4.94796544844041	-5.16066013331888	-5.44721355524848	-5.77383357754207	-6.05716685127365	-6.18021583738473	-6.19527279270832	-6.11389355407694	-5.946736399006	-5.66261606003787	-5.47209846116143	-5.36652046901824	-5.29149210565904	-5.1331976482332	-4.98577180651693	-4.80585356744025	-4.56817118813773	-4.28157219095167	-4.02227446054575	-3.77944574288448	-3.57913393305079	-3.53762038118493	-3.63239221599446	-3.58926240710601	-2.81087075110036	-0.571413146911731	0.53691657822445	1.12090043641772	1.86292562815322	3.12995836899753	4.51882873654939	4.86457108485545	4.20444733642524	5.80618057386045	7.1459191969639	7.52098038395047	6.77482605344185	7.21335121800233	6.99902366280156	7.5922368824533
-4.08129928724571	-4.52873144559497	-4.94041575898518	-5.52632967665915	-5.89768197732784	-6.06036437676459	-6.09782011921849	-6.2453894953985	-6.32386052881913	-6.38758804934981	-6.46229016569461	-6.55300521819243	-6.57789119786999	-6.55197151681208	-6.51563725258451	-6.5403295237484	-6.59062598429495	-6.65436813818995	-6.72014121660841	-6.80958246237957	-6.84388365933931	-6.82549993278969	-6.77321873324073	-6.73036409535613	-6.66030741785593	-6.49234932230466	-6.16723261166992	-5.72540936035761	-5.24011666117307	-4.68988009507659	-4.15212953202828	-3.92929344375776	-3.93553363658394	-3.9554223000935	-3.08007473122408	0.257989236379845	1.68893871365887	2.29358150945482	2.97893081002977	3.63413128449992	3.90577342179935	3.8211832601374	3.93085260310314	5.6600673860401	7.07253582991556	7.89897540745658	8.09716981150608	8.58384711438203	8.35466027137476	8.66865493276092
-5.44728370510752	-5.7759166383285	-6.2168057729025	-6.72963740911557	-7.16564475570636	-7.40462142188117	-7.53532155042135	-7.63694491368691	-7.67083483400288	-7.64141983244295	-7.69659415200014	-7.78994095714954	-7.86032873316211	-7.85695396405705	-7.8475666294469	-7.79966651737969	-7.71007458627384	-7.5797122704842	-7.4360482286779	-7.26270764616264	-7.09317318500591	-6.95218815344788	-6.82878511568258	-6.70052537659909	-6.57796339668932	-6.42670249979908	-6.11419463209129	-5.68200006251306	-5.16735845068558	-4.60088772688342	-3.94713000620559	-3.49058202266097	-3.23072388392793	-2.81602946717998	-1.25922098973039	1.03288721765619	2.90471685693443	3.68908452215455	4.85479120261743	5.2633227358226	5.05440277839786	4.42661819252669	4.14747511249167	5.96825603326671	7.93315773122635	8.46352164802997	8.82801296160332	9.37256893196723	9.77400359715064	10.0400457291614
-6.13776955038612	-6.27710495276734	-6.49427771410936	-6.74744958449532	-6.9667823870235	-7.04997864243474	-7.06024556537207	-7.02639230012701	-6.95015716172401	-6.82677262770072	-6.84831897819053	-6.9789048981336	-7.17347570532557	-7.35424290540766	-7.60444654194014	-7.71487487420693	-7.62888420974132	-7.40301119778347	-7.16626453881231	-6.83241110168015	-6.48270054026027	-6.27152430098896	-6.13804916627047	-5.98610263184126	-5.80357594446603	-5.64483947776442	-5.40609563862692	-5.09919225995884	-4.75249890303698	-4.42052291396966	-4.04585879657967	-3.52403810125176	-2.81697519658041	-1.93942279421782	-0.812062105309521	0.590647381820442	2.01251821481415	3.15142965550115	4.80941166799761	5.74948354084447	5.78186665968023	5.37706631431642	5.17090961041734	6.52173537090957	8.5165311059004	8.89900877942986	9.83923004049607	10.3087663906869	10.220032281543	9.86352538150888
-4.07161848812217	-4.18915214669239	-4.26632427127335	-4.2946857990209	-4.37623878041508	-4.46600378320456	-4.5748375229173	-4.7349906909858	-5.00240899405959	-5.35207343719128	-5.6531595987438	-5.8716582043758	-6.07084557330708	-6.32857694805798	-6.59787288626604	-6.80687408281623	-6.85932980580133	-6.8068889364698	-6.66982084721234	-6.44400931926318	-6.13694269906854	-6.00886381292737	-6.00605575720691	-6.06510541803028	-6.08009689024929	-6.16558670217228	-6.10182743307168	-5.83188939762447	-5.41200644786564	-4.98289594847459	-4.45478739461037	-3.91565744492858	-3.53054226973905	-3.21973240337771	-2.51992497499745	-1.30188755458199	0.165821089078191	1.28264213895247	2.64058413967383	3.87303528251723	4.16109923698194	3.96809760242305	4.00831737972649	4.79043982953553	6.20194918006585	6.75578277805017	7.22943755723253	7.67554323077553	7.9875190052735	8.11342637394134
-3.82638316502568	-3.91590205519326	-3.85746530616419	-3.68162526673504	-3.50654882334522	-3.56573902458646	-3.76542170389511	-4.02406155154693	-4.27418179279068	-4.62139324646141	-4.90415482009822	-5.12523995056061	-5.31856206819446	-5.58522847532249	-5.84996450275442	-6.03084126921545	-6.05616627562394	-5.97599521054376	-5.81301021531707	-5.54229385542738	-5.22535787259304	-5.12173305103511	-5.1412761488187	-5.20193116957694	-5.23504073017332	-5.33838850823468	-5.26274976375685	-5.0093429524625	-4.62918560756299	-4.25975651651587	-3.78823887568137	-3.46269238526889	-3.46739667409686	-3.61965949014599	-2.91710182922856	-1.41317534279337	0.349905221520244	1.24776546594607	2.95445892556986	4.36300641418854	4.75880504340627	4.76935482510709	4.77047538842112	5.78517531514236	7.71225536050212	7.8282316140999	7.99487695992262	8.05472305124538	8.08161453997343	7.98157355269378
-6.5022883479734	-6.63927303962848	-6.82484487691471	-6.99723028714365	-7.15138258335866	-7.28967737066693	-7.41836116013869	-7.52852853274936	-7.61916233941812	-7.72835329216434	-7.88592345639166	-8.07104556874983	-8.26061282215809	-8.46445938691697	-8.63555472231981	-8.60286278840538	-8.41810558016551	-8.12769137937119	-7.7694532888315	-7.2888055165995	-6.97605664216188	-6.82741504459156	-6.77712761545098	-6.67218770761853	-6.64591918347394	-6.52652090707334	-6.19187760102311	-5.71019749552035	-5.24278706262932	-4.74388225814895	-4.17290763796725	-3.56893861013809	-2.93704033224598	-2.14954871676738	-0.756627539244779	1.97261369934739	3.50994588462123	4.3815311197196	5.09391346146709	5.7059654260891	5.87310353901429	5.46519491194063	5.07176928249528	6.66435618887573	8.13293816916829	8.70983438862216	8.26484201470956	8.95057708816808	8.95177397144716	9.42233731916293
-2.35723950163047	-2.56781939932745	-2.83190170246802	-3.00401386105668	-3.30909532607482	-3.57656383665292	-3.81018716591332	-4.04353856313435	-4.41230037583094	-4.83779287878741	-5.25345171868534	-5.60014183872711	-5.93699732181796	-6.28804372809686	-6.6395492841035	-6.92697056502331	-7.01931978249269	-6.95692905841057	-6.76141908195457	-6.44989067970483	-5.98779934808649	-5.67944142139246	-5.51641365120132	-5.42376140584459	-5.24162884973094	-5.10938312477149	-4.98469056424875	-4.84779859763522	-4.70409783436595	-4.62004116817737	-4.58793761432826	-4.55468079093818	-4.39546850026703	-4.15849095120688	-3.47329774611849	-2.04989386215615	-0.133727528041825	0.841413512351079	1.88778439453279	3.4276560973727	3.77109597539273	3.80566843387338	4.08123610898474	5.13131018706763	6.42699865000839	7.05491981348887	7.29422476238325	7.57254320169691	8.10894988514966	8.73825580638795
-5.13982375218831	-5.37467694231776	-5.67245741270808	-5.97930607412275	-6.26659967158235	-6.50314351805693	-6.7169540677683	-6.90211700352653	-7.05613652873472	-7.17375500113244	-7.278804665498	-7.36271665921993	-7.41639877426426	-7.42645470630165	-7.40342489538543	-7.37374875414366	-7.34540558076727	-7.30607353124076	-7.241064706913	-7.16079576219009	-7.06131356225416	-6.93269801127786	-6.77650676242395	-6.5663920554952	-6.29249593690253	-6.00390524320754	-5.93174986533417	-5.66463623018255	-5.27778740918485	-5.0852339825291	-4.78830392940981	-4.43408466593688	-3.99640672195238	-3.4420224216974	-2.56289883168068	-1.37489590810528	0.0236662629992108	1.46194891075205	3.07354075053352	4.32686499541078	5.05897180160705	5.25830576991549	4.63079773730157	5.94789050486843	8.10614345016407	7.88025461308338	8.32127739972674	8.49894975493513	8.47456104046886	8.403684119814
-5.31510263690643	-5.66913595172723	-6.09628269722621	-6.53965374002867	-6.87351408503452	-7.15519162298867	-7.41490185754226	-7.67945059448574	-7.89530912908859	-8.07497054978361	-8.21408469169315	-8.30727133800007	-8.33325073170437	-8.29515137718619	-8.22097341590752	-8.13244789756012	-8.0063465630129	-7.82106696765841	-7.58074906057996	-7.32863577094041	-7.16950570150436	-7.06602539080004	-6.9941908099933	-6.93398662925502	-6.91877461378784	-6.78392299866258	-6.53312141777209	-6.22003782782271	-5.97632679718936	-5.70960816270613	-5.1849900462578	-4.20928952631738	-3.01456460192733	-2.71096415755283	-1.82644898601881	0.343661394021767	1.72538424703223	3.20032834232957	4.36351259421106	5.00228049987121	4.95340908808842	4.29052743861203	3.95418328768629	4.99773495600015	7.55355622527665	8.19539270140207	8.65164095103511	9.86697462878054	9.84960927097768	10.6532046087715
-5.14454941924699	-5.36835240519939	-5.66720164125198	-5.98064861352659	-6.21477072282922	-6.3380750589338	-6.39296719037822	-6.41773588485774	-6.37501553274277	-6.34698121482916	-6.47701669888873	-6.70131836406741	-6.94745089827552	-7.20833029838435	-7.50301530407093	-7.58521405606487	-7.49594314521133	-7.29274317365188	-7.07800882824752	-6.73869564523871	-6.46536241811454	-6.30483758977612	-6.20640383597577	-6.04027204264831	-5.88312994900929	-5.7193802058127	-5.50201789298	-5.24115711407268	-5.00902591418408	-4.82155205964039	-4.61243473820539	-4.19398190086399	-3.62139062353481	-2.98447602987852	-2.17111405439365	0.13178717582338	1.86124867872058	2.85348553388476	3.92525295929341	4.5860437397772	4.76328419077515	4.45638004304179	4.22354227463041	5.9985518486768	7.61621212717357	8.42696194387409	8.63811649630107	9.09125149895803	8.96507933872727	8.92600810957629
-4.82178478616578	-4.84660590943546	-4.71128373550726	-4.43937828421559	-4.35498177738153	-4.55463688875691	-4.90449062256836	-5.13952393036116	-5.40651546420315	-5.68487560232385	-5.8990942868024	-6.04610688224829	-6.20297237814143	-6.377347512314	-6.51567661554527	-6.57566356322162	-6.5694887847638	-6.49794808879089	-6.35919782595905	-6.14181129263098	-5.9973541779447	-5.96849538182732	-6.00041815943628	-5.99651620087042	-6.03893738052557	-6.04876333722842	-5.87163165066839	-5.5788221662218	-5.24127222856108	-4.86719700952245	-4.45889256948253	-4.36782694362473	-4.53637296542245	-4.39678085054962	-2.97368142701441	-0.453831800705785	1.28408146826035	1.85723652303993	2.22493819212315	3.00565305323912	3.73503472934441	3.90576745808775	3.3778478857379	4.83804717191358	6.47210288187853	7.42951351164877	7.2661808484672	7.75440566707479	7.65196331614557	7.71902454012899
-4.17294053393613	-4.36293761707257	-4.58798208276378	-4.88866946286108	-5.21944977150613	-5.48984567697615	-5.74922082735765	-6.0563803084538	-6.42411128672664	-6.7915367624542	-7.0436132442159	-7.20945074328408	-7.31124317111975	-7.38120742225998	-7.36802751688558	-7.34525410728623	-7.32700869714913	-7.28744268399769	-7.1695883555359	-6.99955841019801	-6.81478410090103	-6.66713414754709	-6.52365816769274	-6.37106655400052	-6.20889233556842	-6.04808178628666	-5.83546962215996	-5.58229940938435	-5.30233812058327	-5.01900488987356	-4.71606260035709	-4.55794275748912	-4.59616628911191	-4.56450584528222	-3.21265146705537	-0.808319791642959	1.53400648780262	2.26231411703714	3.53039146654893	4.19335693294619	4.20992972583439	3.77558056904483	3.35546970523313	4.56768541285872	6.69774745174198	7.37310433706918	7.27060075359525	7.39804202630903	7.77580221160924	7.78361949501882
-7.20865118823887	-7.23943831006201	-7.29997906599987	-7.30699949710857	-7.30334740958598	-7.38157796782206	-7.5135329887694	-7.6314370577504	-7.72660483390664	-7.83896788093833	-7.9320940242108	-8.00704532434436	-8.07612302938656	-8.16463063380552	-8.24872148855801	-8.24245918526255	-8.11741990413254	-7.90314813584097	-7.63706680746336	-7.28319756340341	-6.92261676957988	-6.69576069749852	-6.53775757576137	-6.35986428291395	-6.1692908993243	-6.03551463221242	-5.78904905046305	-5.47399797460686	-5.12202443061937	-4.78649368388157	-4.41142716354024	-4.00278436773524	-3.5577865752163	-2.96375161844195	-1.58450068697252	0.473248430967693	2.48561006202003	3.43795933275433	4.72310627590475	5.53845947087428	5.83660062619756	5.71861438499566	5.33942995786763	6.63956847869528	8.54506556012277	8.28369183073378	8.39878038364617	8.59452223193501	9.02885115313398	9.56239442691949
-4.91303848709259	-5.05025312573536	-5.29873348285419	-5.56783741745963	-5.85179900453524	-6.14701950095463	-6.47931291356438	-6.83906401026946	-7.22906154078192	-7.55883649552155	-7.68857237244119	-7.67890834874378	-7.58459181654813	-7.40524792546782	-7.12484646500226	-7.00264892809129	-6.98713810018401	-7.01166890944925	-6.96318934169705	-6.96188207779061	-6.902451248441	-6.76350958787542	-6.56475000042658	-6.38995205647561	-6.19703512722147	-5.99181753980186	-5.79374643305537	-5.60646010203572	-5.4360216843125	-5.28945317870413	-5.12501104384654	-4.68586666175405	-4.02380516042992	-3.26413040032116	-2.31804478211754	0.399950399042192	2.42292374871024	3.54952250026369	4.69346268733856	5.01874446001078	4.47266068608471	3.46839742848399	3.26300712246522	5.44465762451691	7.45781756463265	8.56524635071799	9.23096579759705	10.2244650819083	10.6758048960502	11.0490347185218
-4.94176586020927	-5.05574907162892	-5.29002203871986	-5.55137579204995	-5.7932738855882	-5.96403630332236	-6.11513540696894	-6.23743678833325	-6.32884047017246	-6.38949911305533	-6.49631510027287	-6.63106534545889	-6.7742659582161	-6.89443082579654	-7.02199970020184	-7.06200064068019	-6.98696380514793	-6.82073767889487	-6.61760391842828	-6.33730584187539	-6.03970746261017	-5.83172888111024	-5.66709096046112	-5.48608499894517	-5.28174880052202	-5.09412635070302	-4.87065612918921	-4.61792690393508	-4.35263461838097	-4.10636763667288	-3.85460953384148	-3.62252520267242	-3.41762182787109	-3.09596873563865	-1.8903374129103	0.0603052494923815	2.03961594861289	3.02510989932546	4.34214560712839	5.2120668665663	5.56997202703007	5.49881615072682	5.22048480184075	6.69982032993691	8.85894603472065	8.89449329050411	9.38200312074694	9.50914349390122	9.27951077486733	8.86744368053239
-5.9990142909725	-6.13349513254388	-6.31592481479651	-6.51437392948166	-6.65585401271205	-6.74643235454791	-6.80953400590663	-6.87661119185681	-6.91749845463808	-6.98612624173906	-7.12219950222988	-7.30463732452126	-7.49498591908438	-7.70852302302875	-7.9054436515996	-7.92037711320919	-7.80302187719824	-7.60204921671891	-7.35719081261805	-7.00679190038944	-6.74617097126873	-6.57154439148415	-6.43801546137703	-6.23539814935592	-6.0537763562559	-5.85848648687217	-5.63094295906654	-5.37907951474233	-5.18645923225724	-5.04559348304345	-4.83793749028981	-4.25184031673222	-3.40823416671705	-2.6473321839751	-1.67513101403915	1.13746576008381	2.64174359754254	3.58867752028658	4.51894352077407	5.25803653362553	5.58937496738868	5.25876666456001	4.83151179172563	6.46309077535439	7.91849636947825	8.38904241623064	7.75767106815252	8.3734984978878	8.30384516977529	8.93383300083611
-3.04704753806256	-3.23714294835012	-3.26620420669886	-3.20316519341293	-3.17542572017943	-3.30803849080303	-3.52726021751436	-3.83546587409023	-4.23158739992895	-4.74273546995768	-5.14548351335568	-5.45202331573513	-5.72315215036868	-6.07973274880531	-6.42249652927758	-6.68816209206942	-6.81766058966515	-6.85457319540864	-6.80432505766814	-6.64659237793358	-6.42139280984689	-6.31000039598375	-6.24402145091351	-6.16191138218808	-6.01147108368913	-5.8696027896546	-5.66818120218256	-5.40686717728396	-5.09680901457215	-4.78585167129954	-4.44233942693112	-4.07030389878265	-3.66995117294918	-3.22065332901569	-2.45056867418641	-1.35602474576426	-0.0870466191542135	0.978743191543218	2.21547536626622	3.12576648871743	3.35554184304772	3.1512730194213	3.15941946550695	4.12092479152542	5.90759435783734	6.38602489226317	7.06137460950342	7.71557157042601	8.33700040203143	8.85089894756337
-4.23390870037777	-4.32547432353159	-4.30532121762051	-4.26226307406585	-4.28924674640045	-4.46835101362148	-4.7496529309022	-5.11367048779308	-5.59187489507952	-6.11291372321855	-6.37335140169812	-6.48368607873398	-6.54362335690566	-6.63718388323134	-6.63176740297927	-6.62234057967703	-6.6062086452702	-6.56461036713386	-6.42060899480062	-6.21834161783422	-6.06509260220343	-6.04910848569573	-6.10488031727297	-6.17596614597927	-6.29828844913591	-6.41271481110648	-6.22851912746183	-5.84233401814621	-5.33605537991938	-4.77840216971809	-4.08983951675943	-3.80837586350884	-3.93471863019391	-3.9668131323418	-2.50300426076929	-0.163055589167128	1.5289599895749	1.76622551852836	2.77573920875518	3.40097549538349	3.95847537753551	4.20675752190557	3.52223724704745	4.86261456768256	6.2674237371631	6.41923345075597	6.8359584265639	7.11139939326299	7.18571498770032	7.39788615284355
-5.74668132109301	-5.92285220528758	-6.19011142486259	-6.48196678775085	-6.6883796674888	-6.81759614715057	-6.90456468076903	-6.99165490621174	-7.03225467870223	-7.07389914836703	-7.14952247106528	-7.23899318184527	-7.29956423722513	-7.34248984853564	-7.37016820902425	-7.34948524349304	-7.28476552825796	-7.18892622619111	-7.07195670362219	-6.91822098193732	-6.75268432203535	-6.57453966130089	-6.3776957363212	-6.14532223411159	-5.88921720979073	-5.62711692149528	-5.37405918626238	-5.12443213653415	-4.92258876881477	-4.7747060165057	-4.57097574954149	-3.98230090853172	-3.13587597218953	-2.58513490137407	-1.97199047872742	1.03613138461526	2.48482597559235	3.40524727315773	4.43031319566791	5.09444558006569	5.30138408783517	4.85849520874528	4.56791694449886	6.9107210860266	8.41548997683528	9.17665620821797	9.40669828068422	10.0363267484093	9.94769699441088	10.27754722431
-4.87206077741459	-5.18984640699106	-5.62212843927747	-6.05259832696947	-6.41841023322759	-6.72507903390865	-6.99645183409224	-7.24000662538761	-7.42873353042242	-7.5726484252254	-7.67667360524287	-7.72892789062052	-7.70872863217429	-7.6138631906722	-7.47806999395621	-7.39786281765112	-7.33393974904751	-7.25806259735151	-7.14602038196425	-7.03674133805526	-6.87793430089352	-6.67089055170128	-6.42681188221985	-6.17974234777413	-5.90650935270061	-5.64266811381715	-5.41413130969492	-5.21291307072303	-5.03577715080001	-4.89459833083856	-4.74173373665091	-4.40712307806594	-3.95022870698383	-3.32143951081136	-2.15101677483306	0.352675851545577	1.72956170222932	2.4843586711954	3.13955256810885	3.88226237964806	4.33736073192042	4.36291383611761	4.39035652068408	6.04945006290271	7.72257255048114	8.71726556648072	8.76635040546309	9.34880586402326	9.05428261243751	9.35618897040364
-5.15301664487824	-5.14816166793697	-5.0013573436077	-4.62429917520607	-4.12905359964158	-4.12735182824333	-4.41830070825093	-4.79329642205228	-5.07907865395101	-5.53655558728335	-5.83671601096452	-5.98345572398476	-6.04354799615773	-6.23510463635062	-6.40456078136282	-6.49433308149847	-6.44470927327854	-6.31946614662273	-6.16146892591797	-5.9564561958261	-5.72471030906918	-5.58872689694616	-5.51763243088205	-5.47615580347406	-5.43604176170693	-5.4452447356278	-5.3732884504012	-5.22453721983588	-5.02099061999399	-4.8107636892952	-4.54374782657109	-4.26024368366221	-3.98667898282428	-3.59237238570489	-1.94335960343691	0.114149077190162	1.57698741352235	2.13859386498166	3.46857026498282	4.48620205833791	4.39461496853354	3.89244413982666	4.42625280496789	5.85294011943156	7.28900991525515	6.946856256063	5.80191985269247	5.03121404188574	5.62570489819322	6.65161393832464
-3.42104268036756	-3.59916271367706	-3.60469570966388	-3.51261460794275	-3.45740910729693	-3.56241983405738	-3.75232802929315	-4.03309028419554	-4.4064317806909	-4.89988432418899	-5.30807253395255	-5.64458966282108	-5.96789686184292	-6.39183228252569	-6.82521142566186	-7.11124854722921	-7.11814465047352	-6.9324206671471	-6.61402899917706	-6.11547020241639	-5.53498863999753	-5.31137633570494	-5.2948114233439	-5.34400064687338	-5.34102399669283	-5.46516227552269	-5.42322129591447	-5.21944848347011	-4.91468864997456	-4.68773672683466	-4.40606891944036	-4.2240892484603	-4.25088335873246	-4.33289251215598	-3.27529982011552	-1.10146069153675	1.26420134533721	1.58599209109257	2.49321068428624	3.23649819446372	3.50239498712004	3.69265841841536	3.57891420669764	4.66056294611741	7.01001014327093	7.02855355317475	7.03794226364741	7.12949495208985	7.62344059512471	8.1401141725889
-5.23177823475808	-5.59784014534526	-6.03062910035062	-6.60364983772268	-6.96400050037058	-7.12350218703506	-7.17044623352719	-7.3003400188388	-7.35309546387043	-7.39558148832885	-7.46526823548286	-7.55428370389264	-7.57783925811578	-7.55313178929295	-7.51510973442782	-7.50932216293299	-7.50822949474217	-7.50715859660928	-7.50085080582521	-7.4986164218732	-7.4228949876337	-7.27498751571289	-7.07243940988482	-6.85382664439317	-6.58382474904014	-6.28942967087228	-5.98835503119931	-5.67045737434819	-5.30836263820899	-4.90831126308921	-4.54568145900559	-4.41745562700275	-4.44737484023174	-3.77295847352733	-1.68013040531064	1.26070292575355	2.54603812191776	2.9608700101453	3.45052788507305	4.18269787619029	4.89257158942431	4.80282844809999	4.0846363782923	5.3649992920544	6.68204126093958	6.99635070034733	6.0968492357048	6.84659167839934	7.08366190208787	8.0300317945485
-5.66601457731873	-5.96974685420461	-6.37496278118844	-6.78430882811536	-7.12399309893233	-7.36494870676143	-7.54667913143252	-7.68805706404239	-7.75902678796779	-7.78690438324732	-7.8283892326448	-7.85201851375631	-7.81846526796109	-7.71853803016703	-7.58985262080462	-7.50247833923538	-7.43718284367307	-7.37929515283433	-7.30814346631129	-7.253758092772	-7.15788756728644	-7.00697054262266	-6.81940774587866	-6.63504613458246	-6.43165610611817	-6.18617912127941	-5.8691328951836	-5.49834812701219	-5.09074020358616	-4.64880458427838	-4.18903971356525	-3.87679852746743	-3.68520735042845	-3.28433880182629	-2.00663226146454	0.557053636834064	2.4610748378443	3.42159729686695	4.28449568418248	4.83429949666614	4.84374084353125	4.37819182090162	4.14807979894028	6.08301180072299	7.91875866343968	8.95770669590957	9.41572631097217	10.1728300248218	10.3548959397728	10.5435500063337
-5.56614164323123	-5.67382494166763	-5.84208963644681	-6.0174135107063	-6.1917998007261	-6.35424240635512	-6.52479989070465	-6.69743637959175	-6.87260104715382	-7.04170676289021	-7.18473753062937	-7.30772757314537	-7.41570273089669	-7.51266164217983	-7.58426789072159	-7.59124385121737	-7.53110436813849	-7.40987647672249	-7.2398567765028	-7.00197489436016	-6.76855735696365	-6.59429625872618	-6.44234172720553	-6.26260289236368	-6.07354950969543	-5.86965180430414	-5.57046194052918	-5.19744539519378	-4.77878373077294	-4.33744487703834	-3.84941308524225	-3.46824588018131	-3.19540284603808	-2.70442234600667	-1.05871712457599	1.38769458828637	3.22318353666212	3.66639465959539	4.5468256976663	4.87640014052387	4.84999385529716	4.64478907470279	4.92131758942477	6.97824760033402	8.67727201906366	8.53324697050208	8.48625428660069	8.84156834966408	9.51781809801557	10.4134634659623
-3.4803263954141	-3.83973442547818	-4.21935344957798	-4.74850836273128	-5.29236545188866	-5.59698310177189	-5.77784919131973	-5.99675079309719	-6.2798242780308	-6.5131486300739	-6.71827801567331	-6.90777302267812	-7.06844339907718	-7.16520088311993	-7.21401957930077	-7.24038525921609	-7.24945028497809	-7.22257995934431	-7.14468887861027	-7.02235350935025	-6.87870558740728	-6.74764413574192	-6.60972852449982	-6.45218403001668	-6.27384539489994	-6.07860676337029	-5.80999892355123	-5.47806333075216	-5.0939688126742	-4.67771455818028	-4.21815695307889	-4.03347242886457	-4.22342192221176	-4.42619130339127	-3.06196838392935	-0.50600639629647	1.80739921131629	1.9818349554091	3.1698270822981	3.69083012844842	3.5813222865231	3.31748282984604	3.50667699222762	5.1419255383276	7.19122884144232	7.42889414457242	7.78165477416487	7.89685897073917	7.79539061333519	7.52540215906949
-5.36351306178628	-5.67468027363796	-6.07268759707919	-6.54992576228493	-7.01810385514117	-7.25370329922441	-7.34305887297484	-7.34088311892399	-7.29376540868815	-7.1215059718809	-7.053401335518	-7.08271202170569	-7.15499236280009	-7.13844028219199	-7.13697057685633	-7.11328348165604	-7.04782867595641	-6.94113496604492	-6.84388697344449	-6.74598395547109	-6.62503284094803	-6.44757011543144	-6.23180433591365	-5.98202862874246	-5.7026006260954	-5.38559203941956	-5.08382973490697	-4.79622227991306	-4.50497071565835	-4.16675826979882	-3.81076630111373	-3.43748185202088	-3.04978793054345	-2.55273284319058	-1.10220651649191	0.912032959049196	2.65688830247843	3.07447213740955	4.29562877634235	5.1626949038182	4.99874134764264	4.796448087249	5.50308753741366	7.15097788803308	8.98428589773886	9.18429147102777	8.73163677901475	8.53184150027585	9.36671794162431	10.3814506851527
-4.93936072043375	-5.23865688910905	-5.6221950436991	-6.19031171878543	-6.68523309206959	-6.91638650896878	-7.02216094073207	-7.20151978810912	-7.39420738655991	-7.53438683582557	-7.65185540677389	-7.76090013922799	-7.8238240356731	-7.81152472304315	-7.75335361283744	-7.72936935157746	-7.73338287633048	-7.74053938139923	-7.71575478949681	-7.69252416780377	-7.62919212474042	-7.4960653820844	-7.30858823329739	-7.09987239437857	-6.85854994274403	-6.56993195800213	-6.22864819262125	-5.83844121171939	-5.39325226144557	-4.88818979147924	-4.34291540089422	-3.9695171094866	-3.76913953668015	-3.4278093483158	-2.07003403083826	-0.0462385578641573	1.76998256523041	2.77107372174795	3.8279196566349	4.23995863474046	3.97542707392402	3.20087322096535	2.903970911683	5.0847383237413	7.16799257284273	7.40657976879116	8.24865352354973	8.65047537754675	8.62792327420257	8.5284527859394
-3.27057269185134	-3.45635431693804	-3.50757058616326	-3.45202022745737	-3.39211255186749	-3.5186286179549	-3.74681998261733	-4.03969552248842	-4.36446150453845	-4.78410222827522	-5.08254553941624	-5.26743511995712	-5.39167392041284	-5.57698361891064	-5.72588819653209	-5.83838996846267	-5.90528036664255	-5.94125108630465	-5.91741654319098	-5.8324748869446	-5.70593315029332	-5.59867358556256	-5.48238542274355	-5.33792314482785	-5.14838221376367	-4.94242718012982	-4.74597658819789	-4.55933648785625	-4.37394438085029	-4.17803923866927	-3.98769098214297	-3.9022719944948	-4.00181798203885	-4.11917486061384	-2.97303166150989	-0.568810348691424	1.93158461918975	1.6658088120215	2.39220493365688	3.30118698737434	3.96626557858657	4.47250801879508	4.55124629560491	5.387233967045	7.10320689544489	6.90669520552849	6.5690024555649	6.46036032810461	7.06289425138735	7.93029246930897
-5.43559499559503	-5.75166854355843	-6.05165147271716	-6.40936325500923	-6.7459109545473	-6.91176623516892	-6.96839529340413	-7.00509618134041	-7.03312212993428	-7.00087949034312	-7.00761563391217	-7.04155798264005	-7.07470985459572	-7.05382369021062	-7.02914889680408	-6.99842544932348	-6.96456067874495	-6.91858277253754	-6.86170766518203	-6.79462216796066	-6.73410774932874	-6.70534710915439	-6.68710606275362	-6.45322113842906	-6.19624682017514	-6.26922447818371	-5.9400544006191	-5.55135422044852	-5.11506277480048	-4.59711527037601	-3.99098719392101	-3.49633311771742	-3.17293845905927	-2.8185592121447	-1.59081321007033	0.303531431102897	2.14707390007962	2.9551314873406	4.10452207793089	4.70409255701363	4.67854820477976	4.24346134232171	4.0110472153052	5.27684477711238	7.21564285509965	7.73860879477024	8.85265383723801	9.56568870048544	9.78665394757338	9.74483726914095
-5.09582054303133	-5.38545812937909	-5.81019790875126	-6.3223247382843	-6.72160600170985	-6.94884277589818	-7.0867823439812	-7.23811651493705	-7.32502319909658	-7.37366651943899	-7.45329382547547	-7.53725738213835	-7.56479214907496	-7.52334379923553	-7.45649356061361	-7.41902418355851	-7.391041018506	-7.36037956746336	-7.31282309588395	-7.26933981786399	-7.17438918068405	-7.01361424063857	-6.80359887513974	-6.57864390493393	-6.31678930923361	-6.0357570826165	-5.77015605740682	-5.50854049121693	-5.25028591978918	-4.99981087851345	-4.7493354818342	-4.39121281264717	-3.95004723333205	-3.37088624130303	-2.34438482358008	0.217105288893499	2.14826883978758	3.23142345907117	4.32674613962448	4.88562558975012	4.79599102809043	4.14661407177577	3.74127040156745	5.77112737159506	7.31559161040061	7.85552782012164	8.22027002134095	8.7430759083917	8.85365631696472	9.15382728344666
-3.28704045974879	-3.42150846046224	-3.5116056501509	-3.43034411613648	-3.36538928621533	-3.41384267068683	-3.57183135386919	-3.80732421616863	-4.11450882195804	-4.5363877674669	-4.93882872808802	-5.22128190512619	-5.46054080600136	-5.75714001286432	-6.08100187630628	-6.35574452188273	-6.47226786283642	-6.4765763179146	-6.37927867696435	-6.18982194775294	-5.87673902609059	-5.62395487263674	-5.42229810633783	-5.22240898122542	-4.92193503975408	-4.60367578292687	-4.32881798936225	-4.15325545513847	-4.03168224571218	-3.90789703628176	-3.80018424601108	-3.73658811213848	-3.73010122444664	-3.75547402675549	-2.75082820846678	-0.551300370895594	0.486429002085369	1.18588927279599	1.9718730550575	3.09615360095986	3.37712987040383	3.61561955770573	4.19796394195059	5.52338178466591	7.22334441635749	7.84557893676276	7.52091935785707	6.95421058250491	7.51905044258782	8.40468472187217
-4.2011436410247	-4.35676317212883	-4.40802763324647	-4.33175896041039	-4.2342903774666	-4.32867448549272	-4.56016253587569	-4.88669261508811	-5.24715361340202	-5.73116926969126	-6.11099525174832	-6.32989307035749	-6.4604747936661	-6.65056576422365	-6.81146699912027	-6.90721623756973	-6.90899285219803	-6.8426035508164	-6.68424666519403	-6.42411666240718	-6.09961253139841	-5.95457250712484	-5.93514791290057	-5.98514254459324	-6.01354794579307	-6.12567374784118	-6.09292192912102	-5.85619611836066	-5.47493207462074	-5.07510969532574	-4.56778123525015	-4.09511954998213	-3.90832460097254	-3.85413250100936	-2.76754872756295	-0.643632441583292	1.31905614601366	1.60530698766232	2.41918512699637	3.49763613086219	3.33165230116639	3.0397118904932	3.22214437462174	4.39778541422887	6.26003981359494	6.63993757896881	6.42783993764409	6.16525690474912	6.53009691918987	6.89004521422587
-3.39810308213958	-3.59142260882434	-3.76686073640977	-3.82113174685046	-3.90541346472714	-4.00769315645334	-4.12556671947191	-4.25342647481404	-4.42900982545333	-4.64566948802173	-4.86813020794072	-5.06848172395838	-5.27670270984551	-5.51830540379131	-5.78814866888518	-6.0378436965121	-6.15287748924518	-6.17448575357537	-6.12867468294364	-6.03716414518598	-5.85681934898893	-5.70075288681671	-5.56344086795989	-5.41540501507419	-5.18810218867278	-4.93276511916209	-4.70851028176362	-4.56655698636113	-4.46184115981163	-4.29678221139213	-4.08697977985199	-3.94138831339319	-4.10854213958275	-4.46618581363444	-3.27578926161342	-0.324207176325734	0.390762461672759	1.41570976363199	2.77816745327822	4.37189580737125	4.61239433895227	4.52155302710634	4.70203552669012	5.73196368776875	7.0188138756202	7.36568096707367	7.1455323492721	7.01924363764192	7.57450568807643	8.51277124730424
-3.92770767936968	-4.30337931060016	-4.71573593717639	-5.13732803397478	-5.71043174013045	-6.0386442667973	-6.18251622781693	-6.25132834466403	-6.44413097566738	-6.56832383476137	-6.69792013339759	-6.84144353312916	-7.00406102500811	-7.10472476820939	-7.17482536491	-7.19113435628099	-7.11315260706064	-6.9445912246757	-6.70846275007882	-6.40284118305876	-6.04417291656525	-5.8420004915575	-5.75673442603402	-5.74098131056178	-5.71398472847752	-5.76896067523462	-5.69550911014927	-5.43921684444859	-5.05456837645031	-4.64959965690235	-4.14398019146178	-3.70206464423251	-3.60756061708778	-3.67612937847429	-2.42162936200497	0.0706857977870817	2.27551557780949	3.00698611187293	3.82044424122172	4.59323618307687	4.35290027813853	3.83182733423761	4.07257494189232	5.47248058600731	7.38058728809051	7.96724522500132	7.94315799824138	7.79713773734395	8.1502552044369	8.36372710203762
-4.93666779000626	-5.1111460513596	-5.21965114958666	-5.19995638492493	-5.14023356381322	-5.20482181362851	-5.38852218150827	-5.64660084508633	-5.91734213286846	-6.27463660550515	-6.59786343202851	-6.79968961408106	-6.93809172065294	-7.11013178284478	-7.2867742332468	-7.40567858490115	-7.38912137080654	-7.27184574845388	-7.05706191699469	-6.74808241966304	-6.33716904648885	-6.09242396110398	-6.0086815219721	-6.02224620923523	-6.00113642361574	-6.06734329932418	-6.05832621563265	-5.85824213801451	-5.53139739861021	-5.19255966626617	-4.79883140548248	-4.34256955349823	-3.94302157595889	-3.56000512891995	-2.52690966936007	-0.551094170309379	1.30511196941973	2.45344377827006	3.36414801757681	4.26656557209775	4.11515199316769	3.36097252545116	3.1497556057718	4.43019639753343	6.40230745508459	7.60866447230178	8.32861791828239	8.99132688629466	9.67303481262552	10.055838482537
-6.18615536376319	-6.44760976859636	-6.76741459667039	-7.12428494654836	-7.42838888445012	-7.54527415028946	-7.54206458827874	-7.46466046590346	-7.31298878966232	-7.07771906015527	-7.0246612082063	-7.10177277932594	-7.24323686389963	-7.33703150470971	-7.50314259734131	-7.56206066221452	-7.46971960589569	-7.2694482379638	-7.08379775286454	-6.83972152435843	-6.58431159258273	-6.4124841295451	-6.29329434964894	-6.16159388097832	-6.0096785301451	-5.86339027587117	-5.60815206290002	-5.25947956161892	-4.84488677855106	-4.41571616967682	-3.91550755298699	-3.3795706884506	-2.8126244472357	-2.12542051730878	-0.853368044031689	0.917984969828344	2.73642248950899	3.92632213510437	5.14336860972285	5.76641937578947	5.64477630492033	4.93302672665369	4.58757163246391	6.34098006973578	8.91470890577743	9.21689680362761	10.1165670732502	10.6881545817026	10.9186135820203	10.8497564299625
-5.59678814994292	-5.82905070323522	-6.18619859109154	-6.57511773939955	-6.88326551138898	-7.07259598295185	-7.19969253375607	-7.30791549985778	-7.35375869185281	-7.37952420644211	-7.46945910382775	-7.58462419537917	-7.67169517832053	-7.72158462331873	-7.76593492353967	-7.77025353278189	-7.73445807496445	-7.6673191536956	-7.58854587054134	-7.47904244479185	-7.33271649743975	-7.14590949316563	-6.92229143068077	-6.65946411636453	-6.35464543797356	-6.03873518819254	-5.76176357231455	-5.5006306477222	-5.24625831349257	-5.00132071448876	-4.76331441944766	-4.41286770985816	-3.97557582979918	-3.3212558935296	-2.12165970356426	0.184062332186441	2.05820773748242	3.30412901491657	4.48785112048938	5.0376051032839	4.86297079261678	4.1243704586368	3.78366124916735	6.27601440383934	7.94351890835777	8.51904066257637	9.51212517403047	10.0614152816928	10.0959011208968	10.2020847701874
-3.71578694752324	-3.80971199770737	-3.84247625252808	-3.72537547697282	-3.60957978921888	-3.61356225279383	-3.74077206115867	-3.96362165743998	-4.26344938902289	-4.69747090005818	-5.09502840180547	-5.32871246907398	-5.49541151954919	-5.72464168202277	-5.97800226653344	-6.18741019673042	-6.2990870970659	-6.34594223888879	-6.32164934919958	-6.22219537494293	-6.03506880218364	-5.85218420231134	-5.66548973132953	-5.44745099411636	-5.14777092340639	-4.80585519044793	-4.52960228828461	-4.40747799394869	-4.37549948101026	-4.31198985471895	-4.24749603908272	-4.2201555907654	-4.22651160558638	-4.22950019290279	-2.86525305063905	-0.148653147619625	0.379051770573614	1.32157902861443	2.39695341186839	3.4743965194199	3.86924818992029	4.11897018291333	4.62174488183089	5.74667784667485	7.130729340053	7.4636601998211	7.11467532404798	6.7882137522027	7.26109730967248	8.15050367436461
-5.62397878863546	-5.91774751633563	-6.30845271841932	-6.82258136172301	-7.29574247400987	-7.4533130342021	-7.43283300713025	-7.36028747755258	-7.24912732276788	-7.03070615216918	-6.98354667848462	-7.0614392496761	-7.19141192168208	-7.2428618729847	-7.34661612280603	-7.38356431733448	-7.32765414203114	-7.19887223880627	-7.08923319539554	-6.94951015365973	-6.7875028919751	-6.62813689300848	-6.46986638656368	-6.28460355880549	-6.06820346689048	-5.82709552545878	-5.51683724755375	-5.14149889852531	-4.70820186888284	-4.23206728108909	-3.69402584500462	-3.1693386038602	-2.67842228180825	-2.08890410501527	-0.78545251130372	1.10553140906759	2.74019730333827	3.05925860858222	4.15822542554451	4.59534780814369	4.34966464641301	4.01844033330309	4.55880717274511	6.48311288106147	8.61197097276567	8.71210919762484	8.59727118443532	8.78556750863645	9.49957980009417	10.2946122887225
-3.50437992470206	-3.7842836396185	-4.14493216733557	-4.48424749265444	-4.96230444376298	-5.26906032648254	-5.41070708947136	-5.45573612673684	-5.59151393710909	-5.67656686718665	-5.79523513547938	-6.00059378546738	-6.27955202735636	-6.54643478154558	-6.82626226414428	-7.09220565966773	-7.18919022357827	-7.15720463596433	-7.04162800488375	-6.87890974861148	-6.60980375621132	-6.41298469120168	-6.28369166307807	-6.1276932669258	-5.72378179816547	-5.51472087652631	-5.30121017526207	-4.97859436653039	-4.72824259950325	-4.46689640501564	-4.2173179298753	-3.9817926627371	-3.7539121955255	-3.5361639054767	-2.97932112966279	-1.81572473158752	-0.273108272871588	0.96612384703764	2.38843653095821	4.01129533483614	4.45407186553392	4.31996429438832	4.57417809906781	6.02914564857802	7.839711873548	8.66077222590798	9.17211552893662	9.90061430079484	10.1517337573285	10.2147906926036
-3.98223499768238	-4.305387502256	-4.69895127117248	-5.02351468533893	-5.49190722616561	-5.86446368063302	-6.14490940561785	-6.38204547135227	-6.74071378176776	-7.10909273397968	-7.39930009975232	-7.53183511936139	-7.5731917731757	-7.54381067147868	-7.42000531152606	-7.21947878936221	-7.07662677959118	-6.94146805976723	-6.78480225253235	-6.58055240000338	-6.38522354602459	-6.23216624854579	-6.12701456803491	-6.06705749339799	-6.05527723156746	-6.10903346664106	-6.0814660348272	-5.85946616515704	-5.51679864441429	-5.10506679521007	-4.58558913217923	-4.01820288124198	-3.70219875070647	-3.51988528554396	-2.35199596257635	0.0909931255413464	1.4776548015383	1.83237752802646	2.11048373740702	2.92870991841961	2.68976140328344	2.51248768353366	2.93648971981842	4.53061022115949	6.86032394354844	7.76316601887605	7.461302191567	6.84599131574194	7.4749056840866	8.32026781274747
-4.43598594239854	-4.68916481084391	-4.98284099157993	-5.29435066947062	-5.66006737592314	-5.97667154855075	-6.16662667190548	-6.28116231242788	-6.39349468458209	-6.47732763814008	-6.53070652196292	-6.63934830616924	-6.7819990347985	-6.92294135487726	-7.03318027574149	-7.14612602074864	-7.16352789962288	-7.08312842249536	-6.94360869761574	-6.85791271160102	-6.75901391892927	-6.60534383839745	-6.35871131091123	-6.06371708069092	-5.73412668285009	-5.36326717425272	-4.98496748629558	-4.73115656527363	-4.56316174938906	-4.4168938597134	-4.2409834070112	-4.10054992684301	-3.88777750137688	-3.59939458688816	-2.84788815919313	-0.698744779123224	0.745141622049726	1.60634531208543	2.19345029254453	3.1533027189548	3.5256163630483	3.60884570024224	3.88710193821031	5.15588427587123	7.15034874150146	8.5525913538959	8.3267105505667	7.51561454970888	7.68823176408095	8.6054766055632
-4.03423059843166	-4.24477622938904	-4.35549253190408	-4.33978784194322	-4.30443073396925	-4.35735184881689	-4.45969094912905	-4.5915865884443	-4.7323280505494	-4.92716272129765	-5.13497210880834	-5.35190313602807	-5.59587905867583	-5.90588325967791	-6.27033646990528	-6.59064122887861	-6.71446691412289	-6.71831573134426	-6.66032861823528	-6.54307491678129	-6.32231943998986	-6.12185890457053	-5.91565923840216	-5.66434436470219	-5.30097978963467	-4.89017076338954	-4.57192168226533	-4.39378760691187	-4.30085964597211	-4.22983232849658	-4.23977017732085	-4.26050022564048	-4.15949140177909	-3.97143813887841	-3.1982200296872	-1.6644958743851	0.245077827263855	0.850250048309855	1.95066831181182	3.30787690436251	3.78509396229621	4.27705437240783	4.84484809250949	5.89231708527442	7.46278472655258	7.82808170028272	7.69352290646257	7.51296256842123	7.87810264980856	8.30569958543872
-5.8061205490154	-5.98719349097768	-6.27316454048944	-6.62849458861443	-6.95499823019682	-7.10293047880871	-7.15953767907626	-7.17655787810741	-7.15854583804152	-7.07420397752561	-7.08713261842055	-7.16692471736188	-7.27048731406407	-7.32274586484407	-7.39842738794893	-7.41632116972589	-7.35714563717784	-7.23552851379071	-7.10983229159483	-6.94613442324556	-6.76076479332224	-6.58868553720704	-6.41911314344356	-6.22484592534059	-6.00203241453799	-5.76117815217802	-5.46327603889833	-5.11236259225388	-4.71621979772055	-4.29053711131315	-3.81957448331076	-3.38712276495222	-3.01760326208328	-2.5240828702654	-1.00625239120974	1.35698846222009	3.57910494515975	4.26720846720517	5.20214828687111	5.64940752834773	5.61137418981001	5.26708409762911	5.60076840601734	7.4287539813512	9.53812133919651	9.45152181668415	9.23669040903443	9.37571394094743	10.1221667185748	10.960270886535
-3.76864826340699	-4.04066824181351	-4.39430644153962	-4.8752892888741	-5.43084890536835	-5.84539929705485	-6.12836625925149	-6.33889350982551	-6.5741459599145	-6.73741332367771	-6.8523424167271	-6.92799161061975	-6.9575910764009	-6.89275367360135	-6.73475437866299	-6.52848133848399	-6.39232085508412	-6.27495703709175	-6.17357241083641	-6.08320055982893	-6.03442120344418	-5.925754803938	-5.76730959751682	-5.59163824365487	-5.46312822827818	-5.3391124598868	-5.18358349043729	-4.9647917289011	-4.71003036169443	-4.39616167532604	-4.01455027059607	-3.57199693974439	-3.11453697459223	-2.60434290724565	-1.29496200167398	0.88079681612458	2.10155278909553	2.8685037832276	3.47894619133284	4.16038382589463	4.1469010019054	3.94642866431912	4.28127631002418	5.7825034801552	7.94023995231791	8.88640203897847	8.83674258590498	8.51196644411308	9.01617939430943	9.55022798946063
-5.12123946337733	-5.21870601808865	-5.16792586722985	-4.95627964512959	-4.61545436697085	-4.53696617077707	-4.63562490467856	-4.81548893038564	-4.91952891349812	-5.12940404062777	-5.32849604488067	-5.50082158275982	-5.67005964784346	-5.94607814439547	-6.28643042894513	-6.58053147181231	-6.66328108838298	-6.62725161560174	-6.52623593215981	-6.36263351982771	-6.10682781993914	-5.97174081313687	-5.91539150026253	-5.88140192827449	-5.77333630657514	-5.69032762139201	-5.57612966715465	-5.42175165483215	-5.22999265643598	-5.04150804258941	-4.83555692466869	-4.51211759403633	-3.92001996829926	-3.11476525184638	-1.89763493672534	-0.405119890993373	0.962748503717201	1.95750943217373	3.0945874700011	4.05023747491576	4.03804868618622	3.60301995567057	3.84749493193627	5.1169502036851	6.71470047737533	7.10963313070825	7.46792155801615	7.89652037285518	8.12109076660479	8.30435006143006
-5.75131381582158	-6.03898718249018	-6.39062716924631	-6.79912397411183	-7.14357537724499	-7.32877561576112	-7.42073887910558	-7.49054738711862	-7.50618079463425	-7.47780636256685	-7.54506911822038	-7.66554461218374	-7.78509241673367	-7.85898475339417	-7.94539998481424	-7.94811177733129	-7.86495667479082	-7.71228617927152	-7.54644379809354	-7.32164885352564	-7.1020442530151	-6.9335056996521	-6.79143259839724	-6.62508028319743	-6.45202690824679	-6.26708789214052	-5.99709250352632	-5.66119596734585	-5.28464854668285	-4.88798099635022	-4.44594316198173	-4.06513749628764	-3.7459249566567	-3.12321010700807	-1.14248791020465	1.81723264312494	3.91762221715578	4.16416217570628	4.96023732381049	5.18990693434688	5.12345640286661	4.92401390544822	5.19109191774607	7.1688184834198	8.65910496094773	8.12121517568243	7.52765644690487	7.86295854534895	9.01084632418568	10.4717298521703
-3.07792660782425	-3.23319419841019	-3.19787882473118	-3.09993801494734	-3.04424551808895	-3.16059248687035	-3.35943509959655	-3.63405636150416	-3.99138747169601	-4.4467984636477	-4.81966830173821	-5.15533831257689	-5.50671441844676	-5.95839651519475	-6.41982653268212	-6.70880031343502	-6.76103005023885	-6.64388004236859	-6.43075080482952	-6.04358205273981	-5.62341980052783	-5.4218040180348	-5.31888045797526	-5.17642460075222	-4.97517194467156	-4.81682585158235	-4.6364634812553	-4.4364562119228	-4.24132071606055	-4.10156498558665	-3.98430097589391	-3.87291747586486	-3.76370591865255	-3.56099846802709	-2.67311817357939	-1.19816321615568	0.156696240232852	0.538655259335344	1.99225209818335	2.98260742006288	3.50005006909587	4.01084521320656	4.20715982839994	5.35353170956444	6.89478353797486	7.32715411043372	8.04515896266838	8.44609506986514	8.49114867388727	8.41777941734173
-4.59132451357373	-4.88840792179894	-5.10451922612174	-5.30701677026145	-5.54123737674162	-5.70444990897205	-5.80732831429253	-5.91067149398825	-6.0627443693212	-6.20982354838738	-6.38211078440458	-6.58587743886226	-6.82306852513382	-7.07177610006713	-7.34837993606663	-7.52529600866362	-7.5039170547597	-7.34118359933739	-7.11314010010034	-6.78242960474513	-6.40016754309683	-6.23562128533564	-6.20295441994805	-6.21244249547826	-6.18992108610778	-6.23788864711347	-6.07866183537433	-5.71281097808751	-5.19709180077857	-4.68404173452189	-4.0464442808755	-3.52400013936662	-3.29288767333148	-3.17909634715654	-2.22709600575776	-0.487763769166921	1.46089662816974	2.34778753081995	3.61866438609039	4.45928392952978	4.37778664135358	3.81766309013922	3.64678682781781	4.91018398785102	7.40181786669144	8.06765435995632	9.03506740707027	9.79892688454063	10.1857722951864	10.166781047825
-3.55666225247389	-3.81157836234784	-4.10480002866954	-4.4272221102983	-4.85809355906744	-5.12942747776964	-5.29053725951468	-5.41947526276489	-5.65242440758307	-5.86083206018079	-6.07225797442173	-6.2870822029986	-6.51911567133948	-6.72920340963277	-6.93035799185059	-7.07420560909202	-7.08488180755092	-6.98805470777436	-6.8149521206487	-6.5635605207228	-6.23435012971377	-6.02805721233263	-5.9045895149736	-5.81422194944522	-5.67310803654735	-5.57408834221932	-5.42134861283729	-5.19480225622476	-4.91528771741918	-4.65179822653018	-4.36744990613242	-4.07282009200476	-3.79425289290658	-3.50805038154324	-2.76131559965201	-1.47702634516234	-0.00479499022061438	0.944512521668624	2.2915434248676	3.68840145691088	4.17113807822518	4.41951089107663	5.01328273323039	6.15284980146061	7.38592711947748	7.90823697771082	8.03598114101415	8.11985744342338	8.6342693202121	9.19723150250764
-4.49939186215256	-4.7971080049504	-5.09354041846509	-5.48844984119433	-5.89527289846744	-6.14147149211145	-6.30211803195081	-6.48946006099877	-6.7215815289851	-6.91476317441419	-7.05030829726808	-7.14285757633272	-7.18979855497781	-7.17819906003035	-7.10546005190723	-7.05062695263902	-7.03453267798183	-7.02570581085285	-6.97781161223062	-6.92056039640709	-6.85263887592249	-6.76207909257128	-6.6496159326078	-6.53114859988128	-6.40980627311984	-6.26861837657632	-6.05432548096443	-5.77887850870104	-5.45098429830357	-5.08442645707512	-4.66049729164287	-4.29533524662438	-4.02216125457011	-3.64370295485187	-2.24786527969475	-0.024965443245345	1.94603031516868	2.27191836550713	3.48611877872157	4.02283252195791	3.88146682242633	3.55527759595233	3.52596752608997	5.07994799075901	7.21722232566768	7.57481958650678	8.04913173224021	8.46277271385976	8.86162993694701	9.06823760620451
-4.45058108275255	-4.64891331008928	-4.92539267646601	-5.28863728281237	-5.73938609717117	-6.06428636466528	-6.27184370659584	-6.41810284387593	-6.61142933790384	-6.75535619756318	-6.85041328421663	-6.88769188878151	-6.87606413164505	-6.78315436059633	-6.60552200188347	-6.38960551225184	-6.27733170433193	-6.21209958595777	-6.15285036136822	-6.06441616270575	-6.0033012515814	-5.8876628566386	-5.71950810720139	-5.51658724311845	-5.33135057039676	-5.1269620518997	-4.92603322771925	-4.74299727163122	-4.56960356476737	-4.32034832345904	-4.0013764299222	-3.6374701076704	-3.26965031291392	-2.84434263114955	-1.14283338890643	1.84645546128463	2.95973655395542	3.93151714364645	4.62604741268272	5.16017143038068	5.20948968639325	5.07485181167319	5.48821729223721	7.06537792437517	9.3200051537287	9.98851366000199	9.29231219865515	8.30601808600441	9.09440057246711	10.430913942964
-3.38238105798556	-3.69244975941514	-3.84914658729575	-4.05259457551444	-4.28604011339848	-4.46287196403284	-4.58952841961107	-4.77648209483204	-5.04423082307583	-5.33436145004721	-5.60480933730334	-5.88157420204224	-6.17619460051906	-6.49666731675481	-6.82274442380848	-7.00416040502482	-6.99079681554405	-6.8277961237163	-6.58621281486885	-6.2003773551341	-5.82011648272625	-5.70382940674219	-5.73352198494938	-5.77681544463409	-5.81954692331327	-5.92342558733407	-5.78906126190102	-5.46449680565499	-5.02536454117782	-4.6078221754023	-4.07774126068095	-3.7313874185425	-3.64978024164138	-3.63360877982589	-2.83840275596739	-1.49994646671616	0.0126529979607517	1.13922871881796	2.33568039335156	3.17592430656098	3.52968250170977	3.44637829151461	3.55891708761265	4.77581306145707	6.4137968415775	6.80673101000921	7.52501529535824	7.9779993960091	8.13911494891036	8.12749885642572
-6.25176810104058	-6.26663256021142	-6.31355552475982	-6.33568407818025	-6.38727025342318	-6.50579152251962	-6.68037713953197	-6.86779698344745	-7.085750062198	-7.32124990624085	-7.48395395974975	-7.60197667413869	-7.70868475394287	-7.83158177714856	-7.92043708058552	-7.91743608198667	-7.82039766794358	-7.64096120304335	-7.39207857737462	-7.0468754377337	-6.74924571746163	-6.60931000899168	-6.55475067864949	-6.49094668506153	-6.45594935673051	-6.42553198181021	-6.19844224307281	-5.82650683303049	-5.38586977742615	-4.93786308611694	-4.39306964487419	-3.90104704842781	-3.46044137810356	-2.84704004224334	-1.40632735682895	0.612852596519359	2.58204856273002	4.03869800634336	5.51917722450416	6.28211699455331	6.26425230954484	5.52489881425673	4.75869250787937	6.64156766284483	8.66466356533956	8.95666980660598	9.45507848120553	9.99675747045029	10.3804025499884	10.6423468264987
-4.94716707790722	-5.05014858687534	-5.19026994526974	-5.36471249105495	-5.55254332452184	-5.71829867063316	-5.88730119853868	-6.07711502744948	-6.29248409498355	-6.50621351942424	-6.64628281399484	-6.72829477680201	-6.76632946346628	-6.78264593940618	-6.74349874303184	-6.68153560325979	-6.60128246342614	-6.49072594071992	-6.32034672879504	-6.10085431947241	-5.87037146629019	-5.68641002552815	-5.51708261373249	-5.34170179243725	-5.15883979930195	-4.98516884429469	-4.77835617539044	-4.54699430334569	-4.31071789609602	-4.1022697150363	-3.89022211131954	-3.51260131331075	-2.91732775598626	-2.13362444561383	-1.0760830635124	0.822237829510811	2.89607678449568	3.8199709690592	4.74088968724189	5.30840622807894	5.48473096511601	5.11668258952369	4.38881199149414	5.62181806799656	7.97691869768848	8.6759414327542	9.65516832956233	10.2869283175121	10.4466161430196	10.1377128915017
-4.11732783448558	-4.41687712442842	-4.7311154673013	-5.1234701715434	-5.58212581063137	-5.85294405668702	-6.01301601539227	-6.1642791023352	-6.39103821049116	-6.57112458289758	-6.71599132022645	-6.82780973997094	-6.91077597174733	-6.93324220162237	-6.90193067356999	-6.86022019210635	-6.84253728844546	-6.81816577681378	-6.75917193312054	-6.67438357135056	-6.57731582902009	-6.47149270690808	-6.35202123588922	-6.22238420201372	-6.08517710997164	-5.93341215155762	-5.68910782192309	-5.35227746967254	-4.93818899035721	-4.47624238091851	-3.93333000583633	-3.47317449438045	-3.22118096027503	-3.02693192572004	-2.0445804936668	-0.304048619049261	1.44578104514169	1.50166551802299	2.84553399962969	4.08979035456537	4.32170984296763	4.2726277172327	4.47182462168215	5.67110353233249	7.61087893724695	7.84554799242112	7.98031239392133	7.98495340010908	7.99742118420142	7.83677569643788
-6.06948941730201	-6.13868112656237	-6.24727600448941	-6.41651378472938	-6.56898959833322	-6.7141150772812	-6.86591376855315	-7.01949746542395	-7.15543757958436	-7.28219719324707	-7.37027330970876	-7.40933498043761	-7.40358680235491	-7.36842419606919	-7.28933502117016	-7.1805299295853	-7.06938178277932	-6.94117562636717	-6.77677280722265	-6.57198014176427	-6.34792820672456	-6.15160320742899	-5.97179937965316	-5.799367287248	-5.62049811146553	-5.45434989095116	-5.22955224597645	-4.92681522163932	-4.56722827111557	-4.18793538629373	-3.76127506431452	-3.26918817548838	-2.69308901885366	-2.0148786047133	-0.685623095225727	1.43443261528508	3.75336507692958	4.11574361760584	4.48307659822667	4.90565836007081	4.66009506413404	4.36856422962618	4.79122270001895	6.33222142520629	8.49828588113803	8.89212397349536	8.34467420304003	7.91308976913265	9.12744239191256	10.7652096440708
-5.62924373076734	-5.89389058573254	-6.23839431817007	-6.64098934577214	-7.0025065931199	-7.17193913192998	-7.22851680337255	-7.22681647145675	-7.16929470976653	-7.03385250533001	-7.05154728185745	-7.17817097751612	-7.35502352537	-7.48119806129898	-7.65974677761417	-7.7104163717625	-7.58612131290283	-7.3294746063729	-7.05706840832374	-6.69402350491187	-6.32952985187478	-6.12577655918298	-6.01920982592008	-5.91641335229347	-5.80787214673283	-5.73707614583981	-5.52309474429136	-5.19413446149139	-4.79552884723715	-4.40966942765719	-3.94754468505142	-3.41261038805147	-2.79678051489731	-1.99953267445908	-0.434951218731384	1.80344954973901	3.77633024837947	4.23006035947704	5.18018821094939	5.54825584513772	5.34774501736547	4.89975734185756	4.79832472260054	6.41804831903996	8.70421018909405	9.18042021279559	10.0975587201862	10.8314654568022	11.3874160285537	11.7204248816961
-4.39035886282454	-4.56147717527971	-4.62715236439144	-4.56190739806886	-4.39887602158148	-4.41382477607293	-4.60004033731006	-4.88863446219789	-5.15113619828041	-5.51332203365573	-5.85205191695931	-6.08299776006649	-6.25747797334113	-6.489634459661	-6.75038409586577	-6.96362911527051	-7.01186308639007	-6.94715198573488	-6.78412348748402	-6.53606467110008	-6.17637777843412	-5.95961666443494	-5.87963910808609	-5.87535771123515	-5.81616331984726	-5.81727044942082	-5.74752784917609	-5.514939703534	-5.16678592817162	-4.79684539193231	-4.36989444766684	-3.95594231967177	-3.87293413680894	-4.01429674638064	-3.37764815918944	-1.37471428663434	0.75132650111258	1.83429112524665	2.75075921526322	4.01752734761582	4.24114422242915	4.11554555442313	4.41272482288181	5.82377777271155	7.71276303447362	8.4140975323299	8.12459907519577	7.51561032072089	7.58437646779117	7.60823890449429
-2.98982247023614	-3.15428048565806	-3.19088808247115	-3.17492018557855	-3.2144343440203	-3.35858767102888	-3.56368758843093	-3.85700194671493	-4.25874586301506	-4.76300759026332	-5.16172362937749	-5.4668563535664	-5.73697375361432	-6.07844546529518	-6.39870690412793	-6.62654048325782	-6.69713661277165	-6.65376080755725	-6.50621211162961	-6.23063984559146	-5.87266986876767	-5.63890766890774	-5.4515076807995	-5.23987746397466	-4.94418602943027	-4.66480873610647	-4.44809857483934	-4.29623755175003	-4.19660217141675	-4.14835363465171	-4.17740330394345	-4.33137599856313	-4.65117473395399	-4.98023260905393	-3.84107189536996	-1.22392475019984	1.72507216763232	2.09125480001164	2.80537089195966	3.39219300186293	3.77267651976722	4.06034138327481	4.35661847325849	5.53244755116557	7.43928055802463	7.42612076967877	7.0871717624894	6.94187109258086	7.55776556061817	8.34474549450272
-5.50716757254049	-5.83365558266968	-6.25335911357232	-6.67748456172233	-6.90855814929058	-7.03210110252394	-7.09388386280408	-7.1340295135121	-7.08366931673069	-7.13020383062513	-7.26844259763377	-7.45479310841103	-7.58215781306808	-7.73458506530065	-7.83183893658129	-7.81867040627066	-7.71784031039714	-7.5972857890336	-7.43366764321557	-7.22073345117137	-7.0140094293488	-6.80016166992308	-6.55190122208147	-6.24705766121795	-5.91668479946434	-5.58433146665754	-5.24868957775547	-4.91238905826092	-4.60031508094594	-4.31370972963377	-4.03244455960233	-3.74163396367415	-3.44246085050041	-2.91988148930827	-1.15518333008021	1.69594608491508	2.57552725070534	3.34899496552444	4.02149877289212	4.78427417964221	5.12826667889984	4.77834300428951	4.96606294655754	6.53360960810978	8.18615733788319	8.01831907085365	7.82951214251478	8.78751233571536	8.93966869096012	10.1286081711486
-4.46522368967456	-4.66123059199941	-4.9261680182754	-5.21027579085985	-5.59761280258146	-5.82399837598457	-5.89627496619016	-5.87633632580926	-5.91304171589575	-5.8867819432584	-5.88595817349537	-5.96878079680068	-6.11255021370366	-6.23352524733402	-6.35632742866457	-6.48894760572292	-6.57560664295108	-6.62566534948575	-6.67187643391887	-6.73407337371142	-6.75317348556632	-6.64952704253179	-6.41420688363562	-6.0646903167419	-5.64044290765286	-5.09314425900534	-4.6006670000531	-4.29764952543476	-4.10186456958772	-3.93100137399501	-3.83314377793809	-3.81479058915563	-3.73969431133633	-3.63756274798825	-2.10147326561473	1.07112073103625	2.7144616362764	3.38291426759155	3.81513805924804	4.63641435092006	4.56913038605051	4.55420692264335	5.09589646238298	6.71769432774397	9.02198052811897	9.52801745435475	8.48209636827422	7.16599175498657	8.17096061929558	10.0597422612003
-3.96873622869633	-4.10119362356595	-4.29315157609069	-4.4819580055462	-4.77687736009457	-5.01419563158263	-5.20133250133802	-5.37837652781682	-5.65406970436613	-5.95482174845019	-6.22416007488697	-6.41112776280109	-6.56113156356211	-6.68911052297169	-6.78086335547519	-6.8032253195308	-6.71167315283917	-6.51560598499285	-6.21416097747856	-5.80564197722525	-5.29611871337755	-4.98448511846913	-4.86683842994832	-4.87324765483614	-4.86040345422771	-4.96557640680449	-4.98451702601741	-4.77026381721695	-4.4086624675485	-4.04944459717706	-3.63942012646445	-3.19084723726544	-2.91820411202396	-2.75633107846332	-2.00817589816045	-0.263144202125611	1.59191441574956	2.41966637709933	3.24868622321633	4.54826355682075	4.52208403580399	4.15519606745625	4.38195764796039	6.0518487389625	8.3917227827621	9.44103151216483	9.44752866521173	9.13784209328379	9.4523957884788	9.62016211745729
-5.87174612681701	-6.04132974057776	-6.28686827378086	-6.54131941530355	-6.73543890709283	-6.84594495253307	-6.91056870791672	-6.95389896654072	-6.95026124376368	-6.94103069019941	-7.00186899954772	-7.09916240095679	-7.19216937497124	-7.27605244449518	-7.3655377333205	-7.35608574773665	-7.26378754445596	-7.11326460226604	-6.94925472794248	-6.72364825773817	-6.52308144035968	-6.36941691235602	-6.23981718405582	-6.07644661054417	-5.91451514266815	-5.72636614384959	-5.45825105789051	-5.12867507506019	-4.7715727598403	-4.39051738299348	-3.98835340975176	-3.71907964832643	-3.55798725836826	-2.9884517580324	-1.19722652917443	1.36050950702045	3.11322712894582	3.76041148640542	4.14066063206966	4.40066872382291	4.23698024953072	3.87900851252129	4.19051505472069	6.58279179230996	8.12296003268747	8.5273823616331	9.11482914710151	9.64886918422193	9.92239634110788	10.4636195010946
-5.10728030121416	-5.23652304868984	-5.22107338783484	-5.04039672462234	-4.78086752625346	-4.74927042010326	-4.82910993476929	-4.92517813262445	-4.95673599488602	-5.05812384507382	-5.15005397220314	-5.23734198067313	-5.33755741363403	-5.52231836233816	-5.75658880914576	-5.95086082160927	-6.0320533190787	-6.06001352214788	-6.0825921274954	-6.07844426628751	-6.0319690937262	-5.97663799320417	-5.90375781908525	-5.79181365697522	-5.62293592367749	-5.41698259660529	-5.21129303795691	-5.00247915447759	-4.77649291075176	-4.51320378161043	-4.2311892199547	-4.03591454458517	-4.01215751421239	-4.00321624252197	-2.89523717965226	-0.697589203276308	1.65478602928604	1.85478308464716	2.57714001314843	3.19594984195079	3.49896406639593	3.8168301794936	3.82248363871725	5.07495266450568	7.59430966785075	7.44194255456885	7.06031671657961	6.85798839089197	7.41175020261865	8.08728281560503
-5.34317535875885	-5.55653025202993	-5.92776158979388	-6.3124172000261	-6.62443818376723	-6.82924770921662	-6.98094382189325	-7.09702101476298	-7.14416708545803	-7.14718814890349	-7.16138429109157	-7.15516516321978	-7.08808595502133	-6.94992769723883	-6.78292527053463	-6.68712895444138	-6.63699692176516	-6.61106299590325	-6.57749993359747	-6.58010682082936	-6.54525325053547	-6.45635683375756	-6.33612851344127	-6.23653099062796	-6.12956948926158	-5.97339764449519	-5.71065788928438	-5.37219001075679	-4.96869225616616	-4.49742477868526	-3.98938436106336	-3.73591811331083	-3.6817431514999	-3.25770775469497	-1.56721937731554	0.855691010713607	2.44873338587426	3.0299034763186	3.59541152151262	3.9847138931724	4.08252319354401	3.85707326304857	3.78062268234343	5.7974663653571	7.40430729699376	8.03332281611931	8.26498493938533	8.93319794490796	9.30970121273359	9.88221543687144
-5.51151196315921	-5.6319477293846	-5.79899519612593	-5.99068797243023	-6.19012427885109	-6.39476638488787	-6.62236727875316	-6.8829045668854	-7.17383877459449	-7.41587603531064	-7.48621153575575	-7.44215737170934	-7.33153095625229	-7.1552898857853	-6.90164063173909	-6.80320542209856	-6.81534680834399	-6.87935918136417	-6.89487088510865	-6.96921654865324	-6.97306650199606	-6.87666803910546	-6.70050999391585	-6.4959695329218	-6.28463602743432	-6.06222460455083	-5.78572794748982	-5.42788546811522	-5.04653965577091	-4.64126070685645	-4.18672815653059	-3.74871041654206	-3.31344551885653	-2.7995260568292	-1.89596809183432	0.204295126905321	1.76690165134554	2.61245860507702	3.46536201245154	4.0107903431508	4.1352996651087	3.79139648121859	3.53399337946567	5.74188614706999	7.65404630757008	8.79563114586858	9.79082840602473	10.4428705484113	10.3073182625937	10.1973510676192
-6.4914093970805	-6.67250772640651	-6.92901066985628	-7.21231052769537	-7.39560539313342	-7.48316960798028	-7.50951964942749	-7.52797416250888	-7.48168658712659	-7.4779333551869	-7.59547534091357	-7.78632144694433	-7.97017265841503	-8.17506452560529	-8.36794193110851	-8.35709325743651	-8.19559295125216	-7.94490878104737	-7.65486780838032	-7.25129773203364	-6.94715207235856	-6.73926205826779	-6.5798748493222	-6.34781765786999	-6.1413590202987	-5.88174376825549	-5.51646353122706	-5.07118485816758	-4.64738743255181	-4.22421615735698	-3.72420405928592	-2.99596216235455	-2.10399151796403	-1.13973222480095	0.257219100004059	3.18218163184424	4.64891043859839	5.26350331611652	5.67624613448304	6.2225161934416	6.41675152404581	5.94677314687958	5.36228316467241	7.08951918813843	8.59076791612385	9.24708595055001	8.99348425750531	9.90028525455335	10.1971872441589	10.8691531370494
-5.10283173617054	-5.42166811531787	-5.86736872995833	-6.35021893831517	-6.7386509487786	-6.98857519960327	-7.16109793817384	-7.30964694678705	-7.38225291639044	-7.40835676528483	-7.45515325547702	-7.48984543341102	-7.46066412114293	-7.35608063280625	-7.22031151208972	-7.12751790141593	-7.05564756848297	-6.98885884230219	-6.90581213988522	-6.83855163024363	-6.74665792034069	-6.62246402898917	-6.47901900172167	-6.34761969320542	-6.21380406779078	-6.05429148910169	-5.83634342209681	-5.58041722735421	-5.31329231229846	-5.04089528525343	-4.75079829498589	-4.4678430672141	-4.19249549793031	-3.72650452045404	-2.56588371002697	0.0597774462344567	1.97482777061251	2.90292837408621	3.75755462180458	4.2623183911553	4.20323079640557	3.71124597470663	3.60471183077028	5.75010310097796	7.45973102270808	8.35976089857193	9.29374027908309	9.86536207480804	9.78783299516859	9.82285682966597
-4.84536545119585	-5.22243109624309	-5.67226208059417	-6.19398228417263	-6.55036592462071	-6.74720366808429	-6.84247065107191	-6.95221322957727	-6.9683991736123	-6.97836580708632	-7.04014555668958	-7.12064025363008	-7.13355150854653	-7.09945043557387	-7.05089874211014	-7.00942543392252	-6.95540519407902	-6.89222976903188	-6.82141709583909	-6.74620919644769	-6.63825135997979	-6.49965269803938	-6.33847104564776	-6.16975743803333	-5.98126594481398	-5.74940236380339	-5.45446791922263	-5.11146828777425	-4.75273764719882	-4.37159819779011	-3.97933100013129	-3.63510618096642	-3.32603108628385	-2.97690646629866	-2.16959336519713	-0.0870882035138537	1.23555976441355	2.32929803265433	3.43860410494742	3.95744484559739	3.92006463442421	3.36322722315597	3.20150886254235	5.56110542819004	7.34844744085636	8.33963154054597	8.5982592935012	9.3748123988549	9.28304045564499	9.62862736891357
-5.42339258868386	-5.4518880184197	-5.2898138881654	-4.99028851657038	-4.87121037616978	-5.0290752200128	-5.34462060596096	-5.65497146527629	-6.08824589092865	-6.53054933375329	-6.75751504178686	-6.86513685467619	-6.99796320399226	-7.17830810506098	-7.29813852674534	-7.3410740591782	-7.3234486437868	-7.23907041323886	-7.06709636244312	-6.80906680527054	-6.59886883729476	-6.47374794299579	-6.38279335473177	-6.25098347335387	-6.13023081949604	-5.9943645645795	-5.78467651013167	-5.52230996586195	-5.26140489244081	-5.01218024890996	-4.72924644662762	-4.3355763437805	-3.85255206151633	-3.24918642551785	-2.24734107183973	0.250256104818704	1.90473137544796	2.43916033511799	2.87547202373111	3.39594730002368	3.69942899462988	3.61892221527525	3.44947966818906	5.19389006460659	6.75138915591503	7.74726813612257	8.59186316714038	9.22852328697613	9.2807917312029	9.44373151874252
-6.20252035811251	-6.39053274985421	-6.61843113589173	-6.8377847574163	-7.02754957962677	-7.17777240464861	-7.30258722027066	-7.4030018170029	-7.47027570505071	-7.5434358442142	-7.68816848140384	-7.87299356233152	-8.06746166204388	-8.26868388596674	-8.47095606665441	-8.48945050799965	-8.35552351000842	-8.10888215615631	-7.8196700926121	-7.40541006740335	-7.06169811225499	-6.83899849072078	-6.68011015532493	-6.45902802488072	-6.25433432662205	-6.02859362291994	-5.69899803795204	-5.29242397987595	-4.88708866607852	-4.49696294411546	-4.07135659684635	-3.57877801658953	-3.03585050507426	-2.31585393297273	-1.0575646185665	1.40788950407771	3.16483419828995	3.94420711262565	4.60060396366046	5.39577141546128	5.95119456516318	5.81281225035055	5.10273633195575	7.20932015983086	8.69546330044222	8.90473368303154	8.62734174460178	9.03691582587568	9.2395187177014	9.63918444084235
-4.84125235424836	-5.19024699101658	-5.53001594212518	-5.83860618713463	-6.20823045066636	-6.40024531602924	-6.44560103325329	-6.40700367076889	-6.40244426757749	-6.31773532719604	-6.28155149774316	-6.32477687296347	-6.42318449274746	-6.48369647549188	-6.56033155749356	-6.6344976719798	-6.66204186957471	-6.65507247788717	-6.65250130916999	-6.66050040153645	-6.64879463074034	-6.58038603902761	-6.46621685213777	-6.31204071845224	-6.12478288918336	-5.88834624460082	-5.6179236125641	-5.314764175059	-4.96664344896146	-4.53282956618112	-4.02177741986127	-3.54442068322467	-3.27429294971299	-3.0707563917064	-1.74624103768891	0.596883362194111	2.62000567351247	3.05996696251859	3.93148574321328	4.95169359365472	4.66396388369207	4.29696725363825	4.577690595	5.90525761713884	7.69057076670688	7.95584940303379	7.42475298215351	6.95943901661836	7.7785036819477	8.91645566335065
-3.74965059821444	-3.83400828827505	-3.8228547688323	-3.68718830568037	-3.57253700626186	-3.60799276480703	-3.75249906917446	-3.98976732596847	-4.30497745272845	-4.74878469288551	-5.13838478553691	-5.42967850575788	-5.69087726777218	-6.04117868982002	-6.41244068956115	-6.70457800689173	-6.78237425357342	-6.71789139669004	-6.5376223099118	-6.23506421566128	-5.80570728868514	-5.53426061665852	-5.35813808264225	-5.20259744730548	-4.94458260536263	-4.71802772941848	-4.50603713128648	-4.31621747880422	-4.13903774430736	-4.01038107171942	-3.92708594323177	-3.87035800066768	-3.80720446289625	-3.72635502178414	-2.84039697084774	-0.937630193659607	1.35237673571819	1.94260542831809	2.79114268424641	3.7365730052596	3.72147948100141	3.53245579862051	4.03235206152914	5.56758164752061	7.52122232878023	8.08103644151877	7.89760127568751	7.75659030223943	8.77031865077585	10.0212579529475
-5.12520581499747	-5.28451406276045	-5.4309881784723	-5.60173986536724	-5.77433002331008	-5.89881632292616	-5.99833964597981	-6.10992302287451	-6.24115557272063	-6.36418805347034	-6.45193581921482	-6.51496085851895	-6.55884321476617	-6.58926307048506	-6.59523076124229	-6.5900190777855	-6.57581803377849	-6.54784095329605	-6.49549229312337	-6.42318095824352	-6.3268492106766	-6.19917888896267	-6.0408196197964	-5.85511697113345	-5.64145987286333	-5.39793731500307	-5.13598489415013	-4.85262240227889	-4.54345921894961	-4.20152972595065	-3.8364002390013	-3.53179726823624	-3.31498138507017	-3.02793602663449	-1.93705661630651	-0.195274198042703	1.57075073688772	2.44985029786158	3.48011120108483	4.09653151161285	4.2316324007676	3.99173425657118	4.10328834889257	5.47158228695069	7.35685604121907	7.99967561055985	9.04236917416075	9.5375113653715	9.34845902577631	8.81848881095589
-3.97869681923325	-3.91324822335894	-3.74430298496685	-3.43353562651724	-3.15167350125067	-3.17920213880648	-3.39383222108005	-3.67125181519416	-4.00566106493825	-4.47098666220395	-4.77217009774055	-4.96708828328444	-5.14161005466894	-5.44319236641094	-5.72767635459835	-5.93921562927666	-6.05025696285872	-6.10056697167379	-6.08912540207927	-5.99282431218798	-5.86377265379672	-5.79659772416182	-5.73990040634948	-5.64153663862121	-5.4919714634626	-5.32243832568267	-5.0832866147473	-4.7770922434025	-4.41342005865815	-4.01386801245609	-3.56806099430272	-3.37878943339883	-3.54133532247104	-3.73810406715875	-2.60323158759373	-0.471045780272488	1.38250783492391	1.29711077187288	2.17997748878342	2.73818283632033	3.10801490030087	3.56774578018456	3.88043299762059	5.16207136963234	6.67932059209144	6.72114047595721	6.70798770876773	6.90672975702963	7.49104030679642	8.24432969032082
-4.34852312027281	-4.31083315511889	-4.08815554565899	-3.60153248228274	-3.13753405890487	-3.17859789727039	-3.49183411754859	-3.84391231765534	-4.20976680855198	-4.74112105725555	-5.09171024215232	-5.31698516146549	-5.51873359633068	-5.8808857888671	-6.22946671392976	-6.45948105902235	-6.52679556805904	-6.49169667446462	-6.36919766913176	-6.11706783267148	-5.84166917903272	-5.73042280739741	-5.68650857151015	-5.55483060798694	-5.37254439567498	-5.31147686092303	-5.16726490615404	-5.02624583949622	-4.902471243585	-4.81131639388601	-4.73644788552334	-4.53090529461379	-4.14977356781546	-3.58591083450888	-2.60298934079093	-1.19348713274803	0.251004676612998	1.17717133262985	2.40265978926214	3.14076680727015	3.27982076768709	3.07151025990244	3.12485945799313	4.39256248639669	6.180606774959	6.79641819599854	7.86015416854163	8.47760040418122	8.54027780985441	8.32427943217319
-4.89587273494812	-5.22258043126923	-5.50524163907403	-5.74789209482057	-5.89758025547849	-6.0295444486856	-6.12857907271078	-6.16520649418317	-6.0885218911439	-5.94014714929407	-5.84777009789979	-5.85157868128897	-5.90041245195331	-5.93284778893969	-6.00029750795426	-6.08175806177418	-6.12502357941062	-6.15404848758412	-6.21359379835557	-6.31389093666359	-6.41681325994663	-6.44817755981369	-6.4293567038931	-6.37667279921058	-6.31285445041736	-6.20491206885006	-6.07487661964089	-5.92472809405	-5.73778805487755	-5.44177682220436	-5.05198471500619	-4.67886829141056	-4.49575161352517	-4.33817473749719	-2.73129815331068	-0.276201507581362	1.00393986118569	1.72846584865211	2.6983623396306	3.64748182820285	3.47624267867284	3.15492694939996	3.51781400562065	4.92658843153637	6.72931961903543	7.00659739343383	6.43739171444705	5.85420639081586	6.44033581268333	7.23714477094492
-5.29687196576744	-5.48925984430227	-5.74915233562059	-6.03373123866811	-6.28304800250373	-6.47245189113907	-6.62881043999074	-6.73707552771471	-6.78655603982048	-6.78390264732823	-6.85126751273441	-6.98362494243569	-7.14897624697571	-7.28806995401937	-7.45394674387302	-7.5252579527139	-7.41151241635642	-7.16204448756342	-6.85976846993011	-6.46998517666452	-6.03894573741832	-5.81364695607612	-5.71914444673692	-5.67441388093052	-5.61297211689222	-5.63589721469579	-5.54406798748194	-5.34081053384561	-5.06941339355498	-4.84894541233032	-4.58840064875493	-4.35508994333063	-4.19337176190938	-3.98274327612712	-2.61649981393647	-0.0917165915795068	2.73865122450045	3.67275935019545	4.44585417952295	4.79516666882742	4.67182632739341	3.99909505577525	4.1593978754592	5.90643748980774	8.65175068607714	8.90504131579088	8.8247912654827	8.86973076556663	9.60442016290116	10.2882420995375
-5.58660360831021	-5.85269023043725	-6.19299562685005	-6.54231053403097	-6.74092504320677	-6.8601460248787	-6.94154007980824	-7.02169379379373	-7.03977049282794	-7.08642352401304	-7.15901617395912	-7.23764290017315	-7.2649503753481	-7.28178424183303	-7.29866962905056	-7.32765726628358	-7.35509942052657	-7.38566738054044	-7.42190656832709	-7.43917737286234	-7.35558596545584	-7.19894978199119	-6.99128141340857	-6.75090779878092	-6.44422689715497	-6.1237491131934	-5.78650990110439	-5.43391985446769	-5.07454912877121	-4.71778818458974	-4.33427561325502	-3.9025587364171	-3.47768536357841	-3.37347260110207	-2.10811601238368	0.584599692228008	1.54702553932788	2.66445954466201	3.60622808808584	4.31701763019429	4.50952552314789	4.09898978831392	4.321949524142	6.10507494505749	8.41729641106924	8.72880809445004	8.67639229591025	9.38831769993621	9.26300185969733	10.0010251478038
-3.18466252717317	-3.42193553288081	-3.65205623403181	-3.84830595806729	-4.15752237976113	-4.38874844068186	-4.56478700029924	-4.74792398032505	-5.05608822129487	-5.39179475505602	-5.70826746280711	-5.98795362928224	-6.26886770574939	-6.56047458247444	-6.8474175976207	-7.04547113884374	-7.03145455166274	-6.85608128563276	-6.55748205723188	-6.13039908376166	-5.58781426368694	-5.3036989602307	-5.20255290382627	-5.19404343834903	-5.12653667894284	-5.17057614393735	-5.10649166980356	-4.88447474090081	-4.55868140220842	-4.2848914916557	-3.97663307227031	-3.71535867404228	-3.65225744251686	-3.70128430711095	-2.95667775562656	-1.14690765944594	1.09024856312689	1.70068786465006	2.49565248629451	3.39145480087684	3.53231633279094	3.52969240824313	4.099245622233	5.52723446958352	7.33822809041384	8.15051867584386	8.48439777581051	8.70081330621089	9.26469505792846	9.68273567844733
-5.2172186072872	-5.31131780435446	-5.43432038151137	-5.5967465639549	-5.7712654322016	-5.91214730828801	-6.03747043706739	-6.15974248617182	-6.29426879301657	-6.42223137389773	-6.53753142012766	-6.63649073733536	-6.72322556766332	-6.79721486820998	-6.85533007875606	-6.87685058587812	-6.83126168045804	-6.72939588557287	-6.5798689830653	-6.38053832734946	-6.13722284727406	-5.95819126484949	-5.8211757628019	-5.69999281647045	-5.55099739446834	-5.42271936661619	-5.23511528602563	-4.96842990556979	-4.64285774581884	-4.31008500763416	-3.93820064931852	-3.53570825380864	-3.12555480060094	-2.67471628296741	-1.59864517495698	0.289713724486022	2.55865050764216	3.61957455747146	4.73728048688539	5.63654844537505	5.4040589604859	4.57591593738105	4.71659025582488	6.35882413201822	8.66084433833237	9.39655707207601	9.48607478968287	9.52234258495042	10.2296910389137	10.8476878672446
-5.5658875581267	-5.78200752268623	-6.05054504145577	-6.40652942723384	-6.73523137590274	-6.83864316212644	-6.81483198427938	-6.76142229354888	-6.69054720329188	-6.55751221816215	-6.58972406287821	-6.75215516221257	-6.98941673385859	-7.20069169175928	-7.49023384091984	-7.67533636859942	-7.70915673753751	-7.63728543648675	-7.58055147695655	-7.46377183769915	-7.29823084365434	-7.12438409864502	-6.93205564736391	-6.67390095557585	-6.3398496241343	-5.96243087210923	-5.59867869765568	-5.22965628572441	-4.8406497257457	-4.41215628559807	-3.97384253306071	-3.61024854212098	-3.35198781908325	-3.01185406975173	-1.70816079044929	0.378107423633874	2.33748070851871	2.93216574183567	4.03086823780574	4.50154958601824	4.29486422196855	3.75449766979999	3.72695759207038	5.11156194555503	7.07858270324197	7.72625247139975	8.84550245670949	9.53227785090567	9.67659426772837	9.52216990681381
-3.42370646735781	-3.60565521112861	-3.76724887836769	-3.79037435403194	-3.84986986768574	-3.95354656940827	-4.09911319534519	-4.27603962206335	-4.51854628120418	-4.82911591844788	-5.14200535543877	-5.40639085620485	-5.66873880011657	-5.97663392867972	-6.3176486661639	-6.62215741127271	-6.74021415516397	-6.72602487737364	-6.60987656561709	-6.41704976769686	-6.09669256051425	-5.85208839773982	-5.67538564768435	-5.51508589754574	-5.25625148514982	-4.99104764150989	-4.73794110386588	-4.5201393311687	-4.31397350115929	-4.12475199207686	-3.95889347519419	-3.80700635267028	-3.61863409597142	-3.40734574582362	-2.66449461530933	-1.13529508499509	0.488795560839449	1.48792950175377	2.48494157497605	3.7148404278875	3.87939523027092	3.61793771223527	3.6881279746235	4.75425891491966	6.20794016222041	7.12040943354858	7.67092871183154	8.22163131618361	9.04141891563396	9.8527148453421
-5.60205842966234	-5.74129280429075	-5.81868877658665	-5.75966256286804	-5.663813746556	-5.71265217200379	-5.8228207981249	-5.88704787668056	-5.88964194545162	-5.91486208845128	-5.96517426967869	-6.03195702941581	-6.1239089075494	-6.26266865417697	-6.44275243810756	-6.55210329947427	-6.55940964864073	-6.50840537657832	-6.46164807443903	-6.37580352139976	-6.27685527527752	-6.22033731576631	-6.18644379180856	-6.13629383469539	-6.06434257483705	-5.98039007905901	-5.79402624326255	-5.51708033425302	-5.16671901070926	-4.77604155732717	-4.31597005134137	-4.12111727249219	-4.29332992555927	-4.46777210049478	-3.06634771042781	-0.466707938353985	1.82559857010361	1.80146610703343	2.67181440840831	3.44585871137216	3.93831772075608	3.72371622318823	3.423860512679	4.97679300722497	7.06073994771706	6.40839990090567	5.90751588418536	5.85208475846455	6.5750692992538	7.62714511386919
-4.77945689006069	-4.97416661227149	-5.27471342785939	-5.62020281955492	-5.94095927030116	-6.21615932579437	-6.48775425209748	-6.7862213630731	-7.08773490876135	-7.34184919674296	-7.47960230094918	-7.53302845331072	-7.51856403098976	-7.43238296366384	-7.27369474008951	-7.20472824733067	-7.19012464186529	-7.18755346806497	-7.12725371668274	-7.08386587894605	-7.00451594984461	-6.87970451144545	-6.71747919190119	-6.56289479381219	-6.39505894620499	-6.20756087570316	-5.99500929308617	-5.76646315933199	-5.52247922677808	-5.26423269705607	-4.98893615340341	-4.68898242163241	-4.36658614075828	-3.70814592953835	-2.17208173825288	0.253860027831467	2.09298626393177	3.03908625542184	3.70127790423454	4.13722962399417	4.03781384875925	3.40419782704092	2.93522295545905	5.11407651321789	7.23539554630719	8.51560056943603	9.20334693297856	10.1417966976601	10.3708443235501	10.5160078393785
-3.61812013016207	-3.78441206316389	-3.91168279492556	-3.84675158421823	-3.71407498380961	-3.76287328547469	-3.8812628495733	-3.89978132934267	-3.78860007236887	-3.6884561177721	-3.73109647027201	-3.87359392438926	-4.09685463466088	-4.38200648106256	-4.77686543278436	-5.0234987333558	-5.05243542889582	-4.95104085844959	-4.87277150564491	-4.71601341326677	-4.54629267872239	-4.49931630813067	-4.52698645522648	-4.53604934288735	-4.51392235614078	-4.52579016110078	-4.5649221539466	-4.62520681561808	-4.71353707166936	-4.84771398588358	-5.01220882558884	-4.96680146110103	-4.63612526092687	-4.02111817527481	-2.84532259944178	-1.07467663942599	0.548146729517395	1.10540172724492	2.69769632840427	3.5671662652642	3.63998493103029	3.63822835913301	4.3386073994199	5.50336219206017	6.60148051893879	6.85319087622219	6.88516891755841	6.92781421757884	7.05054220000367	7.17325148431694
-7.10494555258046	-7.3087818123856	-7.54338729378488	-7.78962599168381	-7.99484911473354	-8.08238630145047	-8.09179397379729	-8.04668347652581	-7.94638427761595	-7.79750376245918	-7.81224527096977	-7.94997886686413	-8.16155323897374	-8.36309740703535	-8.6461548507035	-8.76254941847574	-8.64476502088391	-8.36138455883249	-8.06416722396297	-7.65104961459692	-7.21598507826916	-6.9384676198357	-6.74769516391775	-6.53098605080299	-6.27387387963848	-6.04820638440844	-5.77883629655804	-5.47141482117919	-5.15105295040228	-4.86737758667589	-4.5708139024396	-4.0365079820858	-3.19052022007386	-2.10665068409838	-0.882024144005421	0.577571912361286	2.16471678103973	3.67530391480063	5.17427885221291	6.0468794284557	6.07431090623542	5.45769357827564	5.06608714497318	6.47415883836026	8.64201056446029	8.94861144453192	9.92828951467581	10.6357044398893	11.0532891338721	11.2273437622712
-6.23989404271484	-6.24884511957961	-6.33773474355571	-6.42471749115328	-6.49048372883133	-6.52395905833228	-6.55322655201577	-6.55602916651527	-6.52950904357305	-6.50158384295024	-6.60531001780424	-6.81429358442638	-7.10267601497161	-7.4272053206026	-7.8388193579007	-8.05752708039764	-8.00276099473914	-7.7585054560954	-7.48377534872346	-7.06294305664556	-6.62463076204903	-6.40879694715882	-6.31479227536272	-6.19868905129897	-6.04181492327287	-5.92800696404894	-5.7032400169208	-5.38489323667778	-5.01512194566209	-4.67516607188247	-4.2873911456041	-3.85161641957071	-3.36186541602765	-2.71338522522959	-1.28149134456659	0.831479281431047	2.84317669344727	3.69468062113011	5.04457710993586	5.6376493350235	5.3645669781011	4.70993407178615	4.9596178201512	6.56464413820285	8.49626465580591	8.73192360359759	9.06300952053028	9.50365822246566	10.1720522259912	10.805218526521
-4.5647525367399	-4.79522239769533	-5.14162031233046	-5.54877012049242	-5.92939866710595	-6.2103273415511	-6.45594910871467	-6.70836232829763	-6.94769362556116	-7.14171892317617	-7.27271587994661	-7.34737159770998	-7.35705312384873	-7.29431549611621	-7.16130972728579	-7.07132295112863	-7.01896853156491	-6.97317725519905	-6.87558263744944	-6.77678188197692	-6.655141717891	-6.49841121100664	-6.31027449157587	-6.11822440024444	-5.91708529105502	-5.69982451949461	-5.46360154469094	-5.21413287010489	-4.9497914050127	-4.66981320449022	-4.38570764448255	-4.20439427529658	-4.12819581410163	-3.80536376017251	-2.22769916767386	0.242919450253336	2.30897869510493	3.09217136583789	3.90259569408925	4.29085983540698	4.22017410817372	3.73122586187838	3.57946389430913	5.27973783933055	7.02809664053804	7.62881573234062	8.86963753533576	9.60122998396139	9.88922229322267	10.0995766089099
-4.37663885502914	-4.41982409335809	-4.29857177345697	-4.02026295225603	-3.7010028008091	-3.63877705208122	-3.71528676443142	-3.85433840967972	-3.99072435186002	-4.24332903476996	-4.4342309651937	-4.57289114650544	-4.70420014989323	-4.94702508504126	-5.22205856050071	-5.4419572313674	-5.53105161519817	-5.55150832185915	-5.53478965867791	-5.4581744147616	-5.33180395639437	-5.26587488784281	-5.22171121637937	-5.15618110262406	-5.03297360868784	-4.90345191064048	-4.76756522140692	-4.62361684567129	-4.46427859487386	-4.28938560896119	-4.10121920982924	-3.89059424216172	-3.65035492836614	-3.29958272368657	-2.00761433886824	0.0489209903016628	2.00804012063129	2.15767406754096	2.89689718312376	3.42268263597914	3.35954769194958	3.33426630224099	3.76826345137959	5.25733550225812	7.51548566183304	8.43233648267433	9.3428539722536	10.2702029108221	11.3625655693385	12.285820572919
-6.23165675329806	-6.38508991588977	-6.6508188725234	-6.91133461391835	-7.10873182748548	-7.21928664235075	-7.2842874399528	-7.31134151155744	-7.27935520727582	-7.22846576377333	-7.23260252981187	-7.25496581278261	-7.25555637817425	-7.22822086429668	-7.20889024965801	-7.21521027648772	-7.24109698976009	-7.2867438671985	-7.35494163256195	-7.44816041100537	-7.44041335916036	-7.29416665219838	-7.0507180355611	-6.77742197779874	-6.42252950417851	-6.01484798516602	-5.61761841041314	-5.20379308179195	-4.73835359939887	-4.21611620907089	-3.68441639385314	-3.25028700749119	-2.89288901175151	-2.40000207613329	-1.29522160048371	0.92478692526219	2.48963242840578	3.15052751059842	3.69774910394475	4.17781439667036	4.34732938086129	4.03491029212093	3.59733559310992	5.45002919804848	7.17359555005279	8.1473289541572	8.6518240540079	9.39404527019714	9.60019019668467	9.80328013298593
-4.79827999230789	-5.03322115247331	-5.43019034138065	-5.88978586239902	-6.30332327392352	-6.57662468190397	-6.79318440463728	-6.99512124653654	-7.15670672362179	-7.25777053493843	-7.33635634099874	-7.37834844560228	-7.35656867173212	-7.24784652797226	-7.0776068534384	-6.93507482922025	-6.8148704192578	-6.69022541378	-6.51912515193132	-6.3413335577621	-6.16216188456325	-5.9895835416834	-5.81789274807908	-5.65746131939701	-5.51155568629219	-5.36442430306492	-5.1618375274	-4.92630288817346	-4.67411526106453	-4.41939209153677	-4.14036283697058	-3.85915052533278	-3.57549986275321	-2.99614975028994	-1.26437734423326	1.33441394757478	3.33409451809467	3.78183405702491	4.19208390327447	4.34634815926161	4.22979484635729	3.80078951862542	3.58561684578285	4.84434882387327	6.77555120436826	8.16295476914629	8.18275695329231	9.18345961688729	10.2809048088056	11.0571101047482
-4.61850583147224	-4.78203615456079	-4.8252922902062	-4.72798041408203	-4.57403824428289	-4.67210892484667	-4.94947893407766	-5.33794797206255	-5.73093165656153	-6.26168822391959	-6.65791916899451	-6.85206433989174	-6.92335407851026	-7.05135013266707	-7.12831661511674	-7.13734450150463	-7.08470354511477	-6.98290412097909	-6.78669824121372	-6.48392341605744	-6.13280534561733	-5.99660406743039	-6.01735992653385	-6.13801712150797	-6.26676979630433	-6.51410532530707	-6.55622308302796	-6.30614447619745	-5.85418524660703	-5.37630047579892	-4.74501719315806	-4.09799862528504	-3.69307401422978	-3.38308659882051	-2.18889133379087	-0.320052900889999	1.10698061028041	2.0952545165716	2.82158315756269	3.29357516470674	3.34876936845109	3.03374398701812	3.3588260754618	4.62340279842292	6.26599199031704	6.6661740435535	6.60432638767995	6.57771132214788	7.15182327641351	7.84505517028181
-4.95723332681114	-4.83452016674243	-4.56890735634718	-4.00004042483472	-3.4364238876413	-3.41901006669754	-3.70105891227012	-3.99467617201555	-4.26597652697332	-4.70361930858495	-4.99177490876414	-5.17376279965627	-5.34675184342894	-5.69125010267372	-6.0477780423743	-6.35183129044067	-6.57546116281171	-6.77011275773215	-6.93778461061025	-7.05582950344957	-7.11434444134753	-7.11123860647183	-7.03729192583702	-6.83272378136146	-6.52960529038948	-6.23058369224908	-5.95844642427988	-5.74551117423199	-5.54993549500564	-5.29338014102268	-5.05943603680168	-4.86865234234336	-4.73686051117489	-4.50219614042675	-3.38632172957566	-1.53466602922071	0.200916108233912	0.731419314018399	2.18713672645826	3.07286808128682	3.35634539113057	3.45564559466775	3.37226634249597	4.56716436331478	6.3104274241689	6.66895471433206	7.47193412268647	7.94680034674736	8.05261633702347	7.99380179802833
-5.62519137005211	-5.9710242455465	-6.46129748045518	-7.06111055704642	-7.4752487541886	-7.61687343688016	-7.59772413474891	-7.57281507390169	-7.42523788512059	-7.28025098901789	-7.37515960085936	-7.61222091922032	-7.84970166729417	-8.06967969007293	-8.3298214590554	-8.34579517033967	-8.15761265841472	-7.83301969612395	-7.49758513092773	-7.02027293222323	-6.66350783787111	-6.49575992067437	-6.44822696717296	-6.35073217482252	-6.3111047382557	-6.24687373476517	-5.99605990771503	-5.61779578803555	-5.21866580884173	-4.81209784854127	-4.35150402973577	-4.00859177683896	-3.76118347195724	-3.14258354933446	-1.41145709415334	1.01191423090841	2.72479785686145	3.3499099143907	3.55505709353862	3.97978171213891	4.14614289080895	3.98181593663578	3.92957586041907	5.88812647190811	7.60818267275199	8.03649485192107	7.13799988285107	7.70966831389064	8.1433563602749	8.80852482844793
-3.80869228087532	-4.00818264942795	-4.22484417286123	-4.48802910553224	-4.79347248228219	-5.02502446007776	-5.22288128659437	-5.43590863328532	-5.70520543297557	-5.97584693293696	-6.24100830999229	-6.50391973900297	-6.77196449087704	-7.03950517243157	-7.3034133861747	-7.47592744674941	-7.48755383164432	-7.37462675393794	-7.18154405528099	-6.88027927653182	-6.51809076754275	-6.31890368189624	-6.20689844030385	-6.10762771721346	-5.95905864335123	-5.85704079784264	-5.68973858382162	-5.45928326709926	-5.18768551307063	-4.94757679771581	-4.69039639333892	-4.53166961000615	-4.55799238596528	-4.61767308672408	-3.52304468479663	-1.28646861597804	1.18761394288508	1.70178030056008	2.95177143120033	3.81278209825408	3.68634024976306	3.30077477523654	3.59411811111327	4.90451974937034	6.80166781427936	7.5194794555333	8.24285816344782	8.73478867675222	8.92052873437996	8.72555666512952
-3.75454536255411	-3.87934956971936	-3.90846429422763	-3.95447750016505	-4.02264747239493	-4.08461411311748	-4.14311096233476	-4.2572064705179	-4.44300065949979	-4.67288919714473	-4.88933078776539	-5.11884301045709	-5.38187172143243	-5.70353850218369	-6.05432064877642	-6.27140443269896	-6.30201045410128	-6.20083751719905	-6.04673938254124	-5.77067461930695	-5.47062901383923	-5.32526895051251	-5.25277168324851	-5.15027178330499	-5.00331429912479	-4.87927132804683	-4.70071980866715	-4.47373392009076	-4.22032571951007	-3.98517253918871	-3.73869328326764	-3.66753927039414	-3.83050681794731	-3.95681430904826	-2.7700713949391	-0.551135584771459	1.47763477004903	1.725018503985	3.05755616565843	3.86012656000824	4.17630033119959	4.46413096787406	4.91917723197525	6.26505824417294	7.68910460235006	7.5150502872676	7.11644384955625	7.13261312397514	7.82649627712398	8.81730802436348
-5.09384574162484	-5.31761576234194	-5.63428793326147	-6.02147108527394	-6.33412557865684	-6.53197615920409	-6.67662536941766	-6.84684916755587	-6.9881666394264	-7.09918774084043	-7.19694773315341	-7.2798771914297	-7.31939768527119	-7.3084329319078	-7.26755301967305	-7.25485886187279	-7.25335209848158	-7.24866282621294	-7.22015952666739	-7.19190437960617	-7.12101450556511	-6.99664013018669	-6.82966088123203	-6.64774846278748	-6.43357853905088	-6.17603841217345	-5.86310441413618	-5.5019778222408	-5.1024159383267	-4.66594667731644	-4.20242662680115	-3.80291865985467	-3.45294804171526	-2.93453745105967	-1.76909075244455	0.502918665548372	2.18357070623297	3.03206037476962	3.75716073730834	4.12707723573907	3.95357428595492	3.43019273271719	3.38220024198297	5.3384731453288	6.97069476730898	7.87672089120923	8.73291030496289	9.43800513179592	9.6208335493442	9.8642180693242
-5.69537559803083	-5.9804644454101	-6.39424041825752	-6.80032795278674	-7.07996062415163	-7.23763228074135	-7.30896988898965	-7.32230538472747	-7.22518865599898	-7.16463697035864	-7.25070490151015	-7.40750675624504	-7.52832048685246	-7.64923139481891	-7.76711543184125	-7.74461357323733	-7.61440050918951	-7.42902619459683	-7.23083284684602	-6.96499054107096	-6.78072928693135	-6.67885393764968	-6.62940712113975	-6.54959119791699	-6.5090753289974	-6.38221111618717	-6.07700537863961	-5.6447125247995	-5.18746658915603	-4.67035908672746	-4.10430950013409	-3.63762681795906	-3.22697220207175	-2.46968108111232	-0.889487216616295	1.58211200785544	3.02854090640536	3.76161948497419	4.23858902123021	4.76015542996239	4.87398306518129	4.48031911364555	4.21851657617517	6.17706119499942	7.99511837513705	9.09408274796608	9.31339745634256	10.2412169180146	10.3225892771628	10.8002091130902
-3.98047935673464	-3.94519676911081	-3.87857283436522	-3.78860826612851	-3.70459626340964	-3.66471618234181	-3.67226442748342	-3.72867781754478	-3.84685596556276	-4.04092917982387	-4.26466079076483	-4.54226701315422	-4.90111445869031	-5.37882765942786	-5.94490025855962	-6.30418786520869	-6.36600801630616	-6.23317799726348	-6.05824905888957	-5.71951312131295	-5.35492967916236	-5.22379339199242	-5.21274082205739	-5.16552368426946	-5.0600429609187	-4.99194640551327	-4.82983098357222	-4.58440158798539	-4.29219454306248	-4.02660997327913	-3.72385143315851	-3.45089579582615	-3.22504087626852	-2.93115342361589	-1.96329170237171	-0.445470352048352	0.950996490099219	1.40331479583864	2.72814520787107	3.52969706455221	3.7708015390924	3.933979109677	4.254979985365	5.64902040670043	7.33687330471782	7.58145851442646	7.90165407703071	8.21383596019038	8.60419747928884	8.97716081413963
-6.37849981086571	-6.45951773967757	-6.59293304027889	-6.72708285778994	-6.84922526591577	-6.95354299868739	-7.05610611156109	-7.1559293738073	-7.24960347829417	-7.33319833048485	-7.40320324964897	-7.46069603585638	-7.50549195274889	-7.53668345974598	-7.54405263508813	-7.48460572009323	-7.36436583661539	-7.1898518082937	-6.97330349113998	-6.69646222966368	-6.43990561463403	-6.22536505394158	-6.02639584954338	-5.79395021110369	-5.56019055296559	-5.30565772095844	-4.98951794523965	-4.62668833513406	-4.25875648181377	-3.89389930944226	-3.51058002963815	-3.11430648661815	-2.71109082587439	-1.9974150764987	-0.360615327919764	2.60730042543244	4.61044689839785	5.2419163044988	5.5488624790807	6.11979079749853	6.20537359057414	5.79446725800465	5.72515182899818	8.23671162530306	9.56115147103128	9.27331938131715	9.0255336302196	9.52358714915087	10.2464275710974	11.1592607122594
-3.31815833025371	-3.53769022474613	-3.65714910726982	-3.73632143333199	-3.85160425121446	-4.01319544489517	-4.19540267727572	-4.4266948096379	-4.72869689848459	-5.08808951226701	-5.39249011026316	-5.6504531231139	-5.89618111780922	-6.18634746201433	-6.47148341688788	-6.65760989552532	-6.66614198566906	-6.54599371989821	-6.33328262502931	-5.99868530261411	-5.5942707525022	-5.36426870073226	-5.22368944824958	-5.0912557198711	-4.89892717273372	-4.75300354259573	-4.55986676128187	-4.32172501907213	-4.05556084744961	-3.82567584284641	-3.59265526935893	-3.44999553861581	-3.46789032373501	-3.52241068672105	-2.61739188781663	-0.834260480138577	1.05620887888289	1.38243720656531	2.53696525941767	3.6433851890816	4.21597564355361	4.742508047201	5.28191075960091	6.33694447924996	7.74957363955966	7.89497628137808	7.75313114365045	7.74560302983384	8.29961046218967	9.00543728830149
-5.44683960431031	-5.58237381207247	-5.80894229708239	-6.06123277181077	-6.28777254953344	-6.44234814637196	-6.57055468428229	-6.68900566032822	-6.78667741342477	-6.8655326116948	-6.97591927367258	-7.10165750841692	-7.22328756613108	-7.32454204139851	-7.42247489844658	-7.45232106987244	-7.41220141801044	-7.31331992613606	-7.18786139122309	-7.00475924901216	-6.81054214772766	-6.63853884672688	-6.46753429733999	-6.25926258905367	-6.02520398132798	-5.78291189902929	-5.5430377554933	-5.29818061930235	-5.05425580350103	-4.8157460056981	-4.57524872139618	-4.22974448053194	-3.7806181864064	-3.08325515326443	-1.67809596524317	0.48050258712415	2.45797786227551	3.54084092268992	4.37585409500472	4.93543435164862	5.05441646489063	4.60310416885961	4.08771487660126	6.08945678796231	8.18182298778308	8.69291810686899	9.72360959648895	10.2249581915091	10.1575955924543	9.89612531001013
-5.2001568114087	-5.36793002051202	-5.60377757469994	-5.90019475774296	-6.20000844063655	-6.36603425291121	-6.45666099725925	-6.50578490741047	-6.54294285513963	-6.51697400681959	-6.52811440753411	-6.57292805506807	-6.62790742052108	-6.63198850353155	-6.62989219682306	-6.59865020626258	-6.52427585566095	-6.40777938643788	-6.27307248900981	-6.11273034900223	-5.93251174604541	-5.77080582116545	-5.61732943495231	-5.4586529012061	-5.28393399473523	-5.10809741815375	-4.88523271739812	-4.6155628142204	-4.30763362086935	-3.98321889454635	-3.62125631424996	-3.18931541572823	-2.65963206132529	-1.9809642648649	-0.509251000426364	1.78102327226801	4.10508099031436	4.39320330101212	5.07054908555013	5.43274536911013	5.16134202965582	4.71763993721809	5.20416370101812	6.88706499948462	9.08010555883198	9.41081421886002	9.23744683924694	9.38175265530801	10.6027898070583	11.9868659955279
-3.87024692354259	-4.08554239437992	-4.21988827995771	-4.24351136913506	-4.29536551744307	-4.44043986553181	-4.64811654418957	-4.91490398275852	-5.24875984909722	-5.66892267064955	-6.01038264324167	-6.22966744596601	-6.38827798767593	-6.58457103845095	-6.75544412013179	-6.86669985683532	-6.8858078460714	-6.83460285709095	-6.699937663541	-6.47379827559949	-6.1830293273859	-6.0352633752097	-5.98462168483447	-5.98205887444569	-5.9479859103431	-5.97348961673697	-5.89351460307429	-5.66681399767059	-5.3269905101892	-4.92809794086704	-4.41307428499814	-3.96926808141199	-3.91090979239242	-4.01591979182961	-2.50009440645496	0.0181175746082667	1.21218067047293	1.57543329428135	2.17887405066085	2.99360088782163	3.14074945350271	3.53895683347689	4.10231461482965	5.22011797367573	6.92543482258068	6.95032177293228	6.08791184928089	5.34520897158983	6.20227582294363	7.58635979289052
-3.95403107635692	-4.14282800159387	-4.40883782326047	-4.80053476382616	-5.14636191126262	-5.40684782706238	-5.6506095159695	-5.99484977213844	-6.37715048199105	-6.7338380328845	-6.98400700755173	-7.18048622636635	-7.33477617519627	-7.44425640012951	-7.48667557199885	-7.51618470420129	-7.51628075139416	-7.46561610061821	-7.3307645285544	-7.13746569462645	-6.94757641284045	-6.779783389744	-6.60238067992291	-6.36738803129685	-6.10143462341047	-5.86218355139039	-5.69839842811127	-5.40415294697376	-5.1632437347499	-4.97696348640177	-4.74981784125407	-4.38323323549417	-3.89587870453754	-3.26030381905216	-2.38171815305555	-0.979616950572286	0.529953063226534	2.13925791583314	3.83836877006212	4.38188356367366	3.98039492640626	2.98077337552728	2.57643863247458	5.09996476676531	7.27370956948882	8.29564032899967	8.87706062692049	9.85869949381622	10.2927544769204	10.5308198577881
-3.66206223551847	-3.85385085721194	-3.93111420540786	-4.00778766020676	-4.09232876552458	-4.2019626243507	-4.31278848791645	-4.45178061813734	-4.62175989824933	-4.82805208317743	-5.07493517399466	-5.37081874880483	-5.72061155244389	-6.12973430537922	-6.575190656582	-6.76837615658676	-6.70892247389232	-6.46019407093459	-6.15256431530942	-5.65195470910105	-5.22440902139362	-5.06544247283133	-5.05366767546184	-4.98957215546698	-4.94218048864697	-4.93936866827798	-4.82571152089463	-4.63425091088065	-4.4398597985536	-4.30313217889536	-4.16219508588203	-4.19324527353606	-4.40437305056295	-4.42223502567916	-3.149246371962	-0.997290559954436	0.716574612917356	1.32943461328066	2.78943835472786	3.70784685860366	4.39342611577393	4.79402597672954	4.67035561291801	6.22784141238167	7.53406843800491	7.35987118146664	7.5120305388021	7.74901361911953	8.12082485647853	8.73276034608057
-4.61367007776542	-4.80660770303366	-4.82804234183566	-4.81237790966122	-4.83013066079366	-4.95307201850223	-5.12303977431093	-5.36182859671337	-5.68067941576748	-6.07027093486216	-6.3524796981837	-6.57402619505288	-6.78435565438687	-7.06043624303589	-7.31692082008504	-7.45594375678389	-7.43917776627897	-7.30544310662204	-7.08186712574722	-6.72589810246871	-6.3814222680547	-6.29182779091879	-6.33843816909387	-6.34065959150972	-6.34205998892125	-6.50415670176054	-6.36514895641322	-6.06500084684579	-5.6713066327582	-5.28950047111702	-4.80381550744684	-4.45502575476515	-4.3079954219358	-4.15296110786121	-3.04796220771542	-1.226921128733	0.598329060978576	1.45227671106284	2.72765790986398	3.38504004000787	3.31104188634544	2.80129547253231	2.66284643946509	3.89658481312211	5.69463546566569	6.13256488814484	7.06517850077004	7.82545429498746	8.39887515633216	8.83437910320421
-3.44717282053294	-3.73406443044934	-4.06068364497257	-4.4834160968788	-4.97780762694104	-5.27941607573904	-5.47428663574238	-5.66445258204835	-5.9348873220458	-6.16331001822404	-6.39097952970315	-6.62013051796546	-6.84879876882751	-7.03200387806057	-7.18937252878427	-7.2856331562167	-7.2945870104625	-7.22031052873739	-7.07966489185888	-6.85858479064725	-6.59445076170191	-6.43371408301437	-6.32438717711057	-6.17626070023184	-5.95842358114544	-5.86193104225547	-5.65901166851755	-5.40100254141485	-5.12716580797534	-4.85689594288803	-4.5689880502083	-4.33178875204347	-4.19797066212175	-4.07452801668796	-3.23040659829626	-1.67287023375853	0.0689838811677158	0.740187825460688	2.15420361657933	3.44882508268429	4.14622580593647	4.82064178682661	5.28496174862462	6.37842966426173	8.08842753728623	8.34127527595554	8.45933198022185	8.45654712497115	8.48278104279732	8.38209778984157
-5.43685128254435	-5.64263954138801	-5.94928217999357	-6.28982688268165	-6.5582017444931	-6.72003566600218	-6.82555560048331	-6.92038988947155	-6.96340524104811	-6.97968670532913	-7.0248598739938	-7.07384287194732	-7.08593579115968	-7.05311114703913	-7.00488840186014	-6.96271578878461	-6.91677376940593	-6.86290991087237	-6.79811533619124	-6.7294033468036	-6.62008564850045	-6.46005421944667	-6.26103319583198	-6.0440609972997	-5.79450891102451	-5.51114964774111	-5.19698689713084	-4.85132890528318	-4.46512914773992	-4.03555178186639	-3.59109685779864	-3.2711269209513	-3.04909319696935	-2.47301749961369	-0.834492962399353	1.4600990592029	2.89555451372825	3.36851168447107	3.90230482641271	4.20388563045275	4.25875296912679	4.06511101619922	4.11955420769311	6.39388729990891	7.89503038104876	7.96836425984211	7.54194673889777	8.18159694408486	8.9461763028381	9.89221859820223
-5.98580480621534	-6.04886915524034	-6.2051358278479	-6.35989927936665	-6.50634750440907	-6.63775575872983	-6.77572982802863	-6.9076034138988	-7.03296072748957	-7.16668972098875	-7.33499858987961	-7.52419883510487	-7.72348845296362	-7.93170112036715	-8.12294333548777	-8.10346905492747	-7.90599570110488	-7.56825363273772	-7.15676908500162	-6.58966136359975	-6.17986361022494	-6.01332986497967	-5.99458917498445	-5.93577711240343	-5.9640380856147	-5.96133735775393	-5.70183712366117	-5.27437374268582	-4.83672797483163	-4.41195358900424	-3.90585420864448	-3.41132885716601	-2.92678054060002	-2.21436884298061	-0.703215255415978	2.28841866894851	4.42834235587533	5.37871651787971	6.12724140015709	6.59164411316973	6.46131331278493	5.78621888845141	5.35714150151385	7.47570560756135	8.94495845292477	9.12466772012054	8.93063126279864	9.31592525870274	9.47186016862827	9.88742895619125
-3.17907333811063	-3.3634837323353	-3.46224965476814	-3.52831234401128	-3.62450004009698	-3.74591114393825	-3.87528156170173	-4.04159070565232	-4.26721485409448	-4.53970144208246	-4.81607853940375	-5.10463651803797	-5.42431585122019	-5.79957289895699	-6.21245709114778	-6.48251393101634	-6.46628665861801	-6.25104051962967	-5.9320246725414	-5.4560697555041	-4.89673559102797	-4.63989299226086	-4.5586984862316	-4.52323042193663	-4.42559288978546	-4.4337381814794	-4.37382840802946	-4.24984865905514	-4.09716235449456	-4.03666866546159	-3.99066341674025	-4.0113417898107	-4.13290820841154	-4.24179072209692	-3.17624916667288	-0.93147173151155	1.59235457823608	2.13309486140066	3.2201853484699	4.03283603094359	4.18804032356898	4.16210955905657	4.76967887583844	6.24391150333723	8.07107510711342	8.41833800930055	8.35409284091884	8.50003692321728	9.4356626923498	10.4957359560095
-5.00999005922004	-5.0789102216934	-5.15107482797393	-5.24082282041616	-5.30474911026901	-5.41828075155047	-5.57943777665402	-5.77054091132456	-5.9532188927108	-6.16552322941908	-6.32715083892731	-6.4169796239826	-6.45661005037003	-6.4985782830083	-6.50971940356841	-6.48146918177539	-6.4107382087384	-6.30728737819351	-6.27570128014736	-6.34950108818326	-6.45555159240401	-6.33234875834881	-6.05986827364095	-5.71130279220416	-5.39204001066462	-4.99261682059327	-4.66840099367134	-4.45978018271696	-4.33280936566123	-4.16536763198412	-4.02665524986567	-3.9381042067608	-3.91390516353126	-3.88116384664362	-2.66086945794251	-0.307333920981384	1.9357947090768	2.69294073183222	3.71742161759828	4.8049337151313	4.79083017978548	4.58268156883022	5.18772745822621	7.00951729152289	9.28950793889129	9.71813095483771	9.08697337861456	8.40510495501669	9.1216501750591	10.0483500427775
-2.83814858679572	-3.1323838167515	-3.37383342536732	-3.72853302672468	-4.1188470264041	-4.36819299389233	-4.54167513009875	-4.77849134202485	-5.10291455370911	-5.42591969921615	-5.73255420756951	-6.0436782909478	-6.35967868252852	-6.66859447199677	-6.96251105694614	-7.10172419205404	-7.03833115810198	-6.80786976249111	-6.47491884686488	-5.97632721274132	-5.48709707741704	-5.30401290835849	-5.29022235269525	-5.29859126360975	-5.3144584842309	-5.41550533096103	-5.29520332135407	-5.00427196100885	-4.62194802227489	-4.29044411694822	-3.87168962162895	-3.60371243083271	-3.54984889938041	-3.47371039493438	-2.26157641198474	-0.17586653897767	1.62671232423732	1.66618195430525	2.69910764647387	3.29574856449259	3.47578032738093	3.55962689485197	3.78884589811917	5.54051998816581	7.78227738630946	8.11897619450519	8.61746540925338	8.84227299266821	8.8107035323492	8.53022450747432
-4.24836676804384	-4.5679685643187	-4.82272949507709	-5.16069850592744	-5.4912142037184	-5.62462692626854	-5.62841820088046	-5.63618256766328	-5.66682121634953	-5.65056327867246	-5.70945490584617	-5.83450689753851	-5.9938865854867	-6.1232306160462	-6.28201538926426	-6.36478357801836	-6.3432291295274	-6.24131232552805	-6.12743782899214	-5.95684287249311	-5.7732001542789	-5.65852165685171	-5.58022042717497	-5.48740068666377	-5.3736723202636	-5.25839318078529	-5.03628258452871	-4.72215316355212	-4.33933037062703	-3.93146484949891	-3.45097609409872	-2.99758374949275	-2.59698073179473	-2.11444950475272	-0.922820187345839	0.842583731162272	2.38189438969453	2.66502142061287	3.56110538931845	4.18871959597893	4.39246059422749	4.13098818526638	4.06304241526698	5.49956686266424	7.54874438087206	7.9824690825763	8.86611395318731	9.46824932842347	9.76327831916496	9.83149523882348
-4.37681657914001	-4.54235072782919	-4.6717099226635	-4.63298699835633	-4.55894108887093	-4.70295310669906	-4.95391308666657	-5.15230402753878	-5.27383513537232	-5.42515537739903	-5.54532599927022	-5.63040331021208	-5.70272146836153	-5.81213794388681	-5.92342438810428	-6.0067162122202	-6.052884199984	-6.08208987227696	-6.10545935252553	-6.1133874477321	-6.0973359100655	-6.0482212154596	-5.97109722432674	-5.86579339777009	-5.7310417197809	-5.57330101052559	-5.44802767722468	-5.34392498308524	-5.24715364153376	-5.13480954162195	-5.02993046610322	-4.83479044286358	-4.52095852211534	-3.99545535282762	-2.68451094985982	-0.653216872575999	1.23800685347417	1.81701369017617	2.9239474609874	3.68818721536011	4.10863786390041	4.28973933932429	4.33688742485258	5.48284461392244	7.09502556320408	7.49017526468668	8.23635682581979	8.59943946003037	8.51580899321883	8.23390269138782
-3.73412737213987	-3.90595062359765	-3.99340472261321	-3.96864793636119	-3.95889827366735	-4.02944273469172	-4.15054025879566	-4.31704400907851	-4.53328360740606	-4.82374611831638	-5.12731766614827	-5.43354355973324	-5.77223032236359	-6.19044777516084	-6.66928329458199	-7.06388630887878	-7.15290322077282	-7.04197103592607	-6.81138526678548	-6.4614020392717	-5.96315779862971	-5.69051489648304	-5.56902336687569	-5.5019199103905	-5.3249218529891	-5.21308318427542	-5.06311852538728	-4.85945815133448	-4.61536314297659	-4.42638959430978	-4.25256124343833	-4.10284599289681	-3.99870798231703	-3.9205620103969	-3.27542475134044	-1.878019788984	-0.0743689752362932	1.00419919225922	2.05578717440899	2.93875454214021	3.20156653379396	2.99764305307766	3.39871847835709	4.70572409121481	6.36151085785394	7.19449130568967	7.70985869206458	8.11265766840952	8.60159085919361	8.86697798315191
-3.93747174451257	-4.07967259504888	-4.11577483058585	-3.97785833201765	-3.82288419860093	-3.92375139678133	-4.14745355979479	-4.34998414509545	-4.5119882290171	-4.7346325383783	-4.90296066744372	-5.02884970625568	-5.15014597987253	-5.33993862714362	-5.53650067451128	-5.64984763254556	-5.6496824291823	-5.57748418831465	-5.46915611811383	-5.28909756046536	-5.11171582426343	-5.06769273795112	-5.09863448721875	-5.13768522491952	-5.1779589616233	-5.25204512443699	-5.21580009379646	-5.09256711230062	-4.91906277085925	-4.76135434288214	-4.55038163900859	-4.32522920171439	-4.0914977523689	-3.74199068300849	-2.70282479159785	-1.07963903584805	0.54046087934724	1.30099616849875	2.17097765642246	2.83816567668406	3.30513133005604	3.49352671208681	3.41701634421375	4.52815701368124	6.07976884483032	6.09446495236052	6.36981253235532	6.76441449471046	7.40996371125057	8.1599453257854
-3.15378929898731	-3.43167388036121	-3.5366135211192	-3.65511198352054	-3.79676869367011	-3.92181488300951	-4.01383612864401	-4.15770119399478	-4.37019994011736	-4.62022407640115	-4.89836063703211	-5.2233696228108	-5.60325893071965	-6.04121266185607	-6.52813683360457	-6.80742211963865	-6.79856995850328	-6.58171783656521	-6.28804098296217	-5.80877749993075	-5.30355138055765	-5.06079936840004	-4.95097775388699	-4.81063682017892	-4.61837016615741	-4.49488788443614	-4.37358804699133	-4.25659889117307	-4.17207702095183	-4.17748262088411	-4.2360400162685	-4.26309951241206	-4.23439696393486	-4.02581971460499	-2.80949157293029	-0.70149696337141	1.11869527122147	1.09227058007174	1.95990621395043	2.68896729402169	3.21932547208627	3.45780186580609	3.70474443136397	5.636901842591	7.97567780037375	7.73994316864204	7.43704292540456	7.45917709349504	8.09322860957037	8.84134336488219
-4.19570150889884	-4.35376385455009	-4.57895173783532	-4.87206786055173	-5.20220104059478	-5.48109832394336	-5.7516444920453	-6.04167172129146	-6.37592838909835	-6.7050379413785	-6.9100782831853	-6.98920976095652	-6.96833129215873	-6.8911595014806	-6.70097633775598	-6.50793869423708	-6.39252022634106	-6.29814329380057	-6.13721542903573	-5.93552683620235	-5.73267332825061	-5.54977234046044	-5.36975251699429	-5.20058911906769	-5.04802781481393	-4.91311288938109	-4.73467749304161	-4.51710146580255	-4.276237812826	-4.03827971692681	-3.77958481994381	-3.55369699278967	-3.40057373617405	-3.18608230111568	-1.75728943582829	0.79944814803894	3.48294018520225	3.9931575569589	4.92811992116519	5.50663551035984	5.38078050281533	5.0421862048625	5.68088177253148	7.32728093957672	9.22767863023942	9.4464073024534	9.0395794566191	8.80730146134425	9.45632928907791	10.193466199358
-4.48831707585424	-4.64970398022248	-4.71513847391569	-4.60460702201645	-4.46230045772078	-4.54509799116491	-4.72862930079765	-4.87017223013553	-4.94888528676134	-5.06747793804611	-5.15538441775932	-5.21445649844119	-5.27107761227596	-5.37968976649007	-5.50095267766885	-5.57504697194005	-5.5836435855746	-5.55775401145387	-5.52418884663037	-5.46102409450514	-5.39818681105243	-5.39103897540072	-5.41731740362901	-5.44710708651391	-5.47756685985294	-5.5215595295685	-5.51016912690715	-5.45466100119483	-5.36931184270151	-5.28040545696966	-5.1473787512848	-4.79206083207726	-4.15224728982377	-3.20594270027058	-1.64203890993287	0.553242624393151	2.16477768324301	1.75768155085545	2.8345387108228	3.12504674329079	2.73092783046931	2.62480960879942	3.41706575128375	5.07387523870323	6.69065575057899	6.83885733661668	6.54966183049983	6.71478672774641	7.58002553981855	8.55863981441348
-3.6680491950865	-3.84954752043362	-4.10844685389161	-4.46551516743221	-4.88068010263881	-5.17067774285967	-5.40951230155984	-5.66156737382039	-5.98205319209047	-6.28317737612097	-6.51492456527208	-6.67741911628286	-6.78532862072909	-6.84346794238047	-6.82770942759114	-6.77686984852058	-6.7185867309726	-6.62607232787582	-6.46226717806194	-6.23301937723096	-5.9707527224778	-5.74123201814344	-5.51512629358452	-5.27706682501818	-5.01356494966856	-4.75719404920698	-4.53883533176888	-4.36220792647014	-4.22263726831721	-4.11363515943067	-4.05269329495615	-4.00344343119889	-3.93949536128324	-3.79185459445866	-2.6787033209061	-0.573600806359251	1.8045112723597	2.58658497516878	3.87013130477179	4.81722930240466	4.98738986056227	4.86071777554226	5.25039297079334	6.73921179948497	8.90092907538975	9.24773735965602	9.33879021477749	9.48302987396062	10.0715631031635	10.6049881648371
-4.97600954583001	-5.13103353080749	-5.129141155249	-5.0877279317223	-5.08029155135152	-5.17530441883253	-5.31218363071685	-5.47919513134323	-5.69586718529136	-5.93507878182828	-6.04826156396156	-6.08969062357397	-6.11092852950449	-6.15557618850782	-6.16158427856075	-6.19535907563995	-6.25777671287221	-6.33777855283035	-6.39120966828199	-6.44942903441592	-6.49424875529659	-6.51437523286844	-6.51068005471889	-6.48704331790639	-6.43762968452457	-6.34183530265593	-6.13854067381836	-5.68340416026685	-5.12248560450895	-4.54890789649649	-3.84029664491244	-3.46994038249498	-3.43172162898755	-3.40652601292489	-2.42358457256543	0.0298559836530825	2.12108212099235	2.50913486619599	2.79068400954421	3.51211755721812	4.16583180774052	4.12729295095525	3.74178220952315	5.51026260422243	7.38797995070858	7.761498765252	7.86460945475287	8.15720819313336	8.30983776359641	8.39345100976248
-3.89831942803748	-4.0735265404259	-4.2821856274503	-4.56560205351957	-4.8545341496347	-5.13688509995428	-5.44166306747916	-5.82320925823867	-6.25878581408764	-6.66211395085943	-6.90403039243198	-7.05183006980596	-7.15014891443934	-7.20004296192311	-7.15555172489113	-7.07369656526449	-6.93919639593212	-6.72673335322366	-6.39455605595056	-5.97652569876459	-5.66972313307146	-5.53532974719547	-5.50204212684299	-5.47089134405833	-5.52266460919905	-5.56313890892692	-5.41561243415155	-5.15783229638337	-4.89545039255143	-4.64338427704804	-4.35036972821663	-4.1778359970867	-4.10620069734424	-3.60764968963052	-1.84534484669542	0.721908400832383	2.61264903086209	3.43802537625206	3.87214185384822	4.30269926134462	4.28681697078718	3.90244883758539	3.84182065612004	5.81216068382273	7.59463295226192	8.40291055745976	8.40569834368999	8.9130172797301	8.8772565812929	8.93473810996118
-5.29198799183189	-5.45100180287931	-5.70658907409877	-5.97614520652143	-6.2199622652525	-6.39936670348845	-6.55505394270329	-6.69070545260273	-6.7976694980574	-6.87914577237586	-6.97984263841579	-7.08271848714443	-7.1701476632948	-7.22706815475514	-7.26825856031604	-7.24248118699881	-7.14735938207953	-6.99053818470061	-6.79652385187738	-6.54081977656927	-6.29353096889805	-6.10719321372806	-5.94929691372294	-5.77100177394765	-5.59111001460959	-5.42760779732484	-5.2693725368739	-5.11783348986446	-4.99263656121918	-4.90980621153518	-4.82774553004145	-4.41273035838321	-3.66380689327113	-2.69832521090291	-1.75718459862537	-0.304271521281197	1.24262526894364	2.61894175216222	4.06554045265975	4.86993735867773	4.99720915022987	4.55766629677538	4.19324149593841	6.28821717534674	8.35993558052232	8.7942120440691	10.0372895995535	10.5747980676343	10.5149024309754	10.2512366447305
-6.4743340518991	-6.53695264537404	-6.69070885226942	-6.83968810449751	-6.9609604702609	-7.04335919315871	-7.11469371249793	-7.17018726477656	-7.20347568047481	-7.2463106969693	-7.3533561363897	-7.49916080601947	-7.6597466200633	-7.83332214881008	-8.02192781986749	-8.10829219315899	-8.11300171976193	-8.06290085167481	-8.00502238786458	-7.88145546258955	-7.68974553665038	-7.42158904652336	-7.07886923002776	-6.64419206459195	-6.1133937793677	-5.59676606764832	-5.27067752962134	-5.0510345327514	-4.8877350904946	-4.78393824986804	-4.72384924488466	-4.23196372312182	-3.40098753505278	-2.47480235763758	-1.60337515656203	0.727614025573796	2.42607586133141	3.31902052548321	4.20111743613767	4.78757278074973	4.94900367269651	4.54858191262036	3.98790309648715	5.64169798090463	7.53214817655626	8.62719669209659	8.54019932550575	9.68694163077454	10.5428676455631	11.1904854951382
[truncated: 150 more columns]
