# Supplementary material for: Phase II monitoring of process variability in multichannel profiles
Source: PLoS One. 2025 Dec 12;20(12):e0337707. doi: 10.1371/journal.pone.0337707 (PMC12700403; doi:10.1371/journal.pone.0337707)
Supplement: S1 Data — (ZIP) [file pone.0337707.s002.zip › Data/C3F4r.csv]

V1	V2	V3	V4	V5	V6	V7	V8	V9	V10	V11	V12	V13	V14	V15	V16	V17	V18	V19	V20	V21	V22	V23	V24	V25	V26	V27	V28	V29	V30	V31	V32	V33	V34	V35	V36	V37	V38	V39	V40	V41	V42	V43	V44	V45	V46	V47	V48	V49	V50
-4.51806946972512	-4.80602506660588	-4.95619402496764	-5.03323481999713	-5.16484299547924	-5.33776337616456	-5.4141333633151	-5.43752240580576	-5.62848355633664	-5.67813647529359	-5.80278003494593	-5.9175876468216	-5.99430585812835	-5.78345572648897	-5.71713231858862	-5.74131753951088	-5.78245217931296	-5.01627199635585	-3.41401442562114	-5.33175020267531	-5.81902235361275	-4.87471129552006	-4.58486427787371	-4.20994430826088	-3.74306241971438	-3.15809126913651	-1.98693568770877	-0.513734262416359	1.00943359374748	2.7223617575635	4.51565573381929	5.79850041800741	6.64389663200178	6.81290572036617	6.96363605770694	6.33717109715775	6.09794503172319	6.61734364676746	7.53676622177225	7.92892367563854	8.53412903693593	9.2113792034701	10.3716434172099	11.5672457853682	13.1233334895142	15.0440048737881	17.1601254076843	19.1319693091044	21.1413645551184	22.7820370567999
-4.30850485629284	-4.63155269630684	-4.96166501249756	-5.29792807933808	-5.83363254525147	-5.88400590126733	-6.03783086343938	-6.206425637182	-6.28054946017941	-6.20865367425361	-6.37942443516938	-6.42164481468633	-6.55554345739135	-6.36492178432523	-6.26779721915192	-6.24016530764848	-6.37518472894234	-6.34580607008207	-4.31211103615429	-4.86332290300387	-6.95036366482534	-6.13566792609439	-5.4785084391591	-4.89344813021884	-4.44017980993296	-3.54045028514749	-2.50202319681865	-1.13477878948571	0.38303424198152	1.95200805994051	3.64398708437215	5.11521056102846	5.90680958493779	6.02851868532459	6.27551159201399	6.02873296618384	5.74240320544501	6.27284705283416	7.261004495329	8.50200498573271	9.32291236588599	10.7048351751834	11.9228247276809	13.0598912183288	14.1126468459461	15.5493542810213	16.9435209054155	18.5540933755809	20.2239507770063	21.8692114592434
-1.4139288921152	-1.74773044114116	-1.87437653283986	-2.05507613514981	-2.4482363504838	-2.58302697737659	-2.80447635895515	-3.08396470233691	-3.36135928494512	-3.65306540185323	-3.77420680557895	-4.32922079622224	-4.58788035489436	-4.83406566255658	-5.0694398919277	-5.34984615950268	-5.39652417783076	-5.28137886103028	-4.05460077090117	-5.04793047369116	-6.98215035975944	-5.97207143147563	-5.46734192744154	-5.12433598233633	-4.76597785524775	-4.25151466912856	-3.45864469267181	-2.55222861790704	-1.49554375123939	-0.174604160446476	1.17270612103152	2.31758836474891	2.96044834423949	3.15451355965875	3.33740026894398	3.14051116994103	3.08647278745811	3.83516898941328	4.8320927581687	6.20240805629231	7.33593677859317	8.81701458175705	10.2276142216569	11.5367285907105	12.9038555018071	14.376724770886	15.8621175709492	17.4634779259012	19.287028516792	21.2967781866387
-2.20527934402016	-2.48586939929973	-2.5325259224004	-2.48066928154476	-2.55139110972898	-2.74416815937812	-3.11964162488688	-3.45775135381884	-3.75380652894905	-4.3117412860038	-4.48451863856578	-4.87008667417084	-5.10959928724821	-5.21403607760439	-5.23191370623817	-5.28876193070866	-5.55963686013601	-5.59760156620907	-4.00643602787812	-4.83274681849128	-6.65123978055073	-5.61184242423394	-5.2290084736007	-4.84781447677389	-4.69581435434432	-4.23861911353616	-3.46715915719816	-2.39860823495388	-1.09866969170374	0.125205683028816	1.74926738245283	2.97009698252411	3.65265999503633	3.92056601490553	4.18747917352601	4.17539659585061	4.19733278472945	4.82462344325718	5.79656285695217	6.91657525621189	7.98325414611138	9.23103165737519	10.5852325613398	11.7161364813283	12.981855412791	14.4676447124657	15.8930896175715	17.3318383537358	18.6436992193524	19.9637935507242
-4.94277189414292	-5.07959789024333	-5.32909989889679	-5.66222621597452	-6.01627895707123	-6.15543052760435	-6.18456519152727	-6.16511646036296	-6.14117855452499	-6.08544598543695	-6.00750876225401	-6.0327753622	-6.07071422322039	-5.80635773654511	-5.71486906591111	-5.73925725434596	-5.94860828448369	-6.04409862304804	-4.04449377950409	-4.92250266618869	-7.15435289214516	-6.00392419321434	-5.36453476589144	-4.63490234941619	-4.27704504356291	-3.55530615483743	-2.49636823655947	-1.1238377562478	0.433309604938116	1.78206961917364	3.34091397938042	4.54227906686723	5.39897185403408	5.90435118406915	6.29122131376276	6.17737245431585	6.19158629189145	6.64368963884555	7.36455971045869	8.06028132096507	8.70851679222781	9.48651629772662	10.7202830169615	12.3241803665049	13.8145678070837	15.4454001715492	16.83670168666	18.4749332056915	20.4206692901147	22.2361024056318
-3.69028344922264	-4.0459292463894	-4.57333861639779	-5.1384321650696	-5.51900839668708	-5.63141817902972	-5.76192220413198	-5.73990931152241	-5.72139462262867	-5.71432546894917	-5.78360032250137	-5.84531384199989	-5.88462859209173	-5.80848585268965	-5.72549490330281	-6.01256893335719	-6.01452091942797	-5.7889440211479	-4.71986065800358	-3.74468212545234	-5.82323642884077	-6.76926433446817	-4.67453556355926	-5.15281698780772	-5.0682484552896	-4.66453842581332	-3.47391357983446	-2.17133460438871	-0.527097298092636	1.34632374365092	3.04808495203788	4.31636349234759	5.12714726890544	5.43642646141909	5.80234845500328	5.76733672955396	6.07843442990445	6.72794726167948	7.75443838601583	8.19223009880021	8.99100943113533	9.7015547310554	10.8170445789817	12.0510802254562	13.524798074745	14.9889046139843	16.6780162408006	18.3595914073218	20.0763948636144	21.546182112657
-2.38870366284077	-2.9268652292347	-3.21287696762048	-3.47329261376179	-4.02247470763681	-4.37793302557549	-4.70821562016163	-5.06727325613211	-5.49142068542741	-5.70039496963572	-6.16829242939115	-6.28630286264504	-6.62944740852781	-6.81637394959721	-6.99784517849053	-6.77337148953939	-6.12068246865078	-5.00161575029081	-4.56274768698379	-5.46163472500457	-7.12898641761477	-6.94902832464312	-6.25886885206213	-5.34779511854748	-4.71351276013209	-3.76169355974374	-2.8147167208923	-2.01812798240043	-1.08372142720137	0.225332013374668	1.62531814697961	2.83543331410008	3.58224878747896	4.06107365935331	4.16377134576203	4.21776950029676	4.02689469193857	4.51940146435836	5.45805308338139	6.85484372823828	7.97807125813789	9.41740165430144	10.7924839135881	12.1124223880071	13.1865956474501	14.5637652024737	16.0280748674346	17.4321735676933	18.8243229560967	20.2174246343923
-1.73213521590371	-2.13597800013983	-2.55022811042338	-2.97720978387824	-3.33449853106949	-3.77172611754672	-3.9942882660774	-4.29585924216331	-4.57905814561454	-4.88185104383517	-5.00205665231644	-5.31858310683785	-5.55812421178922	-5.63446529090507	-5.50394131421024	-5.56427505303332	-5.56029521128948	-5.15996646069858	-3.78431655653128	-5.51697433183482	-6.91663982735195	-5.6860923927721	-5.21972453128676	-4.67090481688997	-4.25289738576824	-3.73849770216647	-2.80003233040579	-1.69874817877499	-0.529236175557497	0.562697899430064	1.42296470300978	2.42866251167789	2.99643550908175	3.24135117319174	3.35505056180711	3.25758839118728	3.27314757255912	4.18479846286206	5.38811643682074	6.76511059452233	8.15730821033911	9.80499481263551	11.1718057171859	12.2713672746603	13.2879518257282	14.3184231071567	15.0970087402249	16.4971976697728	18.5267584390063	20.8214538115562
-4.52133492258572	-4.92049928268887	-4.9712295798182	-5.18337429213889	-5.41779745923149	-5.61997669993437	-5.7431064083156	-6.00688764463484	-6.04077273981103	-6.18780512840089	-6.20324891499254	-6.39236349116783	-6.50061285225499	-6.52714296601359	-6.60920105839916	-6.57642750604557	-6.1654364827482	-5.140140901226	-4.99238454221191	-6.38856269680735	-7.02709140744121	-6.47857859165081	-5.77377849654827	-5.04064548574075	-4.25521643558536	-3.40636741804886	-2.38537941583909	-1.21694204939209	0.250172984199816	1.76590684307208	3.18995061223799	4.64074735829656	5.42305851925262	5.7064596877151	5.74256577043744	5.41960747675374	5.19402660707072	5.49611350939077	6.65484108781539	7.89898418211523	8.99635274207919	10.4926755420374	11.8476071149151	12.902507614054	14.0292715601667	15.3857577232404	16.7255199160917	18.4429882542028	20.5257172900304	22.6743743184371
-3.57906320747187	-4.05346051387865	-4.30043495877156	-4.62953182150373	-4.97470344859165	-5.25768427077262	-5.49735921790531	-5.48521374831904	-5.81081656857348	-5.81721673524196	-5.91288010754399	-6.02490544494305	-6.14450770002727	-5.98000108596517	-5.90590309289914	-6.14293265069321	-6.74573087139879	-6.51855616970683	-4.20657759646678	-5.13039855257409	-6.17979728449226	-6.13656275972539	-5.170812006275	-5.30978810363312	-5.3070591975989	-4.82723544166116	-3.70066766815437	-2.18773990060726	-0.405488574705215	1.4442943812838	3.3272635573891	4.602310414398	5.20398385852139	5.43261874628782	5.5890624003147	5.0327359309184	5.18040855907581	5.69678095966367	6.64211718106169	7.3903028628433	8.22084100448423	9.36634746242159	10.8401689272225	12.5833624873841	14.1674106642554	15.5537712526328	17.0458333602013	18.6211436621965	20.3898687199063	21.8411111019232
-3.89718812626749	-4.11635343311974	-4.31315371927339	-4.6135348579862	-4.82896702943296	-4.91586173309494	-5.1631921861246	-5.08882510582613	-5.26459538153659	-5.32600267972628	-5.36396426627133	-5.4642307106136	-5.52796779660534	-5.61677535743442	-5.69258684645386	-5.64291210612406	-5.19629760592768	-4.20823759870527	-4.16106992087352	-5.23529945634093	-6.04467431641239	-5.88238580183064	-4.98348460309768	-4.08752009564256	-3.51614041564346	-2.64235814021302	-1.67836409409442	-0.293292750562606	1.10983310789596	2.51777790844522	3.95291349807845	5.2229603415287	5.99033273328277	6.34618227790939	6.41026751952152	6.08686645616015	5.74098253904753	6.19432016953545	7.10363646234829	8.3054103216572	9.1779427322206	10.4774565486768	11.7718568275665	12.8728217166552	13.9745888473802	15.2739324260806	16.7192487236307	18.4078867235371	20.1282271896804	22.1270986353437
-5.0471132544482	-5.36369229245805	-5.62630476892047	-5.80189365159637	-5.97737421107236	-6.20464242023649	-6.45699783599066	-6.53446911483016	-6.61454258014862	-6.72408302351776	-6.73305242302617	-6.96647494109702	-7.00848508864669	-6.81615399753587	-6.67847621834165	-6.83909927005732	-7.33341237941901	-7.00682663869381	-4.96711215105291	-5.82581645493749	-6.71270766860642	-6.86251925528143	-5.60625001995943	-5.66259140627159	-5.37894806940913	-4.58077140407268	-3.64421936432383	-2.17664773961483	-0.675983357688631	0.95153934627983	2.67122603152688	3.92727852893094	4.57295513533608	5.02023990312005	5.22703312891213	5.02051436340037	5.20379559245921	5.99947398359346	7.03719955510218	7.93340834382182	8.96675360240972	9.93451929666256	11.4170828505508	12.7395264412042	14.120002280509	15.5370110826066	16.8946858406055	18.4134996775772	19.9635046321696	21.3337623351266
-2.03081553472938	-2.26145628735911	-2.36438580843233	-2.56189326815832	-2.5688613739641	-2.85427640814324	-3.25437342620759	-3.69453344972028	-4.06884184515428	-4.58968142373312	-5.00955890012061	-5.327410785637	-5.81921804200811	-5.91757444618179	-6.20756030216856	-6.31444776532567	-6.11626155445309	-5.72191291817422	-4.79952658807621	-4.75712490059753	-6.99148216172822	-6.53768919401423	-5.85998335424292	-5.21882291958548	-5.03349188725386	-4.63432568619186	-3.94759817110224	-3.10986456070254	-1.79993676816457	-0.286324946250093	1.23850249393402	2.79399862996004	3.62280373874985	3.96436986184542	4.09635134739299	4.25766190125347	3.84465456196015	4.3740165132286	5.11087396508366	6.18986780564208	7.04071596071072	8.31077191397853	9.72132453759139	11.5311185674501	13.3881260628123	14.6605030271862	15.5500764748671	16.6968716712698	18.4127567755234	20.3289598032133
-3.3787558488189	-3.74491598064255	-3.97278448745852	-4.20278554022318	-4.49722661304448	-4.84902216367608	-5.02208056061671	-5.49711774151984	-5.6946828216384	-6.11179855293186	-6.27104304714596	-6.37459052563099	-6.19262227957655	-5.98299723993275	-5.60686520419149	-5.79469789612008	-6.38567115297273	-6.25456029950514	-4.29588401590161	-5.6466890591427	-6.44974499413392	-6.09057975070661	-5.29811593955801	-5.31755764011187	-5.34137460284472	-4.80174344229222	-3.59376682121626	-1.9968153692369	-0.388196154158056	1.30819750641093	3.15115007548806	4.25728339735119	5.00535838198309	5.32563377660458	5.52130011231034	5.21739333401243	5.4632151175875	6.09239503303512	7.02788542638366	7.74551938482412	8.66270667157733	9.62922525742302	10.9876151313325	12.5590036382116	13.8734634714886	14.9252810138222	15.9217176469935	17.6483666373863	19.6485794629432	21.7498267648738
-1.62192018801644	-1.803800339705	-2.19034806007999	-2.41632652953518	-2.7176473855974	-2.98265004280809	-3.27911303022844	-3.39250098043198	-3.7295863321282	-4.0773347538314	-4.42112124811925	-4.67309009960154	-5.11080574058228	-5.41467057627982	-5.64430238561629	-5.86892362009484	-5.84651296696757	-4.85289930004405	-4.2223002163329	-5.24829843077132	-6.44278352672564	-6.64127042229554	-6.05189482060689	-5.10873795105568	-4.67688578837033	-4.06475830878523	-3.25873416154305	-2.43993732742854	-1.18334940861079	-0.00703795385432487	1.20060902576323	2.37996470407591	3.03817815972118	3.07494690160982	3.15447057062986	3.22020630825594	3.26723656282495	3.63156140432051	4.58216776481362	5.99794771983327	7.42745660245616	9.32535577341666	11.2161130293816	12.5508771743324	13.5815261302074	14.7708447450394	15.9946385036066	17.2236424867718	18.605169507215	20.0618871834369
-2.6190566483049	-3.11111502632605	-3.53377200370142	-3.94208958610485	-4.52222513631297	-4.79585877242244	-5.12416665813871	-5.32720542263642	-5.72597692432339	-6.0159260882314	-6.21021382366449	-6.43926468460598	-6.51370974923111	-6.29374847338762	-5.98185954823209	-5.87670659472978	-6.02456879134864	-6.01909432025796	-4.38820183881905	-5.23356017867438	-7.24205020535669	-6.10282468525701	-5.69544931562913	-5.33506172356804	-5.17254872584347	-4.66191754967424	-3.84644500062482	-2.95418694041244	-1.50109713431838	0.115982314084169	1.96052543366369	3.3535689452806	4.09648630074566	4.65362602978089	4.80713965026667	4.94155736514076	4.99231687812678	5.55818119154682	6.29056911844686	7.09604830153695	7.67291307549421	8.53797224649171	9.72647522677611	11.1596882021082	12.804033242163	14.1648524769991	15.3122245856627	16.9120967219835	18.869361440288	20.9326972263287
-1.40493631924283	-1.79779043241026	-2.14577212302229	-2.5447717121186	-2.68954919319472	-3.18260248002539	-3.34715343876656	-3.60034853223642	-3.86952233433803	-4.26044461946687	-4.51402299389173	-4.88596500022147	-5.0918219425435	-5.27457782560695	-5.51309586676344	-5.86336946260746	-6.40050067584	-6.41218460544287	-4.67066957060152	-4.6748782342509	-5.62499622418971	-6.34899144939521	-5.08756697202623	-5.43499634316179	-5.56073337024279	-5.06354351052723	-4.3557635096545	-3.35591609509167	-2.02783241402357	-0.495909382633372	1.31133016832749	2.48366461234193	2.93740613951845	3.36768946568678	3.56068769055823	3.45839399505693	3.72176272346834	4.4212732955873	5.44403849458538	6.1994128248615	7.03245103560613	8.02945348112661	9.41746943039871	11.180915904659	12.5848445962171	13.7506980969494	14.7565935433003	16.0153931611767	17.5779678363878	19.035447378419
-4.56912492256133	-4.67243259872879	-4.68448939430924	-4.82501391714825	-4.74688972068382	-4.99687572339512	-5.181435615401	-5.23953342283423	-5.32719657220979	-5.37728183121764	-5.5240486022102	-5.67432816526567	-5.89215285915488	-6.11215925214353	-6.18968939985833	-6.35439390857962	-6.34265346607171	-5.86022572337986	-4.80999672287408	-3.66926234436753	-5.96469614376414	-5.97472573681586	-4.34869508036701	-5.16132845982018	-4.97674606831087	-4.476159949127	-3.43636203615092	-2.1333581254896	-0.528952881373611	1.44335493718941	3.37651761494273	4.5790662611984	5.335803632221	5.96609608181308	6.28813357142809	6.13228056335493	6.25663352521174	6.48832902004897	7.08438307483083	7.74599628969413	8.7628343596538	10.0351581533611	11.4847301507116	13.2055068598371	14.4933750872679	15.2741609982781	16.2723204513368	17.9058165040962	19.8225927611488	21.920911338212
-2.37240377282748	-2.74690474113433	-3.15466078315579	-3.62343547436509	-4.00606841345526	-4.29584080844838	-4.53802832770669	-4.63877225537935	-5.00305961286852	-5.2198806984304	-5.34290548477148	-5.57076234630247	-5.76927382081034	-5.9453563654255	-5.99816561214283	-5.85970697713887	-5.74991111034325	-5.32342301442309	-4.47827131448398	-5.09051008394685	-7.39041058911865	-6.63367069006978	-5.83965883099326	-5.18286499935301	-4.68179897025289	-4.05138519996123	-3.19930203322065	-2.18406124453997	-0.964428916920071	0.345269089022762	2.00614497357349	3.30106127411445	4.00099236489163	4.35837839403156	4.63964179753382	4.59582377728651	4.47657094095634	5.03103473794749	5.74960709781876	6.948502547554	7.77866942429115	8.89456862781045	10.1281095093967	11.351224974853	12.7242932127687	14.3411028477147	16.1526562922318	17.9276021674107	19.2548352796707	20.4728939617831
-4.50555362592733	-4.62574411944652	-4.90449088912366	-5.14979460367548	-5.33197819641731	-5.4160049739744	-5.53642372251963	-5.5484603688681	-5.4778091219951	-5.60710399083352	-5.42539846318453	-5.52355615018266	-5.51937847881119	-5.33377805347773	-5.19483757389268	-5.31738706286949	-5.77107335110195	-5.82879989607177	-3.8854817815364	-4.5189166430902	-5.67142533762993	-5.793787386864	-4.76702158160358	-4.61933827249802	-4.84056464476068	-4.25298273461426	-3.11452322796646	-1.68085698771024	0.0303984668938022	1.57645802673056	3.20848457809378	4.49531893181098	5.60596262068993	6.01847602082432	6.43208636787898	6.08189958946507	5.91154846288179	6.28127747576795	7.30445318201698	7.80905155679268	8.27420346968333	8.93790257467551	10.1968542535206	11.9235039875492	13.9125483179158	15.4643311927592	17.1126000507303	19.0429182284555	21.1240650694327	22.9398837124575
-2.22192523018834	-2.70116682247051	-3.22262048839614	-3.60403399530184	-4.31413805971881	-4.50417665140381	-4.8101088690248	-4.94856331899084	-5.15329895680365	-5.11961445111328	-5.32125356676858	-5.54439744434447	-5.88152636498188	-6.09196382453924	-6.23664255831115	-6.11593981999398	-6.11683674507003	-5.893906609607	-4.40082719553017	-4.73289832163637	-7.49463330763573	-6.57818078372594	-5.81964771939529	-5.02297879302518	-4.5735494166424	-4.01145752140588	-3.14089173192162	-2.0249513067295	-0.954893795012458	0.466508933949867	2.05898837446281	3.40601685494308	4.0606827038589	4.48162595086161	4.56367794890425	4.36234999103114	4.06181360732838	4.67369638904223	5.61990390583456	6.82190060641111	7.96215804857336	9.3620318799591	10.7037738697589	11.9442715377197	13.2111019482346	14.4423931300607	15.7418354708791	17.1982305726869	18.9000483548382	20.8588668678514
-1.66840062026614	-1.85043973242602	-1.98581706600774	-2.10322610902377	-2.05371024177003	-2.34005517511479	-2.71205749067784	-3.078832760655	-3.34036175889486	-3.82041916412771	-4.18626002567617	-4.5103840502568	-4.86298768489178	-5.12300760527485	-5.31870421494145	-5.40067122735296	-5.58713278764677	-5.41657889578077	-4.18709220822946	-5.0645711231912	-6.69565256561904	-5.75212256884496	-5.27214229276292	-4.73540313224589	-4.55073984939754	-3.83767475233226	-3.03361137014353	-2.08794308390216	-0.9073217489179	0.557382154071007	2.06206002721241	3.28550716340287	3.7140135299658	3.82469585850618	3.65072677089516	3.15160467019052	2.80159759747747	3.36519170896514	4.59245617510473	6.06942821249432	7.58082622712668	9.40935299364919	10.8853242765303	12.1261554946571	13.3438898936869	14.7701340155598	16.0353504705899	17.3762258772097	18.6878341477543	19.9361643499193
-1.87214812690703	-2.19202330239872	-2.29751633121019	-2.50043586103154	-2.55939701992387	-2.85752253478872	-3.12794038130429	-3.37816724316684	-3.71012305120172	-4.01983861214475	-4.2545634347175	-4.5817808820206	-4.96202520788926	-5.26793134610517	-5.52437797894617	-5.72996367939715	-5.64112447551337	-4.45440445718899	-4.43866748525841	-5.72282678319784	-6.5179454501516	-5.78229775206655	-5.29005774540231	-4.83093711058813	-4.33546841028298	-3.65620701884474	-2.79878592758676	-1.86471497890058	-0.839338890727738	0.375500840623882	1.98892969536048	2.91675144712605	3.47204530505112	3.52721403413649	3.37486610433545	2.76792768051937	2.21356991944934	2.62937172248848	3.85588593680996	5.35652414780268	6.80630712784487	8.88678636372458	10.582557884026	11.7280441944191	12.8627777143811	14.3410685307663	15.831172168992	17.5013661851109	19.5656134448907	21.9759764527687
-1.91076870046118	-2.20427032203424	-2.88094238931037	-3.31012497802622	-3.82568937247228	-4.145283854967	-4.4433778274034	-4.55062230643289	-4.78860151249356	-4.83492578442913	-5.01191410887614	-5.3340069052067	-5.52763598179387	-5.53175722497056	-5.63521063411441	-5.63817814213341	-5.84696016600033	-5.90999771628606	-4.28893580573233	-4.22744013694221	-6.85203213561741	-6.83743813689381	-5.99206101018748	-5.09851969979178	-5.01136372418287	-4.19452707428705	-3.43751283535466	-2.48249193945285	-1.30944370069502	-0.0216290861701784	1.79307052915173	3.0847173356508	3.82493732346064	4.26813907703906	4.58735744189916	4.72138141917017	4.66641275367072	5.30804228229758	6.32644532281566	7.50992859388679	8.74608148525951	10.1112211843795	11.4464060097373	12.5859871223177	13.5544657713034	14.901076073772	16.1950111512407	17.5215257070173	18.9139654902018	20.1908724436004
-3.60929662179484	-3.72405606088053	-4.16308512756559	-4.55003316199811	-4.83314620354938	-5.08348376559743	-5.25676130696805	-5.50925445917524	-5.73818504732911	-5.99209579083242	-6.18590025783447	-6.20234255878886	-6.21828335588236	-5.94169437931046	-5.67102351893743	-6.08859574984842	-6.78305464146481	-6.61125013632735	-4.22363657103657	-5.13778922373775	-6.11000133087302	-5.96188999400497	-5.01860326923969	-5.22765707985896	-5.30012415469548	-4.81015725735739	-3.74872238277524	-2.16701673710007	-0.579972549999674	0.95068638219648	2.70779250145756	3.99369696908628	4.82119329342456	5.43807514165104	5.69665863581374	5.6657800849744	6.00828897890317	6.68249286525432	7.57264130390108	8.11663179790949	8.71780607169178	9.59114574445909	10.6954994705694	12.1688740084219	13.6001868256275	15.1381318033212	16.8280422067593	18.3919098918136	19.888467507346	20.8614499862775
-4.54548661908042	-4.75898842053764	-5.05107670897668	-5.3688483773367	-5.50910556226094	-5.80454136856193	-5.93966141673603	-5.90428238877704	-5.87740044323388	-5.81293413677674	-5.92454691550157	-6.00935272067758	-5.9289673232486	-5.89821985253514	-5.73237119727197	-5.94886346098933	-6.31709510073001	-6.09774552033049	-4.55365585487779	-4.40751048520317	-5.51152361488739	-6.18739846745907	-4.66955068045438	-4.92900629411664	-4.72564863926401	-3.916891203732	-3.10239267292346	-1.74254478049869	-0.269321146109018	1.45042658597112	3.36358922684771	4.65885869048236	5.36239143635736	5.78094166932674	6.20121728240124	5.9796761189232	6.37609491976569	6.92516701366085	7.72664673796586	8.32349983336854	8.84265152503497	9.63978869910212	10.9182976260748	12.5266995446995	14.2284678092599	15.7894846868006	17.5400594796242	19.3089756657185	21.2589846518696	22.9705378975681
-4.18404703566753	-4.40578169566601	-4.59019453888478	-4.83398799640913	-4.99465783570061	-5.13499441243566	-5.51071041300925	-5.51034973531118	-5.73893480758851	-5.91919946483064	-6.04739393325651	-6.25636607351459	-6.36997766697366	-6.33437794670545	-6.16173322371379	-6.08533429984197	-6.51294219037981	-6.85490518354113	-4.75455794811629	-4.56401814041982	-7.87518319881427	-6.71714762996754	-6.08982165084391	-5.49688360355244	-5.26839160902827	-4.74815981443526	-3.85251221090928	-2.62352264708404	-1.16466750561066	0.608070533398872	2.31495247865602	4.01271593600802	4.72570079773871	5.04098732298618	5.11475890230207	4.98220474512721	4.55701932345992	5.13427937420247	6.19572352340557	7.40106386726834	8.49596604507643	10.1570167283854	11.5317610713655	12.8103867756282	14.0591381824559	15.4511937939428	16.836910098981	18.1933884489827	19.8157476349059	21.538210499714
-1.74684627893886	-2.23767540762154	-2.39153198868124	-2.816168035913	-3.15721196884161	-3.46704449319547	-3.5650733030276	-3.78306125341414	-3.9487592925918	-4.17589700431948	-4.51228743950026	-4.90380338050317	-5.13538487380817	-5.53752042378204	-5.96160156859756	-6.04188459329169	-5.53240153799115	-4.54076496344726	-4.27344656470918	-5.32762152459961	-6.03355491105127	-5.71156315477603	-4.97582515804628	-4.16169353960985	-3.69423232228394	-3.23363362938385	-2.46304824281769	-1.5928502458837	-0.624481008347713	0.445115182313512	1.82627008219875	2.85994875779301	3.51211921765308	3.94512041474383	4.40245796554643	4.51916339872038	4.63144829616298	5.24292783383398	6.09096224732186	7.0985220263696	8.0545939078595	9.29842501508463	10.4183920212706	11.6742004403795	12.9659615719868	14.3735109910726	15.9811179141014	17.5337127236763	18.9739436924916	20.3762300725882
-2.41496826140853	-2.58624963046803	-2.95238338695837	-3.34997142719443	-3.69237147265542	-3.8969648146962	-4.26492943311335	-4.59462260180861	-4.91042168894449	-5.2402063952052	-5.45055551522872	-5.60128212301822	-5.55938326084955	-5.53005579537963	-5.46776397086997	-5.8491862554641	-6.51788151363862	-5.83820410775808	-4.74221782423781	-5.41942302048324	-6.36481672482829	-6.159448486154	-4.85831962036212	-5.32795018897516	-5.07849659945539	-4.54780351865145	-3.54440742483637	-2.36935442836285	-0.812789046711927	0.931789142320862	2.70908133264804	3.5030665621279	3.86560214723635	4.09440741464371	4.0911623300849	3.84242818927675	4.31759972461879	5.18523595057401	6.216668851687	7.03898887293807	8.10203181667018	9.4529935905076	11.0739684669409	12.7654183727546	14.2162661999768	15.4189512083418	16.5970903633467	18.1662278350558	20.0249957041418	21.7081597929587
-4.16765000407202	-4.30529740766514	-4.68785986520714	-5.00315044339104	-5.23351714589222	-5.48092030381752	-5.63525298947071	-5.65044582264149	-5.6738776995572	-5.72855466240243	-5.83116928282266	-5.94282709166766	-5.91192449322704	-5.77073575516983	-5.63271158470755	-5.48284992621165	-5.29677973047644	-4.83750104060973	-4.27355563213742	-6.19591758681602	-6.83876828695192	-6.07788253528175	-5.21667197081504	-4.58704038383519	-3.9664165543698	-3.11445472302918	-1.92521559813487	-0.318250918372939	1.0215240459646	2.74795096470493	4.43408435884738	5.47368080148959	5.83955239556479	5.8915233010878	5.57797456503416	4.83775516262354	4.59447349951926	5.12218456033332	6.27292652500095	7.23434911990022	8.25820456956358	9.59026526003604	10.7500462125822	11.8888980494685	13.2011436975233	14.7838857852981	16.5549840287532	18.2589493638535	20.2563017397692	22.1421141868213
-3.60239340678247	-3.71103072266147	-3.81679060429535	-4.01053655937739	-4.0519667772126	-4.30561120273288	-4.5205871466082	-4.8202141454538	-5.18793155856493	-5.46332889279343	-5.67425879965838	-6.00269783531432	-6.09860642584447	-6.13197685021403	-6.00520194781481	-5.92247660006093	-5.92081383053794	-5.75289304857931	-4.63900113114062	-4.88104151230051	-7.18029072752394	-6.31540352267592	-5.6098843256848	-4.99154189791359	-4.52969744611522	-3.81124641141651	-3.07576653330242	-1.86061544836784	-0.783334608849152	0.587172007772594	2.23623812593501	3.62512187290509	4.46859059596335	4.862989789708	5.13990437798851	5.10819650053956	4.95264169777061	5.54860719761905	6.38268715097247	7.44608250141466	8.34743467181571	9.37806965331746	10.6663861079678	11.9826533597025	13.4255219610794	15.1903018831518	17.0410339257832	18.9494478318019	20.3018842361768	21.3100776870838
-4.37181976967785	-4.49664676714955	-4.63459921168344	-4.72186206290121	-4.86407437817573	-5.01933436042803	-5.24982079477309	-5.47604443800004	-5.55674856879549	-5.78193525628942	-5.85757998820338	-5.94375494347969	-6.09253327649561	-5.9796037800666	-5.83953368429836	-5.68769958841708	-5.62721691778423	-5.69703166813254	-4.61101686265757	-4.20755103670268	-6.65481959383543	-6.240395628616	-5.50137584162523	-4.8440826432652	-4.38688565060981	-3.82442355945681	-3.01088149066854	-1.7400789672929	-0.312921770017577	1.14455549177835	2.85886928830131	4.21869383279346	5.12931351768802	5.75823533929956	6.07642056505467	6.17384652877964	5.89102983424706	6.25879816602576	7.13661310647573	8.05588212872854	8.90920453917276	9.82653694863761	10.9054892565464	12.1589574462627	13.5220663724777	14.9161206350255	16.1621854184118	17.6803216913766	19.4264043592393	21.3508039183534
-2.43520495392418	-2.49351990612142	-2.75302861269279	-2.84383184608209	-2.79950264013681	-3.07815970030541	-3.49702664722772	-4.08987685126661	-4.63309145286584	-5.17751922543508	-5.62309581232095	-5.68996400656782	-5.75425138717212	-5.87399426410265	-5.88017908675702	-5.93499375939619	-6.12554770767857	-6.45159009324437	-4.97027732321881	-4.76519127420029	-6.69282292008289	-5.93520295382203	-5.52591232265838	-5.32649520914834	-5.12565619454637	-4.94029050534027	-4.27612644984429	-3.10416384032492	-1.60012002780231	-0.313846022724702	1.14954437953167	2.431161185305	3.03335043786051	3.59229397412174	3.69728393730802	3.52461491764651	3.30719304815706	3.89530488401003	5.07893620347973	6.45006148981672	7.77045308693263	9.52844057426171	10.9104115327618	12.0749794591011	12.9529582371197	14.1217765742903	15.1632704377568	16.1339348849141	17.7179318859604	19.5306449752956
-1.53260667709691	-1.84447441562917	-2.10087122154742	-2.62813465904992	-2.76315249778088	-3.11141517119284	-3.38782676394446	-3.63279974055881	-3.95071238510863	-4.24268028593552	-4.63894635649211	-5.07972055396234	-5.30873994455977	-5.43466066509253	-5.41496271699654	-5.69797289772512	-5.25070015369704	-4.05266395542896	-3.29634656160306	-5.99405864745731	-6.87604252482089	-5.90324539539871	-5.28619674441361	-4.73508078016123	-4.10654346588109	-3.29540997166493	-2.19878007197979	-1.35258026904121	-0.0116992782712616	1.28587750297972	2.72044769946736	3.4445186879504	3.79608622967919	3.6221526110165	3.34675763702708	2.52687793447773	2.31127314714204	3.0614851431138	4.6344545866068	5.98703495114488	7.75250790880209	9.61278760711914	10.8481727476875	11.7452375192243	12.6484149699499	13.8766277360031	15.124657369766	16.7553835855912	18.7249497435356	20.7080653111888
-3.90862048967181	-4.2044895990494	-4.63374431138182	-4.93110292472847	-5.29386378227932	-5.48040817191435	-5.69322164240739	-5.92891720492882	-6.09738389664009	-6.02920186135059	-6.16573819176922	-6.28859050573146	-6.28435979962191	-6.19177476217579	-6.08909302847654	-6.46798912812401	-6.97618285905008	-6.66768070879898	-4.69778514701211	-5.02866383590139	-5.95580942288691	-6.38391358801326	-5.31481668028452	-5.4598227152216	-5.18812124735576	-4.40143061965121	-3.52482490137537	-2.07396807503725	-0.607938235266091	1.06500064504306	2.9005987624902	4.25231210875519	4.95800727625846	5.40662773010149	5.81300955066322	5.75180003057355	5.92462824601911	6.41317717562949	7.12477019892175	7.4229968304413	7.78725426085848	8.46450509620908	9.91988503194844	12.015921967943	13.8899339830427	15.4217185178626	16.9725791114216	18.3726792755791	20.0317484228326	21.2220174977934
-1.60005230655964	-1.92236738651854	-2.17246146993529	-2.57352226256395	-2.98060914285194	-3.30020702444165	-3.61316213793494	-3.83631282506057	-4.11444055752894	-4.28941046114697	-4.64616692654021	-4.97822836340838	-5.4001655832175	-5.85803798707021	-6.19633364608019	-6.41178173582678	-6.03419170309347	-5.17216686411209	-4.16205530514843	-3.61277034070434	-6.64847211163409	-6.94732526322063	-6.0021427455185	-5.21397070053855	-5.07593883153287	-4.70656192208483	-4.21293406126661	-3.14369575776447	-2.06716286311844	-0.764243878591442	0.763784988807114	2.24076597309638	3.18936701470391	3.85209666992051	4.22521880658886	4.44770133105103	4.34421601496851	4.74397247359926	5.68842782763451	6.92703876145518	7.9488155262532	9.25503122109009	10.5489424945271	11.6950808639066	12.7656895587998	14.1984205453721	15.6680745998898	16.904686765325	18.1830666526682	19.23987609084
-3.33227531750524	-3.78747302676131	-4.33584035446384	-4.93292171188321	-5.30786483573379	-5.56996148428703	-5.77357584242035	-6.01796457824004	-6.20779335928132	-6.28229713389097	-6.32473511668764	-6.38440177309042	-6.21312735189652	-5.88025778073975	-5.55395283520384	-5.81128688714689	-6.29572114877133	-6.14398056932332	-4.47499281764318	-5.58943062799255	-6.26599103953251	-5.96271788381572	-5.27752278669786	-5.28733522400732	-4.95608209039877	-4.67624676758008	-3.68395437415231	-2.38722328880005	-0.826854597788747	0.898014794469716	2.97377977989114	4.17020546336566	4.89502392451072	5.20708541537963	5.46672965903045	5.43453846723689	5.64947899375882	6.08729488631327	6.90585355818829	7.44085360887333	8.02766539346844	8.85109862558083	10.3184748873525	12.2742890173654	13.9167037519444	15.4056338890284	16.8905342530412	18.3921683396372	19.9127027186503	21.069940314625
-5.03117905120037	-5.18328766869584	-5.4489940158701	-5.59030152894351	-5.76152064769421	-5.97771669107454	-6.03476471307559	-6.07264208887061	-6.2682242768512	-6.28335861595641	-6.30679841758035	-6.25443432561862	-6.13613531239488	-5.9092122152002	-5.64911956588458	-6.0099634467686	-6.50303029714527	-5.87515803174475	-4.25692914621208	-5.24015994930918	-6.18879817476021	-6.07672679851303	-4.68088640053935	-4.97467621677147	-4.30570598239413	-3.59350042751951	-2.50389600466682	-0.980728414312553	0.708051759707724	2.68690173417954	4.60462456587543	5.73607610800462	6.2534040480979	6.30441440921681	6.07606306970108	5.10192383477124	5.10880009016088	5.86507228574637	6.92487247540654	7.75390602726901	8.777309156263	9.89905245660895	11.0899506017739	12.1474477541057	13.5735917183775	15.0161802222412	16.5595174557675	18.5214582156202	20.9569978184387	22.8995793563372
-2.45768119893965	-2.79019017710664	-3.06460859687294	-3.36411135855426	-3.64880388683582	-3.81545951626056	-4.11503777146368	-4.29170683677499	-4.51589539309951	-4.85165055241913	-5.04899585368341	-5.34591804882343	-5.6361883365868	-5.78122486955436	-5.98837993897919	-5.94311464003514	-5.98615998223158	-5.91177799586015	-4.35559021785108	-4.13569166211027	-6.31195317484063	-5.7426888401086	-5.25816334624186	-4.80844238489913	-4.53961448780988	-3.94602012423758	-3.20840737670702	-2.10766433896478	-1.04796845163421	0.216873189591348	1.77049075759392	3.08282897370358	3.99860793807802	4.53144564520515	5.02777795628458	5.42720396152904	5.55668548195543	6.20190197472732	6.90332395806707	7.63910937871012	8.24303973945627	8.99240503195571	10.2482127790404	11.8169677614062	13.7645171137757	15.3233660702052	16.9125811960697	18.3274300619956	19.5432495842353	20.2607804151303
-2.52030227545421	-2.62118508561218	-2.74321536905985	-2.77771598631617	-2.87125140563445	-3.05177004062769	-3.2370326546537	-3.6216266554807	-3.85705272899321	-4.31492270648129	-4.75501151198779	-5.17031553787373	-5.56192871064825	-5.88738268345714	-6.33290639471737	-6.48761312206912	-6.41809660341857	-6.03254757462204	-4.92880744147956	-4.61411586918033	-7.1769023423964	-6.58501077886794	-5.85994519351476	-5.29406520298869	-5.02018785297752	-4.60226952740077	-3.95911589605398	-2.88637294037788	-1.59089845484255	-0.400449637470121	1.34911718170001	2.70065043204812	3.39462259070267	3.67364815198664	3.68064619901066	3.55855807221814	3.15844773539497	3.5611195788909	4.66102954048503	6.04637566442304	7.4275759537072	9.10688065862232	10.723725245568	12.0115520796671	12.8796645097366	14.1849331098577	15.4679564570587	16.5195350756412	17.8731784305621	19.3289873368705
-4.39121564225379	-4.34527976988681	-4.60058419909814	-4.75861994499785	-4.89752191995276	-5.15366320274126	-5.38634706500843	-5.60996039038846	-5.8323749230847	-5.93555157966931	-6.05300411050453	-6.03351742396444	-6.04053292099342	-5.830587351924	-5.63667471605452	-5.99444809337895	-6.28140453309596	-5.72106267799512	-4.43555483745539	-4.49339334317517	-5.60088284391946	-5.98088838369558	-4.82482006787236	-5.18878244575187	-5.10858078817536	-4.363904166885	-3.50784093231253	-2.06913445168681	-0.446845883120087	1.64652609077741	3.67794019768003	4.89226164501607	5.42703900403029	5.60253523838426	5.70959943047816	5.5688910853581	5.72847440998767	6.34618503249718	7.20927295340841	7.70036117799517	8.28581936049562	9.09468449684201	10.601288842603	12.4923144952366	14.068457456985	15.3951493005508	16.8084722640368	18.5045422624691	20.0332644626698	21.5569890107104
-2.03640191219518	-2.21431479831107	-2.26629433844041	-2.32507235766422	-2.39867728178581	-2.65028762794339	-2.80491127408323	-3.16215591984841	-3.47623768596828	-3.8372138901091	-4.19829870050668	-4.52133047257602	-4.89853812236088	-5.07162419214836	-5.0991358740673	-5.18172162821684	-5.06098911298866	-3.91301260977669	-4.05598717926372	-5.32199790962685	-6.41618157871336	-5.87223666376006	-5.2647535584151	-4.6179431253947	-3.82938265482439	-3.14865848354863	-2.31677003099862	-1.37587936731481	-0.257544627471414	0.909172741423532	2.28093347857653	3.28590950165536	3.43199213741137	3.14123278361484	3.14899298269454	3.40411181672688	3.61145923975676	4.36148359102279	5.57357548942946	7.06810876581346	8.95285405113936	11.2359737178914	12.9914491433118	14.235878457205	14.9627420156647	16.2920135361769	17.2691900547065	18.2487815537531	19.4868198929632	20.9421776852406
-4.11555675065285	-4.31277091982053	-4.53349774859013	-4.86743859703861	-5.15683736072052	-5.35289402824879	-5.39377391392814	-5.51615481426368	-5.49544926892051	-5.43072789212094	-5.4868050813302	-5.51090415531306	-5.57053012225899	-5.46145343535752	-5.24509525813388	-5.31765685233507	-5.14541126691358	-4.39002138991548	-4.32237528669051	-5.32020028201695	-6.11947951292821	-6.04821305621533	-5.1940433777836	-4.27305182113149	-3.34393973947913	-2.31999681667325	-1.18083824672603	-0.00144046193860499	1.09191662281237	2.47241098412454	4.08679809397501	5.44647870060033	6.07516275062791	6.23934501465769	6.0718009553387	5.61470531151875	4.8502890955767	5.0459506902636	6.05785611826626	7.27465588853165	7.99523629341559	9.71844197646968	11.3509484870861	12.5284224311616	13.5633470705132	15.2075900832547	16.9349272102945	18.6164857367926	20.1733636437765	21.7103193916907
-3.61479646600627	-3.82765730072508	-4.11676293236789	-4.44635290033214	-4.73188094652168	-4.98837237803656	-5.16221812963731	-5.31678741128855	-5.49068370546572	-5.57890023898701	-5.68463859045682	-5.81639202142681	-5.9075471705535	-5.75783485259965	-5.73975489446375	-6.05780165714164	-6.07212166520472	-5.50876566060963	-4.62936229308419	-4.41020570252604	-6.27602504399537	-5.19795270178645	-4.58173336599932	-5.39055405949606	-5.25262275584979	-4.63028871317076	-3.38345235521289	-1.53461445095842	0.0102398868861781	1.91364022342554	3.52328423333113	4.47628962142027	5.07803314195696	5.57416180658845	5.61790599821376	5.57048558446413	5.80716588333571	6.5151258386129	7.19466506256966	7.52769607017625	7.91441949232871	8.62473406150084	9.89473614570665	11.4305942021353	13.0070750143839	14.9456895117389	16.9395537519688	19.0266257787498	21.1942417866169	22.476044909944
-2.27912051593343	-2.5077913591081	-2.75131863185364	-2.79729536375266	-2.86491438609312	-3.26248715884276	-3.57735124563542	-3.93464741364895	-4.25956221697754	-4.68014394744828	-5.01856284917994	-5.21996879493834	-5.50781364215711	-5.57668730299782	-5.52946659182007	-5.69982741014113	-5.97768407332479	-6.13212133783902	-4.45996532162659	-4.10218073008861	-5.33269331670996	-5.66651354547331	-5.20492860408922	-5.07033159593608	-5.21833978829668	-4.71666097705676	-3.88754181613526	-2.66023299483182	-1.24131047745947	-0.138999244455257	1.01533486292043	2.17523833881314	3.00508515055179	3.68936956447133	4.14544909017241	4.20850145871629	4.42791280294478	5.04036961301651	5.86630769421194	6.6861117739853	7.28712012422124	8.29704985748409	9.74601537150372	11.568576948641	13.3608085229367	14.643337665864	15.7671915698036	17.0910861509327	18.6615513809485	20.0851214750238
-1.82431033709296	-2.20845696903779	-2.45063111693467	-2.83921448538789	-3.12538031047269	-3.44350046908277	-3.856840287797	-4.11403233449333	-4.46538376391272	-4.818844557427	-5.12835437079984	-5.56359008522199	-5.75343646472067	-5.94415894022718	-6.13347605747353	-6.09951017840089	-5.52504697728203	-4.55470606201018	-3.35082135331672	-4.10601193137334	-6.63673685214077	-6.07141375289097	-5.71868158822044	-5.28334618266012	-4.70063371731687	-3.92642293267136	-2.94184772738964	-1.67812167793404	-0.379912168463462	0.897898429438623	2.0505882568754	3.02613938411959	3.70092161725535	3.84940822594316	3.83540779641671	3.27448617129303	2.66587069425427	3.20371837671502	4.46670534790825	6.11116158947393	7.63001489678976	9.78944692757798	11.3903291863854	12.5740360922239	13.5138977181697	14.8682966557559	15.9731420114783	17.3508251489894	18.8675860464528	20.5783734090254
-2.08624799048116	-2.45948113198631	-2.83674896917287	-3.11012463605491	-3.57473177426334	-3.87169570666721	-4.23313138007655	-4.51726407130733	-4.78785486027683	-5.0221580501398	-5.19048345451281	-5.5494253300018	-5.79064886946387	-6.03841211701616	-6.07186369889305	-6.01319660581199	-5.98309472434078	-5.20782352214922	-3.57412004709003	-4.55270535913059	-6.35802872365622	-7.24043921168551	-6.19252286848473	-5.40988753566739	-4.56560378210162	-3.77942544296879	-3.10644189522592	-1.83640564696899	-0.800455872496756	0.425179128063032	1.92994164573937	3.45239900395562	4.47423120963428	4.91782460272683	4.95832904276542	4.93420956916005	4.39712669234085	4.26033653589149	4.90851083862652	6.21405647380183	7.50290544720295	8.75474370376238	10.5080220062121	11.9714478160464	13.0197581804922	14.284938553725	15.8174458771497	17.3168019096147	18.8419360087375	20.6328815995636
-3.67504049193541	-3.95768191891245	-4.39398592756254	-4.77813087416617	-5.14602741160234	-5.44276343009943	-5.61200796789311	-5.8165923739901	-5.88562875611267	-6.0247558797822	-6.04764229472734	-6.05855661522655	-6.17026294799102	-5.85550931000229	-5.46868228904724	-5.714499048565	-6.1056982806875	-5.84241077049706	-4.28281810282805	-6.26165192146084	-6.6462465755223	-5.88533582433839	-5.47182863220471	-5.22223018128533	-4.8493748753674	-4.27618058842499	-3.08233005297504	-1.6998574439938	-0.0781030432767509	1.58779628153253	3.31005591776289	4.39037970075946	5.13756895822873	5.31857887231928	5.38255377342097	4.9926517342989	4.94115045546865	5.48424658937425	6.25439719694415	6.94291249178364	7.80175692224828	8.83799241133001	10.1962222464584	11.8936942569843	13.5020720259239	14.6773174529848	15.9864504870558	17.7581611471198	19.8564110839386	21.6822898602121
-3.87097341245205	-4.27083445732886	-4.73305834135227	-5.00272711718144	-5.37362549750482	-5.63529316214227	-5.81929007573936	-6.02658393594906	-6.18502007753408	-6.3808174189368	-6.35535297038003	-6.19727162445152	-6.12417860375935	-6.14989797455891	-6.11178372298229	-6.07372463895985	-6.28047767889262	-5.90272841207811	-4.92961631026031	-6.62286130039095	-7.10761047594668	-6.01810243931995	-5.45335533353186	-4.86437170517475	-4.16161918591304	-3.17222457909285	-2.21193689363527	-1.09254679997548	0.232944054166866	1.70573075300792	3.30942140769347	4.44920967047532	5.32773318314723	5.65623871705113	5.58392617787138	4.88068925159115	4.68578855162888	5.48915034221983	6.69496652331257	7.62099507290159	8.71324487062145	9.67296441988934	10.8733425191033	11.78378402845	12.7746557633513	13.9954790581362	15.4320057265371	17.2218068627894	19.6774581808181	21.9579638862544
-1.76695415950633	-2.14493573926691	-2.57887592310417	-2.94068691254704	-3.5051957881816	-3.85803324966078	-4.14142086531508	-4.46557403417599	-4.74603778216198	-5.01916815153541	-5.25199051791517	-5.47474577536481	-5.93513575053119	-5.99967825986287	-6.21808420513634	-6.31074179050991	-5.67984112527764	-4.45529403678005	-4.05121703440956	-5.11568867662464	-7.01511182151292	-7.10207733900992	-6.28786158270948	-5.28153091463829	-4.55188038376395	-3.75611048392514	-2.80896449539826	-1.67438637212594	-0.654583030729372	0.501217178244467	1.77687664102115	2.98859747481095	3.75692044216672	4.18166295672384	4.28191223255805	4.24552198864191	3.86646181611367	4.1392958841838	5.0786193341182	6.66127862969669	8.09297270789916	9.70945584022506	11.5174931250319	12.7832808074319	13.7046202716454	14.7803247036105	15.892572726222	17.1552920556205	18.0617962956312	19.3052053713534
-1.90408116256315	-2.23009790454245	-2.56064579524391	-2.82617765312593	-3.12251697956272	-3.40113853647577	-3.55102292813529	-3.70448077366824	-3.93278378135841	-4.15787600999579	-4.29924066373953	-4.67279913414031	-5.36220281876449	-5.70331413510079	-6.13651258042907	-6.44716485165155	-6.12529712410099	-4.81706967951743	-3.91484363668358	-5.42887859686973	-6.22056271416141	-6.24376240968324	-5.54945954620143	-4.8797033049606	-4.3780858011679	-3.76708334906823	-2.88662166414442	-1.87947293973173	-0.848753517198625	0.456366618815945	1.88501852645387	2.9999476773707	3.74364640302458	4.10306232095069	4.28777926948542	4.19150229105603	3.86171404776059	4.38668298500786	5.33888672103922	6.77958037766165	8.15584669777369	9.81136419606718	11.3294613312462	12.4312804439494	13.4076890528429	14.6786619587164	15.7496644859472	17.1270350450613	18.3408118569558	19.7480891022011
-1.73094806927165	-1.95472150813062	-2.38527553503647	-2.61127789655574	-2.90638485198657	-3.13038350082765	-3.38005898576543	-3.62390747632525	-3.83633606835706	-4.21072065261965	-4.47168027746995	-4.77747373862961	-5.23400412736099	-5.58843028563694	-5.99675520992583	-6.25750498499331	-6.12010946759833	-5.29565821788235	-4.54029110616098	-5.56900829970013	-6.75885108461867	-6.89476336606077	-6.12213667643725	-4.99729638008136	-4.39431726611836	-3.6036410530172	-2.77135675095605	-1.86483268227091	-0.929932899464296	0.0464814147956859	1.25135188404164	2.34914828544658	2.95415638913833	3.45368683118247	3.66962316100425	3.72282098695424	3.58408421937058	3.93721369336659	5.12202819557288	6.63226174354068	8.05546099912225	9.78912462776558	11.4357613075254	12.5370312011706	13.2823336101545	14.065043963745	14.7594298653715	15.5753128843431	17.0283264602688	18.9356094969291
-3.77982437772279	-3.97138210563075	-4.24024475910577	-4.59176675068613	-4.80589405712072	-5.12970481376689	-5.48229892962126	-5.78394910244603	-6.22419619134904	-6.36764373065535	-6.38873330697757	-6.32371173776033	-6.20530560293707	-5.87528114300621	-5.44628317573657	-5.52648363669848	-6.05045069680775	-5.74508518457804	-3.54566547080158	-5.87915916096291	-6.54341344279465	-5.3353946648811	-5.24537981297225	-4.93630430344909	-4.53371052538749	-3.97354133518561	-2.92736741119728	-1.67567405730894	-0.120210263814169	1.78145719383356	3.709909595438	4.97860177023359	5.47642827013534	5.58176098463682	5.64561418977588	5.23988225125392	5.31922666130201	5.9187398128642	7.05686043031776	7.87814405201272	8.87822209722394	10.0791615632039	11.5448650293604	12.9955297318318	14.572020520515	15.9434548253639	17.2982906466624	18.835258527779	20.4904574512978	21.8411409533207
-3.7452726246063	-4.15475830335611	-4.45654096452381	-4.95593185737289	-5.4037834474648	-5.67619099763743	-5.83163442117718	-5.90302537826523	-6.09332538326542	-6.06945885665161	-6.166023786035	-6.24021250079309	-6.26997778501201	-6.0731950743066	-5.94415340237883	-5.76417056215356	-5.85855641726519	-5.87849968208055	-5.04895012525849	-5.74035368231	-7.10763916776663	-6.28776325071324	-5.69505679824508	-5.26730662283953	-4.53799125330044	-3.85580442951581	-2.9207203472335	-1.75839137394732	-0.4852637617277	1.0868315478996	2.84485205627321	4.26500572639981	5.2579785379063	5.78579626945098	5.93409600601751	5.34897375733048	4.91255136679593	5.60321887007678	6.58971551318387	7.78724898722962	8.86119720959534	9.96659013649322	11.1548963999039	12.2749983291668	13.35814076266	14.5985489973869	16.2242855765869	17.6732973566292	19.5649843029325	21.2617962523184
-3.22770992211736	-3.59325719437852	-4.04033543912217	-4.43975880323472	-4.81519111742761	-5.01954145002585	-5.2730787700003	-5.40154514957203	-5.47935162970701	-5.78273559964936	-5.85517531451897	-5.90796106918494	-6.14400266768116	-6.19574590049062	-6.26339558585441	-6.45563968556362	-6.71065215942372	-6.32227706577063	-5.41394545144048	-3.89255821443296	-5.12679858654121	-6.18798146474437	-5.53667757672788	-5.42525244233711	-5.85876466799531	-5.78676655733109	-4.65780750707453	-3.36156422601415	-1.90423765980666	-0.0459797807184065	1.75524624327501	3.0447988542465	3.96594374502664	4.66147948405732	5.33707365826902	5.59720675770429	6.0684547392237	6.63729256802045	7.13454498539827	7.53058035097283	8.0672460014988	8.97836952665788	10.2487051745605	12.046324006537	13.7074989120518	15.3746637429097	17.0151825538959	18.6337655125425	19.8193239502705	20.9760947175324
-3.46405247894148	-3.84900467045107	-4.23835651413902	-4.59812264116968	-4.89515030535473	-5.12343100153415	-5.40682302293829	-5.51171273607499	-5.4846461841786	-5.55105835919816	-5.70178232654832	-5.76455566233161	-5.71598786607915	-5.82354068022393	-5.83423739049889	-5.98989059444656	-6.13251738418174	-5.90878729470002	-4.89870341132721	-4.67112518695528	-6.75197519701184	-5.84206088147995	-4.6829853722671	-5.44841226667405	-5.29736661218102	-4.77088299628024	-3.81437425883645	-2.48629504784153	-0.954647172726819	1.04219811060058	2.69639218740817	3.81259911600387	4.51695316881663	5.03732164074499	5.38518248985973	5.37714291488015	5.43235427444028	5.82782248395831	6.24846244999311	7.21003677190826	8.26484803252585	9.37541028597535	10.6734038825628	12.1220637057102	13.1981238862991	14.3046391413772	15.4264557805339	17.0651810205705	18.6855375399865	20.5775293078579
-2.5675247763094	-2.9728357733213	-3.30250314544705	-3.60907843475315	-4.09248184504849	-4.38012150356694	-4.5824817494821	-4.67413332798322	-4.7898820450673	-5.08964644560985	-5.00950605743603	-5.10623382243303	-5.26467429792041	-5.37592323481671	-5.41123545403322	-5.48783070841863	-4.84956988838408	-3.96041445599623	-3.98636617990443	-5.70763655333483	-6.21836445431935	-5.96755729915603	-5.33470420151326	-4.64030983101761	-3.52581953174301	-2.38927689576862	-1.29998786140574	-0.321533128180099	0.525631783875232	1.60162314884457	2.77034622483378	3.78939730259124	4.46984056472658	4.82932088116369	4.86718581760802	4.63551186154752	4.34190558894636	4.99037584931774	5.81776971608225	6.90665132070568	8.44746403450015	10.1500567035187	11.7670182055535	13.0331394121592	14.3567299807986	15.6476693393495	17.4819839756	19.2107062019335	20.4227730768734	21.2383783615445
-1.44976231095252	-1.70067224815022	-2.02584433464311	-2.25949033290736	-2.56582371539935	-2.89272021933655	-3.20717159138835	-3.30791748026227	-3.51984595930631	-3.93805982734496	-4.1023295307239	-4.43224672944915	-4.90545103251926	-5.40253783179097	-5.92640746949291	-6.0513653338831	-5.76778369480221	-4.58772062202665	-3.7028805148227	-4.08042656416899	-5.93534459794439	-6.15723191196784	-5.61254869750218	-4.86726778011205	-4.448119644116	-3.8639348612013	-2.96161522123712	-1.88685118448341	-0.890083020996451	0.341295583215541	1.61226791569262	2.86531492887341	3.63161905977006	4.03849585901338	4.28612578849295	4.2424359355936	4.0842089802966	4.4691965162576	5.26938605015654	6.47014097216016	7.50956224275849	8.90625197858717	10.4129983348726	11.610928801177	13.0609909302603	14.3935279317472	15.9060138828074	17.456870159916	18.7594861373657	19.9651845618261
-1.71713736843383	-2.09029744690752	-2.44389395501684	-2.86103674352698	-3.3616782181347	-3.63690314244894	-3.94744568627632	-4.04390936227484	-4.16994647913304	-4.33551980952759	-4.52672311168965	-4.92758078650066	-5.33723853123038	-5.56254725620231	-5.94424141897052	-5.99408512696812	-6.25928257921875	-6.30120792530321	-5.05663417325679	-4.36404411117283	-6.70410672232302	-6.09055759560816	-5.44235378317956	-5.08729725753818	-4.84097073820335	-4.40610278129331	-3.81161914565267	-2.72137150271378	-1.46904247531935	-0.32671390677873	1.08327350275349	2.27975883152992	2.91974696002671	3.18624111492995	3.34768461277954	3.83114944578512	4.13756956600553	4.63234619508895	5.32304281744569	6.29387260564213	7.3200921327613	8.55376165501866	9.74514408302874	10.8765662229403	12.1606656965072	13.615969225934	15.1611536017664	16.7859521769537	17.890423323611	18.9494245921188
-4.16135168270733	-4.26287625363152	-4.46544135398732	-4.62816932787863	-4.76386465134201	-5.05256892763584	-5.13323506470974	-5.27017633080217	-5.46991385288783	-5.71314882622247	-5.8236138224527	-5.86786570520307	-5.85337150079252	-5.81171487693267	-5.77352050798698	-5.88153278263376	-6.22840262619928	-6.08986073478282	-4.5113173243132	-4.25410417659306	-5.41373077443503	-6.36856686067396	-4.62227893473917	-5.02779442431729	-5.03039072010692	-4.35460864108422	-3.27468251152218	-1.80817390389748	-0.0949784817294648	1.52186168850261	3.28060134141016	4.58386269780159	5.47816412919286	6.09364577837062	6.45234760793058	6.55362605869236	6.7083057619254	7.1670291910118	7.71938222353637	8.11074022898282	8.3160218378552	8.98287655924857	10.3315024775863	12.2080779169714	13.8277672088434	15.0126320811475	16.0972723404239	17.739538609578	19.6281721959721	21.1585001379034
-3.499167019178	-3.73498857048552	-4.00582093508453	-4.2462062863804	-4.43001825719748	-4.74894310467278	-4.92554229564541	-5.18703657250925	-5.40843614222153	-5.61732517808275	-5.70573257807815	-5.90044229812747	-5.84833792458918	-5.77403959280389	-5.60345028722715	-5.66806317741451	-5.92571488498694	-5.8688975619344	-4.07802973045408	-5.41866712146139	-6.76308711824415	-5.46340118329986	-5.23027086932827	-4.86386112670748	-4.49982188145482	-4.01443161028975	-2.99272387058429	-1.66156036134584	-0.164187774805681	1.43471007959023	3.10094908616095	4.377972665266	5.05199898025533	5.44265686604733	5.69034998670219	5.27974771063674	5.31261109069787	5.99718303495507	6.7716699876584	7.54717987878203	8.31836345044396	9.25677310070878	10.4222855203855	11.981847391007	13.3794146030046	15.168179276705	16.8186794399648	18.4682462667262	19.9446971354649	21.3906195432044
-1.93386141958874	-2.29860011326491	-2.57202368483495	-2.92965649314672	-3.16560565739619	-3.42604501138008	-3.9224561493718	-4.15716174761388	-4.36625933491903	-4.81795143326215	-5.12478220245299	-5.44003493969491	-5.78959405931658	-6.15278466791526	-6.3005530308228	-6.53775406352872	-5.96581665274095	-5.33114029604374	-5.03422286101744	-5.87483494644784	-6.97539014184676	-6.96390223396236	-6.27385061056096	-5.5092114295856	-5.0846335973222	-4.40038371500108	-3.40747334749429	-2.48802450332772	-1.50042305198411	-0.26374695944904	1.09253357101422	2.28372935889417	2.71239249093943	2.87644377915955	2.89302128829247	2.62186303905708	2.05560798086947	2.48439547785195	3.6618781951926	5.09225549932468	6.64274325766674	8.65438095255566	10.4255787976619	11.7093883808231	12.9303863052815	14.2561331703537	15.5744221510251	16.9952061919738	18.833592365197	20.7464185957426
-3.84440250090481	-4.05933289699859	-4.30264608856004	-4.63599021864493	-4.83520150035477	-5.00995664414556	-5.30241386070489	-5.6803413244916	-6.00508589036067	-6.2699859286782	-6.54623244779653	-6.55228625593764	-6.47903651258944	-6.27029323554688	-5.97482934475246	-5.82361413587109	-6.18091013147426	-6.33261094992493	-5.01198949495418	-4.51263460875208	-5.37786473549227	-6.52704323294607	-5.2542794122711	-5.35946339573608	-5.41903543145913	-4.72485455836143	-3.72319234674444	-2.34911342724857	-0.710614770374964	0.82192847424821	2.36877509017086	3.7039242349195	4.66308631269766	5.32978233983688	5.87432928894012	5.82817061737677	6.22911095502247	6.85835904231225	7.59775650782367	8.19577695204337	8.79028164209966	9.40099841839976	10.7884623765491	12.458828861759	14.1754816705965	15.2247625522163	16.262632557795	17.7901249408278	19.5975703450722	21.4658261254288
-2.4032411617988	-2.7750126073846	-3.03678162211625	-3.2779555888562	-3.45618467348545	-3.63636936268122	-4.06684423534318	-4.13631148277694	-4.36291092128275	-4.64897202753227	-4.91250287050503	-5.14009428483156	-5.56036163023072	-5.73414531772897	-5.97912507215204	-6.02784758792143	-6.15618457767646	-6.09826922729692	-5.05407000847124	-3.84388846487207	-6.09932479833317	-5.85376341674305	-4.9904485256397	-4.66999255211871	-4.47930243675853	-4.34541240929713	-3.84017502552235	-2.75369882815072	-1.40485078364833	-0.0445270461371062	1.29528564759844	2.57144429030207	3.42488287672983	4.10977045338622	4.45553363237236	4.41127950595408	4.36547806054528	4.74209154095586	5.51654424451773	6.54459565553169	7.40400170685156	8.69601627321414	9.82809674946268	11.5388281662967	13.3726623801863	15.0022867612198	16.3239273641226	17.6495844449191	18.7728665638301	19.7724699365778
-3.41816034181339	-3.64902656755876	-3.95781727125137	-4.31615789939028	-4.47863790230759	-4.6701895011921	-5.04918534266658	-5.11709457716895	-5.25079599060289	-5.43505626404474	-5.64268199304479	-5.85492966806047	-5.78120272031905	-5.94367306594219	-5.71725205311766	-5.75322712454348	-6.09597662731274	-6.37328786120384	-4.4599937553854	-4.93368359229334	-6.75176363632923	-6.35114439987504	-5.71366195097437	-5.19141271806108	-5.02432894139334	-4.57747837654291	-3.74739119256305	-2.65096224248913	-1.25279311185157	0.338792442817475	2.20401165664273	3.71997080464327	4.45244911966848	4.93406336168322	5.4078008686214	5.46676635774714	5.55641193055458	6.06819674063229	6.92019580651256	7.77048316131606	8.30559397475899	9.28399422889153	10.2559572133842	11.5272548591202	12.9297228430784	14.1459669810803	15.4124300777858	16.8304265747013	18.5441967944477	20.2276300895968
-4.91839533223853	-5.02679408516578	-5.04805260255503	-5.20068812010198	-5.21190229389023	-5.21654073897888	-5.32501800682596	-5.35262310389623	-5.46223714113046	-5.49835553958598	-5.46019615794671	-5.60117726060206	-5.34468415777275	-5.25677221725568	-5.08560241265462	-5.12922871919302	-5.33588419735093	-4.37872202800535	-2.91715558371357	-5.4385024209973	-6.00591875332656	-5.3345581591266	-4.14888453125781	-4.11786574666529	-3.62669253561027	-2.86549962862305	-1.77786643640784	-0.238731672869659	1.39941253904838	3.25578210143901	5.17284418961355	6.2109356169815	6.94800231612219	7.21724465773277	7.1515063818293	6.51778520375876	6.58111873937343	7.23399008859962	8.156624537769	8.67791135722836	9.32371600771868	10.3199259960441	11.619118078559	13.070344579237	14.60463350191	15.8937629392619	17.4152063540566	19.4557958292082	21.6595073308827	23.4846274595833
-2.1738736412713	-2.32826174474246	-2.59800003369228	-2.56770853236367	-2.64213469204759	-2.88536519381449	-3.28854290480704	-3.67593993303738	-4.09220679218314	-4.60771978606352	-5.12716705006648	-5.52434141099855	-5.70981864339762	-5.81227769918144	-5.79820166147855	-5.61835061767136	-5.92056195569174	-4.90275355200665	-4.33416383815372	-5.6309694589688	-7.16348888225186	-7.08583925259196	-6.32430258957138	-5.78966258350038	-4.90750540637414	-3.79749807947664	-2.78587629126972	-1.80076698772602	-0.871725936048778	0.206722668276904	1.38726073953393	2.29741730088461	2.92268548558836	3.11730894185474	3.19543171807807	3.27066493364265	3.28670206104662	3.67716589254279	4.75508801080537	6.13438943406068	7.62010257315355	9.55485611985063	11.3821708143984	12.553406121228	13.4629398083263	14.5345274417055	15.36239357905	16.4876174296774	17.6626141064493	19.1103476715199
-1.96738682474104	-2.29682611045422	-2.70054646051618	-3.02930112313509	-3.46745102786405	-3.75305562046089	-3.95974698109022	-4.10747306229798	-4.43698566313475	-4.59413435428761	-4.89399507098417	-5.21607284356661	-5.48154662021946	-5.57335975385914	-5.66292909418838	-5.61528510023878	-5.44759028446652	-5.24857492469343	-3.83188205762077	-4.95308654064483	-6.89382335903967	-5.77124733445449	-5.14861708391468	-4.4742873717603	-4.01763874034462	-3.35103146939164	-2.41206637251298	-1.42538714432439	-0.22658413271573	1.0763375584653	2.66612124440688	3.89410525666875	4.37978264163444	4.78644655963525	5.12727007812875	4.92436665476267	4.91848614895491	5.59601831790907	6.64482851491782	7.73416745859119	9.04999473184084	10.3022123822692	11.6486076106645	12.588499769229	13.6201242534446	14.8167912884802	16.1663033559599	17.5154530366791	19.1042739600335	20.7003563141611
-4.63468185461582	-4.74380676438967	-4.87470759259081	-5.18915959211549	-5.21780566947635	-5.25453745321552	-5.54604641355756	-5.66642876768122	-5.76357658103151	-5.89113876139718	-6.02960106680184	-5.94656287503197	-6.1122304845171	-5.88362093429893	-5.84502642774713	-5.70407163808128	-5.64109014534814	-5.27038914119216	-4.21302632614753	-5.19376986112677	-7.05649012142954	-6.17024417596174	-5.63243640013479	-4.88485305181987	-4.48083914699925	-3.82810796023497	-2.80235122105217	-1.55764849708565	-0.117104837875414	1.37502679280019	3.22359483923744	4.69199489459434	5.42963412881689	5.62214183627598	5.74551384522497	5.48670623652076	5.06064913603857	5.58832542319182	6.52774293886093	7.50215793964268	8.38672542955798	9.73409625536219	10.9873221186291	12.34605022826	13.7750400734555	15.3127565685315	16.6830314235775	18.3485251468167	20.3063865769616	22.2310247003185
[truncated: 150 more columns]
