# Supplementary material for: Phase II monitoring of process variability in multichannel profiles
Source: PLoS One. 2025 Dec 12;20(12):e0337707. doi: 10.1371/journal.pone.0337707 (PMC12700403; doi:10.1371/journal.pone.0337707)
Supplement: S1 Data — (ZIP) [file pone.0337707.s002.zip › Data/C3Nr.csv]

V1	V2	V3	V4	V5	V6	V7	V8	V9	V10	V11	V12	V13	V14	V15	V16	V17	V18	V19	V20	V21	V22	V23	V24	V25	V26	V27	V28	V29	V30	V31	V32	V33	V34	V35	V36	V37	V38	V39	V40	V41	V42	V43	V44	V45	V46	V47	V48	V49	V50
-1.89490922369723	-2.36270670334261	-2.80747862974929	-3.34847211918416	-3.88065964774985	-4.20106382826392	-4.38745855253288	-4.5674012532815	-4.75669272968876	-4.88855383052878	-5.1259091425568	-5.44862619773869	-5.78858247435121	-6.02510334736571	-6.24002658917201	-6.08387387020921	-5.47220272462769	-4.54904416830238	-3.76675897381567	-5.50571630744593	-7.32480030066819	-6.43966917426148	-5.52050471290097	-4.74482814625973	-4.34841150065084	-3.70737044080681	-2.78931613307897	-1.71721418600184	-0.499164130759254	0.941132873249027	2.56908607890595	3.73398302991826	4.23489664149564	4.28015539229981	4.18812182290221	3.69011760405585	3.28724935515258	3.85978158468003	5.01470777178253	6.25234416543362	7.51068775680679	9.10505282853379	10.5173444982476	11.8114271621756	13.1425241143793	14.8039658266977	16.5414269741165	18.4707634772261	20.6159447079142	22.787458449031
-1.47038137008747	-1.81609081838534	-2.13834738675965	-2.50618293422526	-2.84564357935077	-3.1397679889909	-3.40258211507857	-3.68652175136927	-3.96153015141844	-4.25490333744269	-4.61757898442132	-5.02534589613971	-5.30330926585421	-5.40185227371103	-5.43121634130882	-5.65635777586691	-5.27480023406976	-4.13188939676275	-3.19997826237692	-5.98608868490078	-6.98358941484022	-5.88840356363539	-5.29092558397503	-4.74617876256985	-4.08575980688836	-3.22238807668742	-2.28056268982401	-1.29305752306744	-0.110401206390873	1.29066689603602	2.71850656107857	3.48674219316733	3.73361069046102	3.58721730240773	3.25897201769357	2.46898589189555	2.33148034947881	3.1511738127173	4.58214884387115	5.95643883558085	7.72418913141251	9.5623630544963	10.8192847471372	11.7417769305446	12.7701021292133	13.9663124768422	15.1123553184401	16.7195771497125	18.7381442490942	20.6933383117812
-4.5134841216954	-4.62688678080278	-4.71606506743161	-4.73858373352875	-4.83148875379065	-4.97266401144469	-5.12443073722322	-5.21904663266846	-5.32426441395526	-5.44332146183184	-5.58278707628399	-5.73026260150768	-5.88597992406496	-6.05411094393876	-6.21048345203459	-6.31467632587652	-6.36215608186416	-5.88951527688407	-4.74121449826663	-3.66397462356181	-5.94851158822149	-5.94607537738176	-4.34775328694772	-5.05945042937701	-4.99803689871417	-4.53594830583685	-3.46596232294132	-2.07186758520768	-0.468298412322943	1.47506217922825	3.3847167400449	4.61353889349196	5.4259958443975	5.99386550543876	6.29191726207453	6.15557825301148	6.18248096763998	6.55080243982616	7.18222696432165	7.76004218407059	8.77164162587949	10.0163124009325	11.534817570146	13.2677500401585	14.4690719075245	15.3015690310032	16.2096545041072	17.8996730515471	19.8468886356843	21.9533743914837
-3.23993297362453	-3.57188982230773	-3.98596078129954	-4.43432812452916	-4.78238272604611	-5.03579507433813	-5.2314636481421	-5.42564522994476	-5.5585770710408	-5.68636730042322	-5.84720535196245	-6.01550795920427	-6.12916083591784	-6.20047474005204	-6.27449356826304	-6.43485602657089	-6.63763026444621	-6.40405968361485	-5.35442270546671	-3.99126014255257	-5.1220091934849	-6.18992260313316	-5.49445407151094	-5.48772798155528	-5.89369997660409	-5.8745521766646	-4.71569954965671	-3.34135702367738	-1.81454899020316	-0.098285523454058	1.72465012771099	3.01648007685692	3.91551919240379	4.63259148350701	5.3336130695893	5.71889391696771	6.15813948006289	6.62499051669455	7.09873854951961	7.54377485653141	8.05251900209118	8.89520669601229	10.2850438861464	12.0606418286813	13.7390004026841	15.3971215640686	17.069405589981	18.5379214170347	19.7656487127137	20.964182665841
-1.41008484200962	-1.77240660949179	-2.07454138419379	-2.42816045886502	-2.76036975367612	-3.05771658007374	-3.32801762335288	-3.63448548281686	-3.94714962159436	-4.26097131506677	-4.5746937913658	-4.89426587662221	-5.15326914327436	-5.33194096331196	-5.49356231533868	-5.90025105152973	-6.48613579710667	-6.35769519883411	-4.63493659126685	-4.6349925166329	-5.62706529854739	-6.34156269407142	-5.06152576782063	-5.45909997441257	-5.47749473489435	-5.02430299447836	-4.37691212083773	-3.33578172294991	-2.03074845975871	-0.440268581767443	1.35687598625349	2.45208893921957	3.02383632313795	3.28309043257995	3.58489940250866	3.51539887323471	3.74224951363411	4.42420545384183	5.37799886397118	6.14067435078771	6.97651659936412	8.03562641621653	9.47551773860348	11.1601218524828	12.6245621789202	13.731195481157	14.7273039897961	16.0841753857842	17.5832555571935	19.0516319339617
-3.51635822167713	-3.87960078601509	-4.2666752915286	-4.64854719379252	-4.92403830590505	-5.12689159021387	-5.28513586367487	-5.4220279952358	-5.4969482355045	-5.58686479507682	-5.68858782098974	-5.77928266173923	-5.79915069672475	-5.78720196863801	-5.81991956835449	-5.9583891038142	-6.11005956302278	-5.85456425861497	-4.99454750683503	-4.72480042451198	-6.76388724870324	-5.83552923601294	-4.77388746057248	-5.46982016000205	-5.31749054604053	-4.8002045784531	-3.7844895006448	-2.4437295096429	-0.894300409826215	1.03646385191996	2.75702950377194	3.81806899359461	4.48596015268749	5.06390874693516	5.38880161804203	5.38782040264616	5.41600305170243	5.7633441584487	6.36791236279146	7.15187301963114	8.21000494620906	9.38466168137406	10.697808179228	12.0753957472336	13.2468371757492	14.2711874643746	15.4439650543861	16.9966200808723	18.7023822067237	20.6148268429686
-4.12150381313153	-4.32767944877246	-4.55320881185802	-4.77176268939969	-4.96627423845678	-5.17247057764789	-5.38875868818459	-5.59284081688106	-5.76728762538658	-5.93395481596475	-6.10111594406698	-6.26718383982441	-6.38220071848083	-6.31301057463466	-6.10735856589116	-6.07990362113641	-6.48013379899831	-6.87115880785341	-4.71294282625809	-4.58811822079255	-7.95440864014806	-6.6207793307414	-6.08185168828739	-5.60443049357177	-5.25354977726495	-4.75288865399668	-3.86361019331791	-2.60273898809132	-1.09164561063315	0.526287915554645	2.37447522462979	3.9140140078884	4.73049019079501	5.03904618459739	5.156982407519	4.91972920590904	4.52208401485114	5.04649375486896	6.13783148082339	7.42127106960511	8.58565471467992	10.1047109856498	11.5011649558015	12.7820679982386	14.008713629833	15.4223057933925	16.8334495103012	18.3150756082461	19.9054323757451	21.5259084483881
-1.52077538122366	-1.74310561493362	-1.93541303404709	-2.09142502591421	-2.24033075375243	-2.4979168233619	-2.83828685034843	-3.23577505474972	-3.64949746866166	-4.13034279657873	-4.57398674018567	-4.95456633781009	-5.29264521810308	-5.60504080554875	-5.85928437368817	-5.95536932826613	-5.659445965879	-4.60010498386083	-4.30908428057764	-5.21539764664014	-6.61585329846171	-6.52540435643788	-5.88017104500769	-5.14501542069953	-4.80349390718284	-4.30524371439269	-3.57289447460278	-2.55593262900091	-1.39335303262055	0.000751903733855334	1.63861816465798	3.12272242858029	3.80870401474233	3.99376625571394	3.93280870050762	3.63351532721761	3.04205310878817	3.40232556046131	4.47960260294811	5.96968706402316	7.34959057719237	9.19128007271546	10.7850357798441	11.969433227596	12.9142467022425	14.1361519186584	15.3516163014286	16.5581632437135	17.8300382898378	19.1825674253937
-5.60625338353499	-5.67356421108597	-5.72369931457968	-5.67133914731559	-5.65336910453301	-5.76892046833971	-5.9581826243871	-6.11404965068406	-6.27190104360795	-6.43770983321971	-6.50776405813702	-6.50380958754388	-6.39207042090858	-6.14652314862358	-5.78537302735332	-5.72079401480115	-5.93679489514639	-5.67865786125812	-3.36978757205495	-4.75473668690504	-6.18134269196552	-5.15213006975185	-4.27633913455167	-3.77485545218765	-3.4239391192889	-2.75686183075502	-1.76620351827365	-0.521647672509906	0.958207252901052	2.66497157104468	4.59178293850268	5.85165626220065	6.44830485076264	6.57600643488847	6.64530883935831	6.24801054764918	6.03820872753775	6.48880451058371	7.30785172886371	7.97748721312341	8.66407860292987	9.54892631571715	10.584502941605	11.7382318956196	13.1137903827558	14.79318778257	16.7414364823475	18.9868366247182	21.5615335455104	24.0700263840801
-4.80133607176056	-5.07556550338514	-5.3651439729686	-5.6599024517609	-5.87534723650165	-5.98425033078497	-6.01354056948929	-6.00421879547623	-5.92033799989497	-5.85720843186538	-5.97684870794594	-6.20408016942581	-6.38938410018656	-6.5031814508024	-6.58339466281574	-6.36361708321408	-5.86493843081599	-4.80023375394216	-3.48596877532947	-5.65569513472716	-6.23080980534862	-4.98680332519766	-4.28152661582049	-3.80417834091544	-3.4254119078168	-2.82951726746183	-1.73735578823675	-0.40453734739079	1.15970567800518	2.95810150697894	4.91488205394472	6.0987336157632	6.68655314117643	6.75458995994659	6.45197418394702	5.46970917555378	5.17683381689758	5.92837806370141	7.20105749282351	7.91841287854285	8.64947749651125	9.55105485931908	10.7059182534543	11.9233655943175	13.4076627147402	15.1994362053507	17.2367228465048	19.2928395340069	21.4568008818013	23.3107901973712
-3.65621247691698	-4.0734790829053	-4.56377881794847	-5.1193820797178	-5.48405547315279	-5.6630244430703	-5.71772516367666	-5.77032519419145	-5.70422755762664	-5.65178224641318	-5.70549807560782	-5.80832811497313	-5.82240328508229	-5.78010225544582	-5.76297106851504	-5.89061720853254	-6.09701200099785	-5.81729683894596	-4.73461600913769	-3.7984041362628	-5.83405419515058	-6.78148738597535	-4.65316819148847	-5.09844232998509	-5.06281777658404	-4.63173003443182	-3.49016720414674	-2.12971948253051	-0.551197378465364	1.26709830231713	3.14445325126402	4.32433345490411	5.01960037888611	5.45126829318241	5.79761961544187	5.75623874714533	6.09921808889717	6.80096915665699	7.67265576817161	8.25175284477398	8.89230750301572	9.70634412411171	10.8151034405929	12.0933037306731	13.4623225355268	14.9539693053755	16.5902306214671	18.3016993647397	20.0966020659511	21.6358707822605
-2.80321335456155	-3.11971650929503	-3.46896649497973	-3.81152236361111	-4.15320010061199	-4.51440398881165	-4.89261257200753	-5.26475142440933	-5.62690347107405	-5.97209432215731	-6.202577167625	-6.33143938640089	-6.33954437893199	-6.20286202096172	-5.90869839324865	-5.76203544877098	-5.84562608657458	-5.85377821639998	-4.75563159214957	-5.79109890277562	-7.67306988919085	-6.73898426648099	-6.19049386771195	-5.58768189416843	-5.09506505290347	-4.36574577495598	-3.45462199091872	-2.40358019702454	-1.18079887923602	0.310848539370067	2.0029754978805	3.25991525725311	3.88377585049226	4.08772940939489	4.18477156887225	3.91214764185895	3.73032195256375	4.45431337454334	5.72298143020112	7.09934980941836	8.53424283899873	10.2725165777144	11.6183080198094	12.6760008896118	13.6352974247675	14.8429496239896	15.9712719013554	17.3940246209109	19.2042938525148	21.2405470927729
-5.2578418295036	-5.39283576053872	-5.46675186911006	-5.49803584229575	-5.57344251857981	-5.71929970450807	-5.90200108740279	-6.07808849021914	-6.28211725922023	-6.45946102565066	-6.51218866556513	-6.48054581179852	-6.38907287351353	-6.23406770340672	-6.024397049214	-6.01778583777439	-6.1619201283808	-5.95623919502205	-4.83893262699983	-4.42011341270348	-5.01888044318105	-5.53692063659583	-4.13092742318771	-4.24734865295123	-4.04501861304271	-3.40074221816181	-2.4675033490842	-1.13011070168037	0.500806342863093	2.44762809097316	4.62764010705367	6.0471246970166	6.90370017919174	7.2825330908389	7.34400051540669	6.74958706899902	6.65418833428522	7.33995174248268	8.38586644368609	9.03072050839166	9.71199672787639	10.5665935644578	11.6743871954453	12.9051793155971	14.3154492129317	15.9164231542884	17.7223836934544	19.6876348880068	21.838707878114	23.7709090887969
-4.93104679915026	-5.22610831344273	-5.51741493024566	-5.80139086386365	-6.06869993878342	-6.30611534727863	-6.51754792785471	-6.70364306227101	-6.86479178427768	-6.99793323457993	-7.13968628401622	-7.28848156250181	-7.40310502296552	-7.37230671756692	-7.24123410202657	-7.07300630592353	-6.91950077114639	-6.60061035533336	-5.006542363641	-5.24578606391124	-7.98904502439659	-6.88593591847781	-6.11850092327871	-5.34426659924625	-4.76360223130098	-3.93816806101873	-2.89125792725172	-1.63391244949207	-0.219892393629418	1.3914973751645	3.19801203632211	4.70149939138042	5.5085064439755	5.84890745517566	5.99056095643062	5.78552879364969	5.4230047027005	5.92715246154915	6.96009518510914	8.17179698779885	9.27138738949456	10.7061732781101	12.0312945851256	13.25496038134	14.4675659662689	15.9887946525166	17.6120361319278	19.1755158210557	20.533250957564	21.7867421868653
-2.14435742152996	-2.52702698987506	-2.92621324857969	-3.37061186655546	-3.75969602145175	-4.06603225044321	-4.3197048886286	-4.58081870058847	-4.8086531532467	-5.03599601259078	-5.32733477591936	-5.65364522536364	-5.88793248988019	-5.99684188367	-6.04793111199439	-6.14572903838941	-6.23957608411083	-5.59016489117893	-3.93756017865534	-6.159234016696	-6.98112395259587	-6.06789936610994	-5.48094070734399	-5.26956639404157	-5.09374532515954	-4.65718965586509	-3.74898145220351	-2.56115419053174	-1.12803360098294	0.555542577392034	2.41228314355357	3.47556311056115	3.92928730677844	3.98327883381778	3.99596485869434	3.54323393199993	3.58307999040584	4.36086684424281	5.59938359230257	6.67873061751582	7.98314919091731	9.43138246800372	10.7778929179239	12.0719123410305	13.342183726619	14.5628024391597	15.7340392775026	17.3137757603512	19.1865101698872	21.1490687116504
-3.70133858408597	-4.01816285802333	-4.39697150377001	-4.81906372539662	-5.18945441975636	-5.43198733116217	-5.6016409537235	-5.75048472152837	-5.85366008390867	-5.91410872908624	-6.02663794385715	-6.16069629554184	-6.20618716945691	-6.07457350348553	-5.8714512198617	-5.91926232140313	-6.20090037441348	-6.0498293142461	-4.12474533247175	-5.68357371860889	-7.06820524349395	-5.97652467514221	-5.57582399534018	-5.21050241411675	-4.94040930737276	-4.40479913025672	-3.28387476956211	-1.74493025565044	-0.00547875098323583	1.75956583583887	3.70024032809023	5.02283023538838	5.69235714548347	5.78961255349885	5.55453345451634	4.64483165288072	4.09370017673693	4.67368656188387	5.84579988196578	6.85425717590197	7.95202599811382	9.32367476269199	10.6030773627832	11.8320556881591	13.117453354425	14.5461330792241	16.0019906120837	17.8352038985711	20.0427017219037	22.2186140607777
-1.81813740200303	-2.15040866083302	-2.47142516911094	-2.79949690268478	-3.14488292626514	-3.47279002258698	-3.78805806318955	-4.10874461368761	-4.44919920837007	-4.79019419799291	-5.12741257738055	-5.46171205477882	-5.77472729512397	-6.00394729693704	-6.16307634426393	-6.03801963811897	-5.46439250823137	-4.52299881997135	-3.34262222821455	-4.07153929907978	-6.54654463996426	-6.04364432926528	-5.714897897574	-5.26004849300357	-4.77478627488863	-3.86394951289417	-2.84400383789882	-1.66407578355759	-0.371104902237769	0.879052677010004	2.10067567630977	3.08838256444098	3.67661843751193	3.87681625866831	3.77274184918716	3.26834271874391	2.69016656878975	3.23618142998676	4.48342484291661	6.06243187213736	7.66408586909542	9.76189709106209	11.3998889848347	12.5930861775757	13.548850641704	14.8366903917153	16.0173390519336	17.3204092663203	18.8847531114548	20.6409166315614
-4.48425995692337	-4.66566759010481	-4.85125811403567	-5.056756526457	-5.20675791420637	-5.34468449113226	-5.47236601248906	-5.57159790742506	-5.60381641893207	-5.59904619677956	-5.66969626465199	-5.8512429643755	-6.08690475748998	-6.24767060083966	-6.39197678328353	-6.41076958080556	-6.0380203533228	-4.94225639218281	-4.21129485610318	-4.92893548677909	-7.01101034370873	-6.82090792146842	-5.94643418725157	-5.01450625556255	-4.64231110032202	-4.06398578299424	-3.15911451882495	-1.84385263712077	-0.340533216756109	1.24054582195044	2.9718585410217	4.53053044523262	5.38021424237646	5.71200477479707	5.732747715912	5.42927951195151	4.7894477028445	5.09598157748207	6.09021172399881	7.44979559202814	8.63219633455472	10.231994111017	11.6976343034952	12.9180235124253	14.0095031173569	15.4096895319832	16.9016800672129	18.3891237741748	19.7752664679989	21.1474005925185
-3.93396421332207	-4.16145761518025	-4.43366599321293	-4.68195967493464	-4.87305461003513	-5.02489001321901	-5.14030240096225	-5.21593549355601	-5.24298047686074	-5.29027827974759	-5.37593603073018	-5.4629309671044	-5.44925745539843	-5.37154045459589	-5.37513420444068	-5.68028628227038	-6.10496113073758	-5.23298084310021	-3.79334215450647	-4.03464391510479	-5.47222414639054	-5.09653745970575	-3.74535844700411	-4.63350694305405	-4.56277572839535	-4.08344620887029	-2.92773133843284	-1.25180660992812	0.45738102735946	2.47456157998336	4.37888159081506	5.43313467099435	5.89746643032247	6.06600873316739	5.92852870435446	5.36891309305205	5.579869706995	6.31182845250168	7.25702089234347	7.89754020198228	8.78922645582499	9.86726826378335	11.1639044048193	12.5898166544423	14.0475619041979	15.5661119001272	17.1872008287468	18.9693125688013	20.8298782633463	22.3359213822937
-2.36074522532348	-2.68209372597585	-3.00605862451508	-3.36188347888584	-3.68583982718841	-3.98786690300158	-4.28633732644135	-4.61474653566812	-4.93974327111734	-5.21032163701354	-5.40798997703009	-5.54093536011761	-5.56511751953018	-5.46941847901586	-5.46229409327923	-5.88017927159324	-6.49129440744845	-5.83458497957579	-4.73154033647181	-5.4357742432211	-6.42929505033789	-6.03999857335565	-4.91648337263924	-5.38279327529194	-5.06924520405668	-4.52339922198629	-3.59107538331305	-2.32064113891274	-0.846240723714591	0.949298416173144	2.64052039294985	3.51991122886507	3.90289968234711	4.11650918757388	4.182934487094	3.94973719192841	4.33117190244321	5.16105994186903	6.20421023293704	7.04940760025034	8.13821307590538	9.45775151186744	11.0472617908844	12.7629645154014	14.1691521861935	15.3643904071559	16.5940227201051	18.2411382289226	19.9897357069539	21.6519921841866
-1.7941574472076	-2.27509088251565	-2.75605648935873	-3.29098916261255	-3.85982632305271	-4.22291114222333	-4.4439045230033	-4.61129310390696	-4.79690238889429	-4.89637298515999	-5.06927724658116	-5.31447335378195	-5.56451757071614	-5.61739234623723	-5.58072122750566	-5.60244516279873	-5.80707444838233	-5.91206679064374	-4.28150705040854	-4.20139893273661	-6.8761357668682	-6.75419950154536	-5.9528204941386	-5.119668310975	-4.99122935204111	-4.19744312002219	-3.38187203448873	-2.43694612152685	-1.34101937381738	0.0648010974493176	1.70847149604491	3.10892904760123	3.88194220163842	4.28862586720484	4.59028960015369	4.65534178855596	4.60767427959693	5.25210784605556	6.33261825790558	7.56797690209156	8.72528743308325	10.1509387670826	11.4269033939448	12.5566975688135	13.6232479959108	14.9063637945778	16.2111957067834	17.5501760664514	18.9149072836211	20.2927504740436
-4.45529440690391	-4.73121899691195	-5.04729301833024	-5.34555068768015	-5.58325811983269	-5.74206794878474	-5.84181752724522	-5.89023649440058	-5.86859317700819	-5.83177988920536	-5.8744594960672	-5.94710954035619	-5.95327050299202	-5.87081181980999	-5.79503714450152	-5.95500691353845	-6.29279922619452	-6.06528246705875	-4.53693635986943	-4.45624020253974	-5.47745264258174	-6.21494830397497	-4.65999088200506	-4.90995620876484	-4.69069571572971	-3.94849746777257	-3.05819563246814	-1.77296066316774	-0.252154081106992	1.51296980850712	3.44169147374126	4.69584441750912	5.4246167433668	5.80932526657057	6.16374111718901	6.10162784374786	6.29360383819581	6.89681419586279	7.71189138683175	8.26977782255808	8.83183375872516	9.62756564759494	10.9396649981456	12.5810742025221	14.2338984879655	15.8222930781822	17.5238058553119	19.3505907875767	21.2348845714969	22.8913124562343
-1.94022716699914	-2.18386783754675	-2.38013283081797	-2.59064390343406	-2.8394665620474	-3.12485762421402	-3.43748597326897	-3.77872451955374	-4.15852628177474	-4.52252897243359	-4.82910213732157	-5.09718235331576	-5.26158860158715	-5.30652476161737	-5.33224792525142	-5.66382068717297	-6.147426015639	-5.29094628866281	-3.43593826111407	-5.31600661590125	-5.67061655495815	-5.19063312913743	-4.46852928863986	-4.57506053882243	-4.43058590503143	-3.97661576263319	-3.05862390808808	-1.79442410242274	-0.384881105032789	1.24522407343658	2.89743186232679	3.73192476186308	3.99551254620376	3.92995530326038	3.73205920130435	3.10873303714481	3.25230921034103	4.14469417865843	5.51482194094739	6.71458987431592	8.29398065763635	9.8171719390708	10.9948989591299	11.9572009890242	13.0187906814203	14.0651619749574	15.0786033477027	16.3709604652467	17.8598217372895	19.3998333764625
-1.95530185068423	-2.42704641345288	-2.88702923891914	-3.44597848589006	-3.87045832145707	-4.16159016737721	-4.3675368136618	-4.62447043503727	-4.82331149204697	-5.0151419322951	-5.22950017529987	-5.45085105186664	-5.55610404060964	-5.55663222600493	-5.55865674708619	-5.81983602504757	-6.21571169815874	-5.74169480720492	-4.39909718903709	-4.94968557942833	-6.22079938719514	-6.50123516043674	-5.11012959753586	-5.44455697150941	-4.87288774078444	-4.10777348147844	-3.38952712562552	-2.44538120147451	-1.20025517364313	0.352778855886986	1.95268946695506	2.9053202535497	3.47368584284664	3.84445470906847	4.17526007124181	4.20795209368068	4.62258335203185	5.40270058010144	6.39165636894128	7.19745917492922	8.13134249505166	9.16161847027409	10.2930750221566	11.4945332946588	12.8773581142784	14.4368072202711	16.1306316072059	17.8523972317207	19.6607100978811	21.2698382573805
-4.30686380030646	-4.57323426479505	-4.89286852183704	-5.20706350416746	-5.48107269371903	-5.68206538182392	-5.83790968061786	-5.95198303899348	-6.01446815470609	-6.04513834120146	-6.1352779400399	-6.25048070111735	-6.29011778311072	-6.17304284188028	-5.98824878857643	-5.92807227864266	-5.97538669943633	-5.62009613223094	-3.94741354024463	-6.01236944468275	-7.67904912375767	-6.33943716637728	-5.71985626581852	-5.06340916801289	-4.44873200086133	-3.59510432377287	-2.54377090649789	-1.37374966374074	0.00848897965264351	1.6732292412144	3.5134544874057	4.85561595684927	5.70752453349305	6.15191903357503	6.26671890237395	5.8138314231053	5.60218465933412	6.23871582280298	7.26822548786749	8.08846047818429	8.88572868297732	9.87990159562806	11.0191052886707	12.2484108094837	13.6256165777683	15.2331321347029	17.121359030907	18.8917280812281	20.6088678969695	22.1105473536823
-4.30878498882054	-4.48827230042735	-4.69381014818326	-4.85588848733908	-4.99109276340746	-5.14572357376117	-5.30872307250247	-5.43423360639878	-5.51423325260719	-5.57537837760322	-5.62749376113995	-5.66221725655297	-5.63385915065736	-5.47525548022892	-5.23530157397276	-5.31812837925888	-5.84673613297857	-6.27541698445257	-4.44656480115541	-4.09702524098382	-5.25283266621271	-5.63580559548448	-4.73868574720516	-4.44034667492696	-4.75598070820998	-4.45351297135085	-3.73908439384205	-2.50785702366708	-0.927127504175734	0.777377141847149	2.83907761851519	4.4612456123561	5.41718223189356	5.92363933338116	6.44519035044902	6.64873864241396	6.72625213994607	7.08836970126011	7.57793415502447	8.22411429252374	9.07961750266177	10.2539910006924	11.6482473895297	13.3547159476048	15.063406136748	16.2647069126476	17.2303412047145	18.5366620841406	20.3203416037098	22.1503968154552
-2.15766509458775	-2.33924759791307	-2.45867410933078	-2.51333292719105	-2.50645468521159	-2.67373597838834	-2.96783447399479	-3.33105063201029	-3.6662555309727	-4.08184531876376	-4.45859325454007	-4.77096263765129	-5.02612420029413	-5.20453141673528	-5.2777981180346	-5.38599998335507	-5.76392026850906	-6.1993641614748	-4.80900432381806	-3.51576200738981	-5.80566661842043	-5.57113205920979	-5.32154018084976	-5.17282535157847	-5.11296274464267	-4.75426479115502	-4.07289336760133	-2.97920863243212	-1.55058980822597	-0.261652820972079	1.05822805161843	2.30278303010648	3.28025452794716	3.96434129631174	4.44515569860175	4.6930222369773	4.71221067999325	5.16029888883857	5.88357448493054	6.77908616597961	7.67667039544718	8.8328165235652	10.150665382446	11.6422134071513	13.2580919269945	14.6560315354052	15.9002636382176	17.0680680672823	18.2899241281198	19.3891518612004
-2.41190726426763	-2.56767246369318	-2.69055519291559	-2.74598795659128	-2.78545674576035	-3.06935243407972	-3.51587239965634	-4.03978943183224	-4.57084827254446	-5.2018224051785	-5.5956877795958	-5.75262995379737	-5.76039483972124	-5.84969838956717	-5.84771603348528	-5.91827426438783	-6.17427742501515	-6.41751912093872	-4.9978271597347	-4.75563147575097	-6.67377283473109	-5.90025003028773	-5.55751858669896	-5.28229816869303	-5.15607207721541	-4.92312344033825	-4.21358322730829	-3.02606159343137	-1.56313430077555	-0.251620715715263	1.1779279767755	2.39368502009277	3.15530216268516	3.50980289255186	3.66893111950996	3.5098595665124	3.25347103734659	3.88448711770022	5.06671315197256	6.47142886188751	7.82482774475526	9.53387125296727	10.9432199241433	12.0587258347888	12.9945733589779	14.0976764939175	15.084044996423	16.2303031841403	17.7259018485169	19.4230980852762
-5.03170574680027	-5.2439584661699	-5.45729489227083	-5.65174872967436	-5.81888378539922	-5.95818313964978	-6.07164630199786	-6.15827721013727	-6.21373487024245	-6.24762563662173	-6.26691269996235	-6.2565033999763	-6.1287065570711	-5.88317101099459	-5.67322319713536	-5.92672481142015	-6.46378978109639	-5.89630664292798	-4.23679477407032	-5.24307599504432	-6.13315737389428	-6.03118098058702	-4.71246207366171	-4.88824603315198	-4.39030501550095	-3.56928871556908	-2.44689112648904	-0.960241624146779	0.710983917962252	2.62086210356534	4.54588609180164	5.68014167176261	6.25957698318783	6.36246271742158	6.05526901752482	5.14164141747434	5.08929747436843	5.83578273224216	6.99365470001399	7.75919374807472	8.79349371180565	9.92770281604305	11.0908923951932	12.2493257845488	13.5523008879742	14.9563918655313	16.5299171689771	18.5829487559021	21.0176522874894	22.931286598376
-1.61196435825105	-1.91583574105153	-2.26336355824068	-2.59493015589195	-3.00073307671144	-3.3295286066145	-3.58327737974328	-3.79374728686193	-4.05409379462834	-4.29514471982759	-4.58552961017643	-4.97275848581764	-5.43115859934665	-5.83145088088004	-6.19271451789789	-6.40110424806077	-6.05054292583132	-5.2366451896217	-4.04260539235008	-3.67093409298146	-6.70331519795088	-6.93807386782191	-5.97773844885334	-5.26063865901524	-5.02722554208276	-4.74001359908749	-4.19542478741433	-3.21225669746266	-2.05031819638126	-0.726946343480685	0.785886761737287	2.33253813010549	3.29667601735557	3.86566884774493	4.20104279788387	4.43524271230107	4.35463474228078	4.78015373283446	5.69318574899435	6.90033208539868	7.94636166890003	9.20791720730678	10.4943816933412	11.692013220665	12.8405999526666	14.1631605481842	15.6119069911177	17.0462030592138	18.2172671760867	19.2347275680732
-3.98988527272168	-4.21423886920496	-4.4899353556904	-4.73357061485298	-4.96090158121735	-5.21995320657677	-5.50322336706795	-5.75988939255653	-5.98166316024842	-6.19400098885403	-6.38872353507684	-6.56027198016676	-6.65936018001478	-6.61409629856397	-6.46915083236867	-6.63605826157124	-7.23727782226129	-7.67792785245526	-5.60090385765013	-5.3905145421061	-6.82538774298473	-6.94524970094982	-6.06112803494573	-5.71508212963094	-5.95226697920144	-5.5858227184776	-4.7217110181369	-3.28405522290966	-1.56260262641296	0.0257824994172962	1.81902891368388	3.22327652853726	4.05808692240572	4.40560034062772	4.60027972961701	4.37110447371914	4.1797816960277	4.83756108568446	5.96817522241498	7.15197788468082	8.33903988144756	9.81194143584675	11.1275045176199	12.3462708194659	13.5017297831643	14.6878024954199	15.7777494535855	17.3195715067682	19.4612986532852	21.8801712351481
-4.2165385723648	-4.64920198061863	-5.14447649559808	-5.64538067879413	-5.95895517188457	-6.15312164082602	-6.28276034636021	-6.39382189756444	-6.4116827062265	-6.50086184652908	-6.65713381375954	-6.83956600259612	-6.94108425612568	-7.03926372159324	-7.10611303376558	-7.12667044941042	-7.05962908793854	-6.57135048996505	-5.64431817091446	-5.07437593135974	-6.77866191724253	-6.27104401913127	-5.52969932189833	-5.80726633155957	-5.69353329123842	-5.03549808567185	-3.85086775842202	-2.36067050111228	-0.735838929092905	1.20494307177541	2.93800268350306	4.06532219118664	4.78920913194548	5.39850116377193	5.73583254676373	5.85024532937947	6.3730612358138	7.08286360757444	7.71335239162833	8.0410460713032	8.40639937902617	9.21723736333669	10.4655109889469	11.9660856639121	13.3793904599982	14.9615170243598	16.6172025940106	18.2934905843763	19.9243840130659	21.1370887974888
-3.48630273883823	-3.73007414887923	-3.97751332701994	-4.2138835226318	-4.47644295405176	-4.77600026869858	-5.10386317846094	-5.43759499554607	-5.79338474975801	-6.10700915987556	-6.27298418553476	-6.33236702041406	-6.25509781879472	-6.01793254854153	-5.694650823525	-5.85258993870227	-6.36546395063596	-6.16487162990164	-4.34818975863726	-5.67728517470672	-6.4780637715235	-6.14100430332946	-5.32700394010833	-5.32101822879159	-5.2196874435813	-4.71205870145303	-3.60606887254216	-2.03262180511557	-0.375001648599481	1.29347050700331	3.06798724484246	4.29362210893711	5.01967620412749	5.35713526723694	5.54375793346929	5.27161637009748	5.36737102207969	6.03871979547841	7.01597337469225	7.75205103029112	8.57180458327194	9.60781736409503	10.967491197473	12.5296820560387	13.9033482296803	14.9678465520209	15.9820644098942	17.6426323787057	19.709216779307	21.7552966424646
-2.16565027443478	-2.30184375365905	-2.44011593190417	-2.44968166025763	-2.59242771234968	-2.93425028596753	-3.40130791700945	-3.82050604656133	-4.29686379847155	-4.77554486263049	-5.13913925051664	-5.41894090278868	-5.60126012859383	-5.66471731723147	-5.65021519024764	-5.98246938412788	-6.56120975987177	-6.17343375019438	-3.94713526719347	-5.93180147610464	-6.71508778336792	-5.90531779408836	-5.27535837753222	-5.0659397640686	-4.81342548271378	-4.29873077958697	-3.44944281196744	-2.3519498158037	-1.04786722112295	0.468326629880786	2.10689721018571	2.98253393752538	3.26003801488447	3.12725342310048	2.90642798332672	2.21530944229542	2.13202072923586	2.94363758781031	4.3328279729083	5.62916810765678	7.26893037194245	9.04239759944653	10.4831151328786	11.7463700605078	13.0523916834284	14.4132726608689	15.6594327653715	16.96913067671	18.3041599922312	19.5755112390083
-3.05027976627062	-3.45458749295741	-3.82847565930381	-4.26120804330647	-4.68748184559232	-4.97629791919569	-5.17516856147584	-5.37064178041351	-5.57377815406912	-5.73320076060262	-5.91458568424868	-6.1126033943811	-6.27710652629553	-6.32151368631079	-6.29894793288398	-6.21233163731218	-6.05797834071632	-5.71231103786814	-4.78238428637409	-5.73091007019529	-7.36540050125919	-6.51335289072772	-5.96186663178045	-5.4430576236006	-5.12423611489791	-4.61929328037797	-3.79548652201682	-2.74312837675975	-1.48326800348171	-0.000289735305156164	1.7262468684464	3.02426718928119	3.69264392188586	3.94535613856225	4.1342061236713	3.9827567430711	3.85553033892448	4.41949359505425	5.38360572009776	6.36318849899768	7.30870202974695	8.51343413756695	9.88539868425675	11.4189233437932	12.9905432349698	14.4369407346575	15.8293020073193	17.2639811102983	18.7483595350148	20.1507464866065
-4.74070501241726	-4.93917950942929	-5.15545037450704	-5.3381246181995	-5.4966471481889	-5.66170643871114	-5.82589320940917	-5.95637400607426	-6.04677332738446	-6.12515558394089	-6.25313278462387	-6.41465940831207	-6.54496255550241	-6.5442844318762	-6.47899411039092	-6.45279986649755	-6.493236321091	-6.22638690974226	-4.16054946512922	-4.67382892676302	-6.62263607003914	-5.78617490897496	-5.00220930280171	-4.46715455149157	-4.3395395169797	-3.86410984427692	-2.98965457263111	-1.74946961585553	-0.218795119004155	1.53431205614968	3.62015220265089	5.21169180012662	6.06953605879135	6.39389565955367	6.35084463633394	5.65061160837451	4.96398467821128	5.46479503085523	6.54817475974749	7.57590025182213	8.44681748101144	9.61509690057499	10.7315803603441	11.8028786311682	12.9452498514687	14.4043552066321	16.0134170424645	18.0885430219159	20.731337289054	23.6288037359595
-3.52286643817534	-3.80865509398736	-4.13887341561516	-4.49302828382032	-4.8126594133836	-5.0805516073429	-5.32280093758225	-5.56799293324904	-5.79411948357112	-5.98592285574249	-6.1278519496297	-6.22313661096512	-6.17856577317926	-5.96119699510292	-5.70031307244164	-6.01981352524097	-6.7777669206591	-6.59506558078469	-4.19498621160247	-5.13684743031846	-6.00812330042985	-5.98318082440828	-5.07839162594955	-5.25725736664936	-5.23863361441356	-4.74950278830672	-3.7170151407364	-2.1588176119979	-0.545499917706107	1.04087859437298	2.73556192508325	3.99748065973272	4.84449098308111	5.36392258407928	5.75913205559094	5.76362397446522	6.02233487327963	6.69130013148001	7.55379555147246	8.16671921734386	8.78004925201317	9.56684256471566	10.7229075032946	12.1062080611923	13.5940433730784	15.1624276778566	16.8605052600311	18.408629386822	19.8397377900094	20.8955209585832
-3.7001792052523	-3.98216835333842	-4.26696528935739	-4.56180640859198	-4.8306535278848	-5.01389457640254	-5.13780444207836	-5.22836078570803	-5.2867749955231	-5.30412186148773	-5.37753853846471	-5.4889007264128	-5.58069299579983	-5.55909347170941	-5.50504112149144	-5.69232710728556	-6.20816729847724	-6.52400536252877	-4.49873508534395	-5.12945882844202	-7.09816971483948	-5.86697755125132	-5.64198791629748	-5.27548685634641	-4.91924196103661	-4.3975883995039	-3.44431826909168	-2.12641231647652	-0.593664701565086	0.931470877319088	2.6171398161242	3.9427838039113	4.74377346323271	5.11760557732143	5.33375944768449	5.15801789552867	5.01975153205557	5.67133685756302	6.7598149209984	7.87110741154433	8.95024562677389	10.2890208141684	11.6071902394202	12.9295194861441	14.2092916496182	15.4171637007763	16.5453308544622	17.9411764005409	19.6980177966455	21.5993245839372
-4.29184838198992	-4.48116234826175	-4.68876897810958	-4.83629053171988	-5.02240574243166	-5.24720727973416	-5.49164286045943	-5.69027902745072	-5.88959305792069	-6.05793863353709	-6.17479003263562	-6.23348585413738	-6.14872404235753	-5.90813469280063	-5.67831692211034	-5.9572498221866	-6.52908044157004	-5.61301238238181	-3.4986659939893	-5.60399753412427	-6.39139173263279	-6.11918163665874	-5.17804968340011	-5.4022598380428	-5.08111716531052	-4.40016684421546	-3.31733314225897	-1.82994353413834	-0.200335833860589	1.63901873966125	3.54854436668337	4.90302288826152	5.8603229240088	6.27270206165256	6.02499038900246	5.08915534307956	5.07864774765812	5.88522614282131	7.02815927786172	7.62165577513414	8.37483226272512	9.26602245325763	10.3417770570402	11.4794277741802	12.8752597087469	14.5211797218786	16.3682398421347	18.2785293518789	20.3363788776608	22.1092741554629
-0.901470643576595	-1.30875233007791	-1.72838381952278	-2.19797395797131	-2.69634580508956	-3.03363871123914	-3.26335360430773	-3.45338821702594	-3.65917346512876	-3.80277762458809	-4.04503813819118	-4.38553816811956	-4.77520849050655	-5.07269399471673	-5.36755590160473	-5.61361240887512	-5.78142385116056	-5.77262592915553	-4.77400475069169	-4.0637328670706	-4.73154447437387	-5.70744378540843	-5.38410906481698	-5.01191538980976	-5.43089442618383	-5.06704999314016	-4.49757069455323	-3.51251493667396	-2.17171644100821	-0.753413069411195	0.92760219136544	2.37999548195247	3.23471092808328	3.67497788239616	4.01847914059709	4.11534101670719	4.06624595607324	4.63382041301593	5.57151720697127	6.59382375602423	7.46386379491821	8.55526529827558	9.91221584582295	11.5383133938545	13.2436138438451	14.598099399551	15.7797976310708	16.9275260577483	18.1584621348544	19.2507675960491
-1.65199543848816	-1.95949276627337	-2.25176190467554	-2.53642166685913	-2.8336263631625	-3.15974917298406	-3.50110349242386	-3.84649401936415	-4.20061286843993	-4.55872186124534	-4.88939939134449	-5.20070394692409	-5.43723091637253	-5.55549714126372	-5.5815493464928	-5.67497029503493	-5.81726666618353	-5.49724737481823	-3.7424303411689	-5.29596637385312	-6.64020105570202	-5.61002008298801	-5.46147779104068	-5.14571502469707	-4.8150961067741	-4.24258428546958	-3.25024749504188	-1.91968019613167	-0.448246901629161	1.00899243696489	2.55741838224452	3.57571278373125	4.02215768027996	3.97674673008241	3.70590943691421	2.90650351455208	2.53455040269382	3.30831571787945	4.76246778839391	6.22818044568246	7.95484560836146	9.95030249336929	11.3805795957412	12.4640904855886	13.5720496896429	15.0065635929954	16.3363459755169	17.5222871972135	18.8186266096813	20.2678589835326
-4.26926391742914	-4.42777085145669	-4.6289370168962	-4.77337529613197	-4.95124393076323	-5.16448096905107	-5.39857011651561	-5.58859301831767	-5.77800026526207	-5.93012090096375	-6.02019571912303	-6.04977104827672	-5.99891779913522	-5.85468743229673	-5.71590015738832	-5.89807979415281	-6.27343457053944	-5.82860956801445	-4.42071300569207	-4.49812218273659	-5.61198082632809	-5.96010472470286	-4.75179817289486	-5.2705650635961	-5.04905804220159	-4.46260609500461	-3.50305153925623	-2.07107559007561	-0.404622377903154	1.58405055155924	3.64300488907126	4.80447602568256	5.36914696144811	5.62274244072103	5.79928810008165	5.51658534262245	5.69787829442365	6.31786625510761	7.15884840078556	7.67147317744486	8.2823587718159	9.21637165610542	10.6909735834421	12.4800124439108	14.0326510211064	15.4083438061094	16.7937452646292	18.4213794318235	20.0696031742557	21.5713068328548
-4.10465756664991	-4.41199939184786	-4.77548785966167	-5.10181845766675	-5.38957483478236	-5.63952985896116	-5.85568629376828	-6.01677575225758	-6.12344509145995	-6.24773274642223	-6.44602194702997	-6.6661607951971	-6.76351188859976	-6.75355097771828	-6.74587498213852	-6.98163996607497	-7.32936327602857	-6.39163708318424	-4.58823350446808	-6.54928960629692	-6.55721210426352	-5.93318451422326	-5.50871773024581	-5.31034092502138	-4.95095449558058	-4.31623958873277	-3.29033691794314	-1.93905267734669	-0.328975515614186	1.60013803281039	3.56798682629529	4.57628977310804	4.95622948742904	4.99250521758552	4.92097948198333	4.37728021187687	4.50682280316641	5.28919743634043	6.46456898753155	7.39119656317354	8.59730916182203	9.87683716152314	11.1188279930727	12.3463237225532	13.7761729874956	15.3590033266565	16.962465998513	18.3578214759041	19.6438079190429	20.7599029477206
-1.91881608538371	-2.14331001294861	-2.33096800821285	-2.48292658717926	-2.62795795962206	-2.84067786805154	-3.09064284619353	-3.35606547023667	-3.61835089419262	-3.91252960949309	-4.24099125689308	-4.60595689072558	-4.97448382663922	-5.2575126187929	-5.48819671971096	-5.72520575803731	-5.66783115156988	-4.45685831454217	-4.48578149904171	-5.77738758438378	-6.5210130933932	-5.70738735819976	-5.32531774259022	-4.88710471936026	-4.1939521163942	-3.62200649542622	-2.80393445035354	-1.83933115598211	-0.768108151899228	0.492112093877465	1.91810913487908	3.04163734707769	3.4911811204648	3.49307708355606	3.29723881707912	2.76740098491947	2.15289912197528	2.62107084608775	3.7944387360791	5.29916101009766	6.82584067926963	8.84990477480231	10.4969227627593	11.7825336010279	12.8985106937157	14.3809542483843	15.8291030946343	17.5087949404347	19.5916546490963	21.9518728215179
-1.77993218820852	-2.09212222696446	-2.37387171709072	-2.65828368974875	-2.97585799420475	-3.30085200351216	-3.63035639474798	-3.98822624121425	-4.39320234353331	-4.81989474591449	-5.17579820792982	-5.46328232153324	-5.74824090144248	-6.19342962753406	-6.71244465663714	-6.85079743674059	-6.26870140752997	-5.32896785529516	-4.69759083007977	-5.96578762210379	-7.44910497117654	-7.08505064540315	-6.31058980724637	-5.49342480740017	-5.01997180615357	-4.26504086926933	-3.36477311345586	-2.33591498980231	-1.24324269743588	-0.0368532110332816	1.25168673237814	2.33360680559041	2.97591045049497	3.29745682481516	3.4273614635048	3.27128923494385	3.05600178301256	3.72773165522569	4.96534518196751	6.47018583678066	7.9935330547256	9.90486428309553	11.3797493037016	12.4273605468779	13.2239776418939	14.2491999411924	15.1221413485579	16.091313974609	17.3155149993256	18.7345504079391
-3.4609444632951	-3.75516969641399	-4.06934854908114	-4.36451005430905	-4.67895737933664	-5.01371916514265	-5.36265880820898	-5.69891429030305	-6.04036973837903	-6.31638306811605	-6.47299850948025	-6.52898993560895	-6.43969019333143	-6.18152609796786	-5.86130514880878	-5.8450539069681	-5.97440888893627	-5.30543846408112	-4.45206937208677	-7.34279863217945	-7.46618808425955	-6.55904787226538	-5.92256976029324	-5.48196592142287	-4.91390812908156	-4.12692471146688	-3.04656162420904	-1.81103090132537	-0.302364754953065	1.48499551232012	3.25696442408697	4.11205533785513	4.35947291058736	4.227419723918	3.90614356558268	3.10026108455178	3.11100267273954	3.91536202835952	5.21454074489027	6.3078505409689	7.79386339842261	9.29651205121762	10.5783705682328	11.7498244034731	13.2154562138474	14.8833738841669	16.599819940823	18.2343136342756	19.8874536909801	21.4781845825328
-5.0767135412386	-5.30220175217613	-5.56565029986981	-5.77018640955754	-5.9691750859702	-6.17016978794292	-6.36680562381416	-6.50669969120447	-6.61075888950218	-6.70078533386121	-6.80720498059793	-6.90400152131983	-6.91064119915587	-6.80210810315941	-6.66966895211596	-6.85794502248594	-7.28332495998464	-6.94458345837243	-4.99141533079633	-5.79840842221234	-6.77537361583597	-6.86866270783055	-5.58195414542395	-5.63012835299985	-5.36222857440077	-4.62950112140925	-3.61014839201818	-2.20419757613072	-0.66642355923931	0.970589431631626	2.70617895506118	3.89567226489037	4.61715217579139	4.98982402045101	5.24420019391416	5.08305758593637	5.28189783935276	6.03645971062022	7.09942486211162	7.96179194106565	8.92927743719749	10.0564710214872	11.334591768981	12.7111736234061	14.1052469293749	15.4832890717961	16.8838680742957	18.40127662607	19.9848720042404	21.3881369929492
-4.10243987927888	-4.30674686143918	-4.5567679711451	-4.77980868917495	-4.98687851119293	-5.17968568454823	-5.36588280533076	-5.51685889960159	-5.63568608785646	-5.72757165591983	-5.79877836710933	-5.84052361354025	-5.80759396089536	-5.66343198566028	-5.46262832182041	-5.56846314718704	-5.49053050930567	-4.78782839530443	-3.86468874279897	-5.70938083802534	-7.12598639217311	-6.03304209650374	-5.33125274831106	-4.7091576125105	-4.16453127444159	-3.36821870939038	-2.23786266276543	-0.908621839819596	0.598652248212956	2.26109120831741	4.05480266368905	5.26646416165076	5.88093254106519	6.03122068336292	6.01780807065162	5.50753848401822	5.26731505965512	5.86480270682565	6.93200522424812	7.90093788469852	8.96696723905418	10.2605306500377	11.4827180354597	12.6810645000354	14.0389057769729	15.7041336144426	17.4945075569642	19.1784946981075	20.7748255941875	22.1653500676121
-1.7563097626846	-2.18254413264094	-2.55854812660997	-2.98865148393204	-3.43492384891714	-3.80683292892093	-4.12892164822977	-4.47695584191063	-4.86216250239864	-5.22859021274465	-5.52956421944206	-5.78103048431877	-5.95216792362167	-5.99042030095761	-5.90144009311708	-5.75965754312451	-5.57611945716472	-5.20586842251327	-4.23817137881319	-5.65270888233325	-7.86312261409597	-6.79973172436559	-5.96414578156171	-5.14841826855402	-4.57326973845634	-3.72961462011397	-2.77156315178228	-1.76345909918692	-0.661766353870057	0.68072472487045	2.14708497415461	3.26013346486334	3.86471362308597	4.12461573427738	4.25086606673851	4.04561830519205	3.90948899704606	4.54358330920577	5.62811204594741	6.79538593360474	8.00342990551294	9.49625798322404	10.8649913213189	12.1678540442269	13.5323271495897	15.1936874590788	16.9374923680852	18.492790284388	19.7632764827815	20.8717147105877
-4.58581324809533	-4.80104936989052	-5.02939333209532	-5.23821737845567	-5.40854606383277	-5.59557240326922	-5.78977436679228	-5.95817435518473	-6.07422441681369	-6.17029585454861	-6.27180985469073	-6.37551882443065	-6.46331531714424	-6.50504119308342	-6.51742890139006	-6.46911850339391	-6.15186430492378	-5.16431690993099	-5.00484316096187	-6.37814396949508	-6.990910148206	-6.47382067029097	-5.80048517260478	-5.04309934309393	-4.30233044936867	-3.4609282192348	-2.38844705908069	-1.1420316555253	0.214912987011901	1.70973923429994	3.33146690612677	4.67494788171508	5.41790999648584	5.73184351063357	5.81379650926595	5.53621873000732	5.12320604658932	5.62099940934242	6.67397690322906	7.86484723153479	8.91872545482286	10.4921488464375	11.786936317441	12.8942067376532	13.9678243594358	15.3283945855354	16.7450534675164	18.4061066652805	20.4400821687637	22.7288637250458
-3.10044075703146	-3.51865319033296	-3.9109163637053	-4.37030166222016	-4.79054923372803	-5.09686943555274	-5.32694139353999	-5.56811638950293	-5.79127091870493	-5.97217790529628	-6.13586117416846	-6.27989881829634	-6.31959587816278	-6.18769909399382	-5.95527836080439	-5.94784152764939	-6.14772466727704	-6.01324210532704	-4.4967977705661	-6.15527495383479	-7.51235283339614	-6.40788352974837	-5.97314150316909	-5.50197943671351	-5.0880986931362	-4.4817711909217	-3.59675071456553	-2.53723459697031	-1.26530470062049	0.244271610187626	1.95047316416971	3.2082645007593	4.02453801217248	4.54584991966627	5.06443870241655	5.28457213734733	5.5576884421926	6.13000752312827	6.84380513234481	7.38959287709602	7.85045433154543	8.46537946525847	9.63136690374509	11.1819556302933	12.8053510710143	14.2507415232699	15.8104105271682	17.5970069362372	19.5712042808914	21.2683758402235
-1.12571018504484	-1.39002746005213	-1.63043490256296	-1.88449260686574	-2.18104263007366	-2.47473347569183	-2.76997810031488	-3.09784879151106	-3.48325801506951	-3.89454571601051	-4.2630433339345	-4.59195983109413	-4.87586599832531	-5.06970012243784	-5.165580480667	-5.23278646641475	-5.16530121915277	-4.52037120885703	-4.17465288778402	-5.43375470048598	-6.73690825316169	-6.45917527063412	-5.71357559266884	-4.896232347699	-4.38414115221085	-3.59974324622047	-2.74084016178303	-1.82972123340213	-0.880633949182185	0.288083253900102	1.57531618453686	2.65682233753722	3.26677040014996	3.57708666150409	3.73497188898631	3.64586439803966	3.49191680699195	4.11104719071322	5.2251465292801	6.56510603367507	7.90729177031363	9.5917435809934	11.0073352607525	12.1633704758027	13.1913682929319	14.4652702470923	15.7034590159897	17.0277669181337	18.5074238386418	20.1109407645485
-2.94633283839148	-3.30329093934769	-3.66577132818748	-4.07756516424593	-4.49291356352446	-4.82427871842696	-5.10893569351481	-5.40016422349635	-5.70538022045715	-5.96849583631348	-6.10982987382242	-6.14666490764309	-6.05672062968538	-5.80429006233788	-5.39061803377386	-5.24302812396917	-5.48433546139978	-5.74234042465007	-4.75354128146438	-5.41030752926847	-6.88373994615292	-6.36855610708777	-5.91799010094091	-5.51329689126253	-5.26391716161538	-4.74256918070902	-3.93563463450687	-2.86662039728468	-1.5449196317934	0.0473853579995337	1.92788849308481	3.38168504174925	4.19640889537888	4.60611516847028	4.99261874040461	5.06290651806181	5.11384094964713	5.71202270866438	6.61334299635092	7.46514615687754	8.21593757249509	9.18432644270746	10.650506467542	12.5385198320066	14.4040730609014	15.5711124820332	16.4604972628134	17.5591061507002	18.9765567858197	20.3312928625314
-3.74091262731839	-3.95021762294347	-4.21278489948527	-4.45600890772145	-4.707335821973	-4.9708323849861	-5.25057446087413	-5.51714544210001	-5.78331573239853	-6.01049331806785	-6.1363933374234	-6.18018011253506	-6.09334701759317	-5.85085147387833	-5.54770247143426	-5.76432255350571	-6.37243027682761	-6.17390265901637	-4.03070162982159	-4.66900553600729	-5.51720962549726	-5.71381754266065	-4.84882915307176	-5.03887139394037	-4.93466934525728	-4.35401490303329	-3.35869206944365	-1.85958316039172	-0.231991275876511	1.47257761371837	3.30154763148114	4.53373428036035	5.24418240809466	5.56767835899263	5.77258330423506	5.51650115796735	5.57257618397264	6.12919071560517	6.93835718112816	7.4744575952642	8.03935430106247	8.85900715576782	10.1958579891554	11.8622103037246	13.4492155485927	14.8489548518456	16.2863307267862	17.9585539819371	19.7312074964459	21.2706490212247
-1.76782965819392	-2.04035662939729	-2.33078612842772	-2.57554491722107	-2.86649913436857	-3.13245257518533	-3.37263023044164	-3.59786627211964	-3.86043969960784	-4.1274820172712	-4.43243976142108	-4.79862234981283	-5.21386975521923	-5.59134633137208	-5.9411144090599	-6.21195916706731	-6.15168514072069	-5.20922803426285	-4.62489013926781	-5.5447965877497	-6.70184620644088	-6.874276575895	-6.11920451818272	-5.06333601069556	-4.45305574019215	-3.65957548925921	-2.76518381586613	-1.80678437406614	-0.950726951640562	0.0861989974987909	1.23184926824918	2.31985873194237	3.02293861374578	3.45897455198818	3.6858077165469	3.75147134638833	3.58502601278986	4.03909172380976	5.10073736516957	6.57247338683082	8.02586071233184	9.8506151680475	11.4964157765761	12.5687384432095	13.2905327352567	14.0995165960385	14.849622077548	15.6030823079688	17.0321101509152	18.9589071865856
-1.92843074088318	-2.26579172188341	-2.58827730914723	-2.88804137128852	-3.18970573776892	-3.50527045271388	-3.82608785014567	-4.14919178505735	-4.47380622493836	-4.80310960149883	-5.12951104201441	-5.45113292210354	-5.76881040032385	-6.07976277293775	-6.38233564866703	-6.47823131755495	-6.06451858086056	-5.32635090298744	-5.03616399940624	-5.83261144123091	-7.03786568106493	-6.99883754257114	-6.36163622989447	-5.56710347216778	-5.06442639498543	-4.31069504539758	-3.45977909022994	-2.51862061889174	-1.52874182937369	-0.314171512071887	1.06364557046391	2.28026877021445	2.83407965020285	2.96612851999874	2.88071923696657	2.58605660317842	2.06880248642804	2.46966847844433	3.578715364547	5.1285942109106	6.65706107981114	8.68588244318802	10.4480366188209	11.7636114169081	12.8345422097737	14.202457932797	15.5625100993337	17.0017378374408	18.7426902768917	20.7250107024146
-2.1452232818372	-2.32731995132317	-2.49612200324911	-2.58899936276697	-2.70192304875744	-2.91496548060489	-3.22705236452512	-3.61528546398672	-4.06049955014431	-4.59952066096135	-5.09269441777291	-5.43414919882205	-5.68204921977194	-5.808494008535	-5.774903971822	-5.69250317524312	-5.85808853591455	-4.80490966251583	-4.32011794377726	-5.62216219274311	-7.18233463468048	-7.03575183315759	-6.26205940925	-5.8139657632438	-4.88009737364899	-3.86016402670619	-2.79201974381884	-1.77647111319054	-0.839262882777035	0.223442163285262	1.33853102219735	2.33148827319026	2.89513564907247	3.12686874030407	3.21448180342987	3.30561785717695	3.25509579700605	3.72136293299811	4.72467212813633	6.1515564990627	7.68264579568955	9.63295836674418	11.4191565414251	12.6156314282375	13.4913234055701	14.4970512764933	15.4843453038746	16.4051263481076	17.6342612886512	19.0955923203858
-2.46792910417457	-2.83049693000856	-3.20490700506396	-3.58083950378112	-4.00763287587349	-4.3826618651369	-4.71931360257026	-5.04648959713939	-5.41839879044991	-5.78217758747994	-6.10876968341738	-6.38500479076465	-6.62465801547151	-6.818315087986	-6.9556216732736	-6.83584702875756	-6.15561777725956	-5.08940136962432	-4.62063972956597	-5.4414275226678	-7.03929774801128	-7.00133406737877	-6.28946496762615	-5.37611389593706	-4.76393731275494	-3.79058156029406	-2.81817730957202	-1.89644082313701	-0.994036686362182	0.21302996204877	1.58951171110094	2.84862781965865	3.56752178807134	3.97791082870772	4.20011005734795	4.23208732244115	4.05839618257093	4.54185928551731	5.51227611946644	6.75899963273047	7.92439602058118	9.40548960261003	10.7990155590551	12.0215202997018	13.1651877541221	14.5436412686142	15.9987532852618	17.462058325885	18.8668884942953	20.2777713972929
-2.43423417792794	-2.74842550119443	-3.03316249393396	-3.26727810109019	-3.47253589622331	-3.70084768819082	-3.94739432254483	-4.19447523505406	-4.41775400759953	-4.63972063213355	-4.88809857383988	-5.18676224330825	-5.51164834078061	-5.76759699473164	-5.96161579829976	-6.09640852761963	-6.13933991093928	-6.06097169218617	-5.03196823554106	-3.75211630786296	-5.99201579568151	-5.84019123891863	-5.01462453434469	-4.68245117086867	-4.46888370944626	-4.30923115006193	-3.83541710416251	-2.78040550420722	-1.40730464100151	-0.0916410599204146	1.2407248464125	2.56837664706048	3.49979327059662	4.0745104561983	4.39936602360023	4.55279579984286	4.39967858396379	4.73694301818908	5.54192806743621	6.6158263943602	7.52061296010515	8.62519571273274	9.95298264941432	11.5579639817104	13.3385254296058	14.9246594739634	16.3234006685228	17.5889136474451	18.7645656874294	19.7110227358469
-4.84089386369975	-5.10088872064663	-5.38888825560664	-5.69182650276492	-5.95478841678931	-6.09477605855368	-6.15285794948844	-6.15691733526079	-6.10670592223142	-5.99525377326045	-5.97973933862832	-6.02899167155356	-6.04741653356384	-5.88051029411687	-5.65239564613391	-5.64141336485514	-5.93456239010723	-6.03529135682235	-4.06333953193271	-4.87241524675432	-7.09210971182377	-6.02822737295777	-5.33712673316629	-4.69756829664574	-4.28318849611203	-3.53101028030195	-2.46390518328773	-1.10711826123944	0.384579887601538	1.81614059147929	3.31336414286453	4.55183886531655	5.41802193938587	5.93930410760345	6.25961504972218	6.22156949477116	6.16117040922241	6.66085670384758	7.42710293299468	8.13838356785862	8.74550251925458	9.54874160473606	10.7486666142053	12.2867042012927	13.9365195319083	15.3629090899794	16.8083488688619	18.4601778545574	20.3669472793042	22.225284639322
-3.90383109661551	-4.20643073743819	-4.59152080616488	-4.99357846394664	-5.32879909088809	-5.56819379124786	-5.75111368498957	-5.90871000259205	-6.00769522703659	-6.08150760408624	-6.19633430733325	-6.31690928312104	-6.33478435224476	-6.22066276272611	-6.09255361715626	-6.34630196886059	-6.88649811821089	-6.67998276012488	-4.73359158289078	-5.01546933034281	-5.97053642229453	-6.46707641865886	-5.27847796869859	-5.4455048930772	-5.1566197567234	-4.37897279849225	-3.47060186529032	-2.16981217054507	-0.661613472822799	1.05308859335166	2.90713040795721	4.1614100204498	4.93659938293047	5.38650379624198	5.78368796849036	5.7816847887652	5.96719378421775	6.47352393853009	7.11903594024113	7.48363414680507	7.79272413844922	8.43351208007994	9.94647213813862	12.0195410961253	13.9006114708087	15.4053672951248	16.908100785912	18.4921291883775	19.9735846705555	21.1671744114766
-1.63664718742406	-1.8869631703506	-2.15400934849407	-2.40200870739079	-2.68614589496504	-2.96019222164913	-3.22488999414339	-3.48834507593979	-3.78326156968491	-4.0892468055228	-4.41458960265224	-4.76399218790693	-5.13221363391028	-5.43479451013932	-5.67362396778914	-5.83903886190318	-5.80394742876893	-4.79255253714344	-4.22803447501352	-5.18766111440755	-6.4373136491349	-6.67226343842468	-6.02530771441672	-5.10511882287339	-4.66620830060432	-4.08110953152309	-3.32321248705265	-2.3204874146302	-1.24151316088791	-0.0618810401711107	1.20986042116195	2.40436900074106	2.9915102012445	3.12366019105993	3.1210188936272	3.23771558210823	3.19867562312676	3.64840607105769	4.61946529992438	6.02004949276344	7.51922875946527	9.43266477606832	11.229685207206	12.5267011656274	13.5690675114575	14.7812634723517	16.0308197628418	17.2284004081317	18.5784628311585	20.0594333260838
-3.76957580434972	-4.12735027063096	-4.51920691175336	-4.96207530992201	-5.37948757292932	-5.64372794436568	-5.81491492616883	-5.95175509560181	-6.05925441095977	-6.0970086931675	-6.15646398758568	-6.22116241544129	-6.23502486147771	-6.10480133834717	-5.89995636192352	-5.79458644482261	-5.84138935226316	-5.81595645954456	-4.97084787836494	-5.70336795528323	-7.0454138607572	-6.25937965346941	-5.73253296345731	-5.14535489801488	-4.62048233487033	-3.88415724731387	-2.93547569836762	-1.81211338475779	-0.496081528037514	1.07460849639243	2.866219428344	4.31938038422244	5.26340921661186	5.81860466083248	5.91784238170523	5.39058887918868	4.8884512864232	5.52399342874299	6.68608381241001	7.79521894978614	8.75365031957601	9.98143196825654	11.1501675603425	12.2639003467582	13.3789244216528	14.6715708923644	16.1425029587427	17.732820102603	19.4662823748129	21.2665856453747
-2.22047053364018	-2.55543495578165	-2.94624685693733	-3.37509059406882	-3.87060952241979	-4.26933829766963	-4.57436185328432	-4.82362323185237	-5.1030959805153	-5.33784190656808	-5.58212780795509	-5.87130759089229	-6.17883512053219	-6.36321465288384	-6.43591831130535	-6.43506037649395	-6.41289402586377	-6.30397900051235	-5.37269113446348	-4.33769506435177	-6.84247930315496	-7.35574913951671	-6.66814858999793	-5.65461596303953	-5.50471650196782	-5.01337762155036	-4.33485490822823	-3.47678271281237	-2.49610965698562	-1.28523324641242	0.157211645542296	1.6545974904834	2.6764059089751	3.41778275053877	4.06719882906352	4.78111687848172	5.32344335345449	5.99013494860783	6.77851711571986	7.69067846173397	8.70856330456729	9.91506720141748	11.2220011009825	12.5717469205158	14.0149439476469	15.3351151061604	16.5240046775493	17.6061583156239	18.6531371408936	19.563929179728
-1.73706940131467	-2.10237020106828	-2.51852916020357	-2.94642117122766	-3.44455847181782	-3.85256337207004	-4.17241388144422	-4.43898692798582	-4.74241865397969	-5.00849066376941	-5.26834174065303	-5.53922410087442	-5.81568583773284	-6.05784201213999	-6.27292729145313	-6.30149039511119	-5.65543682861249	-4.50196199525673	-4.00250374495945	-5.1491403536273	-6.99760254766064	-7.17063827870811	-6.2710169159723	-5.24423337952753	-4.52977861083377	-3.66433832691604	-2.7016554927466	-1.66081419430152	-0.678759039434358	0.488758559494506	1.78729536833342	3.02477873404616	3.76167836352656	4.15495628066734	4.27945837520487	4.1984079748586	3.81190101492773	4.1362282409422	5.15352972798498	6.62601863250877	8.03680509912703	9.85097213411384	11.5516936484504	12.7781322846651	13.7300040945639	14.851555442439	16.0091839794756	17.0844714951391	18.1866821955828	19.3243411867671
-2.10509374290978	-2.40939371255194	-2.77450578885149	-3.13442781579833	-3.54732374153819	-3.93436165389676	-4.23927483262567	-4.49296819677184	-4.75539180700509	-5.00543855513144	-5.23921317184939	-5.51535435769614	-5.81819870597977	-6.02885231856684	-6.05281361354125	-5.9782436822777	-6.01470098838136	-5.1636264816939	-3.60453592975907	-4.53553829412856	-6.29548550112022	-7.16233696479196	-6.15553714145797	-5.34766222865795	-4.53722018485778	-3.81690160818102	-2.98449017040127	-1.91889672853887	-0.828808690294819	0.410423776928918	1.8762196349289	3.44158123764581	4.46200815812711	4.93919197479762	5.01270370058805	4.93964024786561	4.42993508372235	4.24408291157921	4.95012596048472	6.1899563934291	7.42368000586915	8.85111200298852	10.5159919687687	11.8639009260271	13.0346000122555	14.2802097141636	15.8063478947411	17.3375855686074	18.914957903715	20.5510989817194
-2.4224583859634	-2.60713919123572	-2.73440810283416	-2.79656173874479	-2.82116398620008	-2.9895268603063	-3.26133583439712	-3.59421862275555	-3.91971867622276	-4.32106615903041	-4.73071563745231	-5.13785248460198	-5.54520921563989	-5.93611240079372	-6.29883542241171	-6.51516295858502	-6.40853680496925	-6.01349748927025	-4.89385451794526	-4.6457221332209	-7.13270530194109	-6.61542666153698	-5.84277812851274	-5.23152198045269	-4.94208560608397	-4.56528380037401	-3.89689058904454	-2.85798934313405	-1.62837462005478	-0.278497912645465	1.26662610013013	2.67229761425006	3.37986723956855	3.61992614117617	3.66982843270085	3.54633502071097	3.17981510746576	3.61549423671353	4.66646021919059	6.07918405580454	7.41132232939492	9.14849578048052	10.6996251651953	11.9323266383333	12.9760328089628	14.1929030724142	15.3604095670393	16.5343769074045	17.8684495910007	19.3178893544619
-4.030446353222	-4.26734493586461	-4.58507905860487	-4.90222255882341	-5.1691840531849	-5.33030885131704	-5.42693970273705	-5.45059636806675	-5.39483301424979	-5.27720463425876	-5.29510566000529	-5.40492567630046	-5.52422669130915	-5.52107727440029	-5.51531710670375	-5.6016085404487	-5.81461963226579	-5.78427199145566	-4.00639819071497	-4.54365414849222	-6.1889516774331	-5.00846567771321	-4.63859188207302	-4.18575585633639	-3.79713957187914	-3.26283692394974	-2.31769526334785	-1.03953315275646	0.471649764472291	2.07755175870337	3.90277250822349	5.28329270112374	6.01737767674245	6.27726130948097	6.41618075174021	6.14988666792752	5.90176027509878	6.4319470717851	7.39787107074151	8.36811518157539	9.28601028968468	10.4497565589744	11.5766702640891	12.6902292280527	13.8885530407774	15.3644462415223	16.9796984834241	18.830438142538	20.9480551575616	23.1639310604016
-3.23369291869164	-3.45624454024758	-3.71521069869782	-4.01125604714582	-4.35353579773748	-4.63195238679342	-4.85164355652395	-5.04171454898055	-5.2599012533994	-5.45687958924003	-5.61021570157402	-5.69755186630502	-5.73517198376995	-5.72169820806415	-5.64914189909272	-5.47832703554036	-5.1199290629518	-4.60355291184964	-4.54790679591087	-5.44087841913642	-6.81167256902829	-6.78063341088755	-6.05113224355018	-5.34791932051028	-4.52197735325016	-3.55908110983026	-2.47955725452182	-1.31916825475979	-0.141618579688901	1.30284102049452	2.96924744340362	4.59078514521649	5.5166133073253	5.98438313799093	6.1322155317187	6.07666713416393	5.62508574734184	5.86990884786618	6.78822957625509	8.12344265652107	9.29734428000891	10.8091380651044	12.2534724619703	13.3600044097888	14.2632660376463	15.3504615165344	16.5178191859208	17.7630693706836	19.4310995360357	21.4560934393124
-2.35423617238181	-2.49333156268977	-2.55709252270365	-2.55016792432321	-2.44040983561356	-2.59301124491327	-2.94022015586442	-3.39017188907642	-3.78396851262855	-4.29102282771034	-4.72702701896939	-5.05118573133239	-5.29030954136683	-5.51293506321644	-5.65670570847496	-5.71153264014835	-5.68403080282719	-5.53371854145639	-4.66286833276436	-4.49111709057267	-6.82871300596356	-6.42337468328706	-5.75486624421563	-5.19385187622361	-4.89288503618377	-4.46852309497335	-3.7862912199139	-2.78620292349776	-1.61131884311642	-0.298647982096329	1.20292340021489	2.60133636484442	3.41352257367371	3.84063352294613	4.09553536585833	4.18446844719594	4.05072017483746	4.58940521273254	5.63135977885207	6.95278073777089	8.16893477902687	9.69653847173799	11.127283479684	12.376163852406	13.5308875283897	14.9099295770843	16.3514878264435	17.7833844446088	19.1340670647994	20.4653866460127
-4.40084136169815	-4.65569481243	-4.99450679760495	-5.31186928787749	-5.5753323466995	-5.74936049674599	-5.86734868436291	-5.91697239843892	-5.88827250769142	-5.83095798271582	-5.92345140786889	-6.10039649703258	-6.28328730201627	-6.40728470194768	-6.52667193402005	-6.25631191566805	-5.61821066838557	-4.76398942519617	-4.30810668171741	-6.05391091368772	-7.05322010221725	-6.09279900671979	-5.11938702360229	-4.37620610430745	-3.75476289735196	-2.88691707934808	-1.67159974332262	-0.27689327212537	1.20268259035691	2.68340390483855	4.1952613652106	5.25188137864777	5.81795727694881	5.94900942671714	5.82352252344263	5.20861309287426	4.95767712646331	5.71526312818524	7.01409507251341	7.85977518862549	8.57177226328249	9.52757614870075	10.7255441306195	12.0772799986168	13.5956010437332	15.2909434159691	17.1896599604881	19.187153334477	21.2971302429247	23.2952542146238
-1.23610924324399	-1.58983492288891	-1.90135984320536	-2.27711431053377	-2.670216089121	-2.9738458031501	-3.2219602847612	-3.49858124813101	-3.81652580124261	-4.12893661639984	-4.47209432791902	-4.84889466577136	-5.20734754145056	-5.45803073969417	-5.64773340257027	-5.76615150174537	-5.80262354255731	-5.54079208158487	-4.14844892628313	-5.09285954961101	-7.00521065290503	-5.93903101787619	-5.46448461386399	-4.99412030070024	-4.71444746881262	-4.27698466338587	-3.50557679097895	-2.49731663710824	-1.32789657904509	-0.0702722332443051	1.35110291046358	2.4828902600229	3.18663292355017	3.57959048652195	3.8952800085707	3.94052261662769	4.04683560487332	4.79994175339277	5.93492524098339	7.13133375281213	8.34993946581286	9.79023419353857	11.0784613341505	12.2640403896405	13.4085621055604	14.6420504675876	15.8090648808182	16.9361806841204	18.010732256588	19.0252394484716
-2.52372082955385	-2.84892865118043	-3.12054303311495	-3.35793842346434	-3.59075557863105	-3.83625356843683	-4.07532018876057	-4.31120945256744	-4.54518494660372	-4.78286832781168	-5.04370813287769	-5.32973349328077	-5.6075379771527	-5.78028307613507	-5.88650190853602	-5.96440547043844	-6.04594833894144	-5.94137828265055	-4.29409967756916	-4.0750371930596	-6.28024593280179	-5.73448971500643	-5.22369071394829	-4.71825017272262	-4.5118450641842	-3.94223643359114	-3.18510968705047	-2.18181689653654	-0.985495031857019	0.314717079082165	1.78453665197038	3.09163623992928	3.9797621856494	4.58153306463952	5.09002113660597	5.40290078178562	5.58409351468058	6.13923602749777	6.89718050551795	7.6634052532456	8.27550279272801	9.00912452696407	10.1994830617038	11.8510387337118	13.7369672772599	15.3329258686546	16.9316312814215	18.3623829855299	19.5116433201947	20.3049774555856
-1.50675938870014	-1.95918531703044	-2.48375795677752	-3.0671455261282	-3.77787240519376	-4.23896702296812	-4.51471009352228	-4.70204726531372	-4.97280031572418	-5.14803774402234	-5.36471286404683	-5.64876396630336	-5.96469836015003	-6.13195593696335	-6.21626971658196	-6.17610049092689	-5.93654660411446	-5.4791594755672	-4.6481437240734	-4.89012625048337	-7.65802137765845	-7.32215432832684	-6.44786807508278	-5.58612677306874	-5.15946964424179	-4.51409390904581	-3.7018771247379	-2.7016373758622	-1.63299872919341	-0.331883494403437	1.16470266388546	2.56245595796333	3.39235898282997	3.880125983465	4.19308415776564	4.33314705830015	4.25781166562574	4.83295597232309	5.89025984635218	7.21362171316063	8.43429671399108	9.95042656743051	11.32146255527	12.449998901487	13.4299141924105	14.5688937879679	15.6941579008452	16.8496975884262	18.1520895754623	19.5614057192436
-2.67389973462168	-3.10186363092733	-3.50936770703626	-3.98875754458153	-4.47351184686286	-4.8293104494251	-5.10665738428642	-5.39576636233461	-5.70913225758621	-5.97862855312065	-6.18811205073431	-6.34749252759687	-6.40640074657945	-6.2801762955632	-6.00603555693707	-5.88916521347974	-6.01415006403638	-5.98291306102275	-4.38344391745921	-5.26026685473089	-7.24450406270986	-6.14993869904032	-5.75001011681507	-5.33812936680964	-5.09763833197668	-4.69717754686216	-3.90261260939695	-2.81267064652366	-1.46689661089986	0.110833791317387	1.98590925658216	3.42479968410911	4.21309755399924	4.58280546929949	4.93202555021831	4.96069318055444	4.95817992754634	5.48055390429048	6.29004242284697	7.03537750406289	7.66461219909347	8.47652504576085	9.6691120890711	11.179221753533	12.7671516532407	14.0792173557324	15.3667139922714	16.9478297013182	18.909247157906	20.9306281519711
-3.97713893662158	-4.17937735481278	-4.3621342102042	-4.59408657770174	-4.78002377436593	-4.98513280859665	-5.21141560759107	-5.44922714705149	-5.6449446065871	-5.83066765989229	-5.97228615434998	-6.04585917630985	-6.05135692408834	-5.95997178588987	-5.75852074670887	-5.50084698088058	-5.29802764324186	-4.37705771028719	-4.11591083305254	-5.31548742039421	-6.40475548392718	-6.15284265047083	-5.32913265244177	-4.69905685550041	-3.75653268925478	-2.77732407189971	-1.68113918662922	-0.458951976478134	0.785927663038625	2.26827360620017	3.94959683778635	5.52954003746476	6.22766174746745	6.31467534938032	6.11957569039509	5.90940095446787	5.35706594371008	5.48977850887711	6.27427812496935	7.49296306743957	8.66045813784053	10.2078165012814	11.7056514212029	12.8585085951054	13.8495832051104	15.2930927410075	17.0839351967478	18.9662815082252	20.6039555519966	22.2209875018306
-2.34056771666429	-2.56515449681311	-2.73178508042889	-2.83417695267493	-2.95054950735979	-3.20799775223401	-3.54161826630075	-3.89476169603095	-4.26163129133522	-4.67271519212449	-4.99252164497433	-5.24407242618912	-5.42457500680866	-5.53744678694894	-5.55061520300329	-5.67969303799937	-5.98060011905994	-6.07648053697309	-4.41441950370059	-4.13375640321098	-5.24626313309046	-5.75111257858013	-5.18071689213879	-5.0133267177583	-5.19785299813091	-4.71372881880223	-3.95358144674946	-2.71897146890562	-1.29724491370148	-0.132826309365331	1.0733831711252	2.15444428663687	3.0448027332549	3.66986694867887	4.11615953666819	4.27728368332374	4.43320052375049	5.05655416855916	5.89495805364604	6.68705356740459	7.38899815466441	8.27575902708079	9.68622701479387	11.5389766618506	13.4222990632186	14.7039921349147	15.7988988118425	17.0992852760349	18.6960240132421	20.1753136872003
-4.46135658547201	-4.65616000211556	-4.88732382412164	-5.08725138113948	-5.25387594952376	-5.37901924694764	-5.47419841551019	-5.52007677162427	-5.51528528720733	-5.48515226600886	-5.50788954475441	-5.55190896798073	-5.53413382994531	-5.38750006428819	-5.20565534020249	-5.32961011437667	-5.74970597903116	-5.77442523824914	-3.88005110283084	-4.4861082517087	-5.68767896194221	-5.7521722650058	-4.7911216619763	-4.69856371383182	-4.74419634553454	-4.24501277205773	-3.22207011798579	-1.66601515594692	0.0256696273323842	1.56536004432193	3.2292682370865	4.56834082678848	5.52418000284571	6.07799876679809	6.33338443975937	6.08668898252138	5.90960732449299	6.32350098098489	7.24197764279881	7.77411624818391	8.18641785034982	8.88001053209333	10.2170614558573	12.0131926571527	13.8602425751801	15.4337350771952	17.0842812733408	18.9924936758326	21.0951770688824	22.9364231237778
-3.60943189602971	-3.78276591845657	-3.95941899291329	-4.15548751827259	-4.35308448430026	-4.51637620494158	-4.66397244343746	-4.81847332587164	-4.98441586504797	-5.13971977766347	-5.25024702418809	-5.32501899796069	-5.32627252151827	-5.19402288399898	-4.95648374513136	-4.97018594279471	-5.33879749846756	-5.57545794378462	-3.7939133118832	-3.77523484302694	-5.1179245423158	-5.00800299529306	-4.36133178544436	-4.0470354336599	-4.11277823132586	-3.69432252394672	-2.8146805187661	-1.42243731066305	0.228436001432148	1.76304144776371	3.4757589361807	4.87570425484883	5.81108872925027	6.33906458807732	6.73262271185759	6.76400648321801	6.73623173997741	7.19894659649589	7.88416943952827	8.45487749262835	8.85441899971226	9.42223077441141	10.621880648084	12.3402309601416	14.1481359334202	15.3887442995751	16.52995405799	17.9256215697796	19.6659980225166	21.3211048295792
-2.23302321259697	-2.68038316347779	-3.14959859341863	-3.68581661314607	-4.25461531374504	-4.60287857952342	-4.8053194759685	-4.95050445737964	-5.11107545158672	-5.18208999033146	-5.35618887537735	-5.63218306367799	-5.93941840756406	-6.07175662220247	-6.14695388870765	-6.16824556272963	-6.14743286063405	-5.92222538699657	-4.45125174815302	-4.76178632218669	-7.49809389631544	-6.45649362446253	-5.7299629785561	-5.03528084435108	-4.60935585252107	-3.9982630158473	-3.15561873132924	-2.10811413737509	-0.918555083426536	0.480826756094263	2.09048986509517	3.42847467610203	4.11490573994395	4.38578185535379	4.51000271134754	4.35043793933974	4.06834525279538	4.58279430073684	5.59849601250656	6.80177667255161	7.93283646640051	9.39191663815075	10.7463394079575	12.0046183006203	13.205367689554	14.5030304464245	15.7473053484699	17.1672375565578	18.9266354610284	20.8624859960337
-4.13696464398085	-4.33289485368003	-4.56281933076299	-4.83755383884695	-5.11427182252189	-5.29254726534819	-5.39950817260877	-5.45551749789991	-5.48997939132977	-5.46172090825008	-5.46021797514002	-5.50728502713077	-5.55985263449298	-5.47780465809538	-5.30957358364349	-5.19820693953672	-5.2035750191907	-4.44486447623226	-4.31312389129179	-5.2957959853518	-6.1661474714049	-5.99949976676522	-5.22749505478626	-4.25554254727921	-3.41250067917732	-2.30315214993608	-1.14354071161527	0.0206613109915681	1.18368877982148	2.5797199867762	4.10037027179943	5.42230269189534	6.06270413187795	6.24976374196996	6.10798221457391	5.61946323287859	4.8235824195202	5.04349683291043	6.01074210448295	7.22009508734571	7.992168650174	9.79335237033647	11.3156884898982	12.4722548223895	13.704863364402	15.2417906066732	16.9297786875277	18.641869559711	20.244594382605	21.8269306449443
-4.30488572811055	-4.62087520854084	-4.97801623523542	-5.36240640484769	-5.71418263245312	-5.94216965354445	-6.09267394975616	-6.19717424178328	-6.25614516351425	-6.25532163273029	-6.33071114571927	-6.45509649168899	-6.53803418353907	-6.43348272402342	-6.25095255241474	-6.20286777253772	-6.35308295601217	-6.25403391307297	-4.20480203350263	-4.84975072517945	-6.97453967353032	-6.14812654484435	-5.46808971184683	-4.85726687098363	-4.43542188857312	-3.56715696120399	-2.50447705417183	-1.18189280326901	0.32847344079558	1.94894041669892	3.71889747823894	5.07995056384054	5.85064197616566	6.17003497921337	6.30971211543251	6.02358444341706	5.76778702836348	6.34407779166267	7.37761574858259	8.4311844252513	9.44779826583764	10.723970990597	11.8886877771004	12.9822639310725	14.1121201503462	15.4886834835472	16.9352200290148	18.4926461748501	20.1665876393013	21.8887450106681
-1.83109708494464	-2.06067462016273	-2.22043984473607	-2.33413007292483	-2.36233469098593	-2.52887211920906	-2.82874475019879	-3.20875125762334	-3.54944276040849	-3.95353231181834	-4.36563923606003	-4.75218464485495	-5.11953463721313	-5.44891244977224	-5.72547471733135	-5.92541083381142	-6.01301041525001	-5.96989994378866	-5.07791198357097	-4.06633677131722	-6.48440265624899	-6.42215046556436	-5.54086272897274	-5.03587165359711	-4.67450779425315	-4.28501766529505	-3.65625766541104	-2.63379010615456	-1.41100576682437	-0.133810423836792	1.23029664064216	2.57812795615453	3.43947152288588	3.92265644702948	4.11529068044752	4.08577887703164	3.7199856401412	4.14070709595522	5.15653929445655	6.32061186190055	7.05428223240805	8.59115531846641	10.1953734551842	11.4280920522227	12.8639515001018	14.5095880950985	16.3650434753657	18.2060604249089	19.5566899874055	20.6055338840078
-1.69701105902252	-2.07801963221558	-2.43361433605709	-2.82592269167331	-3.26541253871383	-3.57131523068693	-3.78501398308617	-3.98489756748951	-4.23424667050822	-4.45270294059306	-4.76462656826201	-5.17351429005318	-5.6418649956314	-6.04602107904434	-6.45682232048293	-6.51618590230243	-5.94988865650138	-4.93117274773229	-4.03978083800006	-5.14791076397036	-7.38437036467039	-6.72553704380289	-5.81070502206463	-4.903360370919	-4.46117540140819	-3.75095260150281	-2.81094056310319	-1.67306941206844	-0.474878385183049	0.716566949820311	1.93358377117941	2.93357657665367	3.52359075912332	3.76626034771087	3.79662839359297	3.52328410089859	3.18384729600669	3.73105209014317	4.84209607293753	6.21878607568062	7.6130787170178	9.40903708300463	10.8813147781907	12.043374974831	13.0546510837862	14.3564990451201	15.6175828390104	17.0876712806031	18.9322545129241	21.0484396950571
-4.47833704634142	-4.69988417112102	-4.91656463685641	-5.1012493487286	-5.33178707631118	-5.59977364517762	-5.86212557261061	-6.08483205061222	-6.30265272535076	-6.42991908100562	-6.46214576754076	-6.38940006007877	-6.19079122448912	-5.84789461175312	-5.72627417271251	-6.10847702507994	-6.63142632087078	-5.42751029819396	-4.28152232716773	-5.10312793632358	-6.74572186381121	-5.91948636152307	-4.97795108724412	-5.50654792736787	-4.75511960557369	-3.92166679500844	-2.68871794028893	-1.08276103734076	0.719246929480559	2.84303485068262	4.62575483308293	5.55860300364165	5.91579272534177	5.98505077506182	5.56855116718559	4.88522426837196	5.18219544070089	6.01881737113099	6.94430583057123	7.58037923693281	8.49994401039139	9.5356626343845	10.686785951227	11.9671313320785	13.5824290730197	15.4547155476387	17.4142967444863	19.3221868040198	21.2585813116196	22.7534850729046
-2.57325903499002	-2.91219845695753	-3.29703326785631	-3.6400714508823	-4.06589473885832	-4.37650237538465	-4.57180426171609	-4.69048455072108	-4.85436037057691	-4.97019653281151	-5.06766980971315	-5.16107690874981	-5.25542290252169	-5.35151893815156	-5.45790341250991	-5.43911741896853	-4.88302156538674	-3.94290518214395	-4.05492711960262	-5.69079188659765	-6.18106691920859	-5.94545552622585	-5.24293204450415	-4.53300082836595	-3.51224735391859	-2.41345290447361	-1.3124464801557	-0.31111440086783	0.561813043110441	1.60638107020441	2.74363954877727	3.78694344523806	4.42272655094327	4.77476007997775	4.86411817436643	4.7104222554143	4.30664559175845	4.93420824054561	5.95928600997104	6.9408518441242	8.44231551173336	10.1754405264371	11.838248944382	13.1497506654128	14.2859094203172	15.7725552393012	17.5011197910137	19.1765692513531	20.3451457896171	21.2378516659446
-3.05927023422584	-3.31486939821043	-3.6137370815246	-3.87366144148903	-4.21908164147539	-4.48893933800969	-4.68532009113896	-4.84106322176894	-5.06189875158207	-5.27307947657185	-5.46039334840756	-5.60565862482458	-5.72739642690531	-5.77765880381174	-5.7522907321593	-5.62241153937279	-5.30215798849947	-4.69616457121629	-4.18330675812861	-4.45135014521469	-6.16257812218512	-6.30315767908942	-5.5079860162327	-4.57093752663519	-4.02861602920403	-3.32278999029501	-2.47167209161218	-1.45021858324519	-0.380437325861349	0.89939382615172	2.36965954854297	3.83173224108835	4.73445144964389	5.27340245414509	5.57497036767363	5.74540804403285	5.6081412746245	5.9581376484083	6.77723733362035	7.87809728858367	8.82967721793346	9.99607200174347	11.2059280635441	12.3597039644555	13.4947248980276	14.8228394876541	16.3037365799812	17.8040922670754	19.0759711110293	20.2303030625418
-3.74010679501969	-3.99088472142321	-4.26953431260998	-4.52298452607868	-4.800606336315	-5.11352025822424	-5.45364857018716	-5.78300730902674	-6.12231816090587	-6.38893456105866	-6.44852166368742	-6.35331202455074	-6.14381506265515	-5.81462667395555	-5.41457593369773	-5.51828451159631	-6.01597806451419	-5.65489297240154	-3.5178960471759	-5.87537547031647	-6.5201157531381	-5.40954722245286	-5.18290639319505	-4.83846041395827	-4.51966463101103	-3.96473406895991	-2.9462131636259	-1.62558663787457	-0.0579670834927818	1.75715401409013	3.73731762816315	4.91593582300404	5.47028481758622	5.6060568591723	5.67807724304762	5.25660174626228	5.27049694396543	5.95281078516985	7.02931059380187	7.88770385046204	8.89727218257573	10.1141144867382	11.5132587653199	13.0397267722871	14.5416046378459	15.9606218903659	17.3608338691984	18.9133607746726	20.5274431783245	21.9033662603302
-2.7889615169355	-2.83145110267788	-2.83702844992624	-2.73690223408069	-2.57531010621295	-2.70627576652498	-3.02417567201133	-3.40076585001481	-3.73069242882725	-4.1691476515609	-4.52918147429888	-4.81203651434705	-5.03707320478397	-5.27860955822959	-5.46297910142586	-5.48309871688487	-5.24943671487621	-4.79852187753764	-4.01303181049794	-4.70385357207868	-6.79200559884712	-6.17330284137548	-5.49846753009438	-4.83542996773696	-4.51550662540038	-3.99276185879407	-3.20130137223724	-2.16815454679233	-0.968007370453975	0.456975448379185	2.12162037268364	3.45742786897346	4.01779867179025	4.07862028947866	3.96165658378573	3.50521431038582	2.92954264810882	3.40584867458683	4.56060128485978	6.00405035290375	7.41392004156938	9.27863558764182	10.8203748138589	12.0507974106523	13.1357019928706	14.5651117958562	15.977805593331	17.3504421143011	18.6305304320729	19.8955448358391
-4.14040211496745	-4.35571918742068	-4.66494949364194	-4.98052469370516	-5.2370223407112	-5.40962622629352	-5.53555464251972	-5.63194063984776	-5.67337180732034	-5.71250605564892	-5.84342486114778	-6.01694095184324	-6.09021892417937	-6.02643399218965	-5.93568798124623	-6.0779007771082	-6.37397356214911	-5.83276885934132	-3.8986856269268	-6.17296889924971	-6.78474835309367	-5.64145244940275	-5.27649390915586	-4.86091637406667	-4.46645452542713	-3.80987759077882	-2.638256180009	-1.14181522920487	0.454473562346919	2.09738685031237	3.80157642425019	4.88195273239772	5.41175611323386	5.50641285822275	5.39895682858094	4.78295828090578	4.67888273630505	5.35477882135503	6.48222236232892	7.41743847338265	8.56678970956722	9.84289508733744	10.9803984151095	12.0444542356829	13.300173349664	14.7959292800376	16.3802297726491	17.9908606653657	19.67960136638	21.253937711967
-3.29497778239448	-3.76537125383114	-4.24406819745473	-4.82561270923155	-5.29429265790936	-5.59413749299202	-5.78603446117031	-6.00754585092777	-6.17161210004611	-6.27753921253113	-6.35144179274415	-6.3868556304436	-6.26024136567983	-5.93481858192569	-5.55702047844543	-5.73637649328011	-6.33098114595925	-6.20014817809545	-4.3334765237544	-5.55523010457404	-6.27113956229929	-5.93733406089724	-5.20629204786935	-5.17072397075374	-5.02690265088017	-4.55136086762843	-3.66481855873863	-2.42136023938048	-0.904481885045079	0.897488098869819	2.91310898241708	4.16190458696492	4.83357672377987	5.14972227767461	5.4862632104552	5.39765687831462	5.56384387249215	6.14178429292202	6.94158653752297	7.48073932649134	8.02559631911076	8.85852738090462	10.3445160915581	12.2501853861147	13.9999423872929	15.4448744050772	16.869385641858	18.412302711779	19.9097866729152	21.1255811154909
-4.91096657691474	-5.00075288096018	-5.07215623380582	-5.11744948475353	-5.17266177784136	-5.2376893501621	-5.3048836346842	-5.35553914963137	-5.40659634026453	-5.45280972165998	-5.49177183106908	-5.51474707698256	-5.42928319087957	-5.23256050530525	-5.02859753447683	-5.10874192902725	-5.3329520390964	-4.44476165861955	-2.97589405778736	-5.49443685723931	-5.99974581823663	-5.27650985092183	-4.16967858343408	-4.07814816396218	-3.64619515140273	-2.89478918212726	-1.70908421180039	-0.233443952063943	1.41559709459103	3.2844324608731	5.17378598303284	6.31281364742467	6.92671148571889	7.15745630102291	7.1219060950389	6.57927574404068	6.6417732084241	7.26569733063846	8.16482366287117	8.71238398952193	9.41390821989518	10.3476954196698	11.6229017692054	13.0936422688936	14.5304809443382	15.956236359039	17.5130502435475	19.4698417235846	21.6683145971084	23.4657817071547
-3.635230816244	-3.91194421998987	-4.26623443535304	-4.63468034427051	-4.94931962567317	-5.18645353194411	-5.38074796465173	-5.55603430880044	-5.68593066862183	-5.79808091982829	-5.94701705812442	-6.10253273219938	-6.14503439562717	-6.04067188343924	-5.91420396929987	-6.20437985142406	-6.8030940091038	-6.49902261828208	-4.24345918538905	-5.21603367384076	-6.1253078778835	-6.10082978039071	-5.130926288657	-5.3118571779908	-5.29963044227511	-4.80119423745555	-3.72477129940516	-2.10450126525882	-0.366248058656342	1.42314577010058	3.34739792953086	4.59939436866286	5.25962465938732	5.47816456421382	5.55748672719233	5.1191661145379	5.09580952596898	5.7209926716141	6.69912205923948	7.41078965300908	8.22377316273876	9.30030783180739	10.7814304531488	12.5274280511421	14.1735835993454	15.6118195608375	17.025039308025	18.6608612448996	20.3703661041139	21.811821548419
-3.08278619262865	-3.3665110726794	-3.70652256284762	-4.07334766037867	-4.40070183103517	-4.69387274324771	-4.97383452651379	-5.26866946713906	-5.54969560960845	-5.78175234781351	-5.93440713208905	-6.01744250073845	-5.9637719278859	-5.75963502945076	-5.57162113976495	-5.91008599449693	-6.56640887245667	-6.09798485620957	-4.44680654817051	-5.34405025976176	-6.03990318509045	-5.88529276281	-4.74792199028481	-5.00601159300429	-4.78964605665675	-4.22476729124956	-3.19449756879078	-1.76336478338442	-0.218862372836932	1.52208220018389	3.3412866809201	4.6127459019918	5.49702376482165	5.99938648503002	6.12632779028127	5.74319552470731	5.94241944055797	6.65555407789922	7.56650964099313	8.05303651447267	8.60074394103551	9.41389956587181	10.6969926983073	12.215361744806	13.5120384647431	14.6353962847795	15.8425716414561	17.6096983603597	19.6560529224395	21.3676012043336
-3.04671904069788	-3.12215327185643	-3.15820924650799	-3.06685602297042	-3.12942248833939	-3.42178349445361	-3.85945069284187	-4.2696536524801	-4.76640775916602	-5.26005729088707	-5.57395354176955	-5.77017284482691	-5.87660473375472	-5.87974435764673	-5.81235105123721	-6.20664361612978	-6.94980022981504	-6.79863121896522	-4.67520700172705	-5.96493258240054	-6.77353137931716	-6.43648536007014	-5.54015704391015	-5.4916126337123	-5.29899217723974	-4.74685189183313	-3.81383904311131	-2.53332448846011	-1.12857926591044	0.366963135140912	1.96128539374287	2.98433452064128	3.52313908104288	3.70510331061193	3.7729812702331	3.42631333839257	3.5568647223318	4.39869506008045	5.67517473924595	6.82213524255881	8.19669512081556	9.68274007232424	10.9861792960401	12.1860348832785	13.4005690666449	14.6277065002726	15.7810512545399	17.0552860061941	18.4024198791935	19.6939610858484
-4.54860861475497	-4.81637943907128	-5.08307148036694	-5.34270233166521	-5.56635069716511	-5.74406730779267	-5.88448321727918	-6.0004583531104	-6.07922378024317	-6.12590850982092	-6.15344143080431	-6.15084335488741	-6.03776291380873	-5.78849085400679	-5.51697088187245	-5.72230931870497	-6.29300167167042	-6.17086089804026	-4.32956489658199	-4.84403083021262	-6.00202281943885	-6.40628546191348	-4.63373488535115	-4.56759648474686	-3.95765866095295	-2.87222864239691	-1.91956968663665	-0.762728494828692	0.637575454458509	2.32168203508755	4.1266081473412	5.46175963821049	6.45687864564665	6.9590006086893	6.73427543329356	5.74156515052376	5.45097124716736	6.23876275701654	7.48357518616963	8.27670205543018	9.16353304377951	10.190052744197	11.2510623792656	12.2759710490726	13.4719170858325	14.8717011212563	16.436705958102	18.3646091331818	20.655275236245	22.8445495996044
-1.96214303577012	-2.34150406505356	-2.72499200865124	-3.09981779862066	-3.52228998805529	-3.87145770682738	-4.16220190734209	-4.42747492694738	-4.72977314398592	-5.0072274097835	-5.24309179478295	-5.42697197429148	-5.57154394070921	-5.67010002935691	-5.71514753761808	-5.51277382212513	-4.77865928059843	-3.74314791475408	-3.44070120543123	-4.82874065508968	-6.37006138890609	-6.5634737799415	-5.79890021936735	-4.78768555062461	-4.30686567423271	-3.48132195608398	-2.56503502408566	-1.56886037644964	-0.554545193748587	0.74034415719632	2.22137060871657	3.57196683215266	4.30624232452793	4.66904128109759	4.81378425115096	4.73783674885813	4.42372132783917	4.8917502312532	5.94140442435018	7.25892274825662	8.32027757761642	9.64582798244263	10.959449432897	12.2144778778509	13.4183124819321	14.822494599308	16.3111292702173	17.9707801086529	19.9598171403218	22.2134708230191
-1.91653978131311	-2.21967917723018	-2.5244645360087	-2.82141973176609	-3.14922365561922	-3.40359239382895	-3.5981369419186	-3.75904157485418	-3.93585142460001	-4.082965616129	-4.33450066092745	-4.72896674291244	-5.22068652487571	-5.66911361168227	-6.14166110319585	-6.42178102873308	-6.05406638527248	-4.70045842626385	-3.98566419716498	-5.30399269691808	-6.20142689874774	-6.27789936026367	-5.62708683345776	-4.8802300005605	-4.43875659864197	-3.77538422546897	-2.94806886487528	-1.93683607743675	-0.829219965773869	0.419485029893678	1.7993834051872	3.05443708397946	3.77937938235926	4.14294803856869	4.28571019512774	4.19893104637981	3.88775525196619	4.36257935375707	5.42212535638767	6.81882089371052	8.13469808659047	9.83149856820894	11.326545285511	12.4869212448153	13.4532348707689	14.647086285594	15.8360946695667	17.0424360119545	18.3650235689062	19.8050939803789
-3.4652743555967	-3.70358736874469	-3.96088491449297	-4.24124750552349	-4.5138978994955	-4.72635710996423	-4.9076690487778	-5.08289405375043	-5.25594451336968	-5.40967244112627	-5.57145125421628	-5.73831841480689	-5.85202328080045	-5.81878716599055	-5.69811623770399	-5.78736407512392	-6.17360391456907	-6.37381455680374	-4.52066455285947	-4.94198446869408	-6.81321083706009	-6.40850753758006	-5.69412839954961	-5.22829430698335	-5.10996406266001	-4.52298896993416	-3.71165821322837	-2.61107652487113	-1.25486218620925	0.346221198141262	2.23005286084834	3.69586717339248	4.53568775501693	4.97330387773209	5.38665225743818	5.48690072988891	5.55349588481944	6.12383754149822	6.96574162443856	7.73890748819369	8.39202415837849	9.19939519578471	10.2801689253346	11.584259737298	12.9502096332441	14.1488991393349	15.3463904471716	16.7716881006275	18.4882623582057	20.2338030246868
-1.65408279812174	-1.81893824179366	-1.96335924484878	-2.04900307293872	-2.14955433727785	-2.3937304126715	-2.72396954236924	-3.07230111518799	-3.43126384720024	-3.8418270574557	-4.20638395953567	-4.53970563242965	-4.83310292670013	-5.08044206707621	-5.25835745204085	-5.40640548603358	-5.526495471283	-5.41110901819003	-4.21808522435861	-5.03798401700103	-6.69203343743675	-5.74144508107895	-5.28849351550078	-4.7998814577555	-4.4312899365992	-3.89583850460937	-3.08845445646031	-2.07869168850345	-0.882917452252748	0.510714195594325	2.11077331666252	3.2520554864002	3.73152280381808	3.75613491880798	3.66757143763234	3.18890220530127	2.82369937040764	3.45696386597424	4.69976517775639	6.08300039031874	7.5566502184217	9.39689437489923	10.8957430038426	12.1623367538923	13.3486478150468	14.7434273395033	16.0328966132367	17.3291118634264	18.6332733465684	19.9330967066778
-1.71690459258399	-1.90968335480096	-2.04286701132824	-2.11830716116097	-2.23093024470306	-2.53155935679441	-2.94494610249398	-3.40950036021988	-3.92112283929008	-4.50686294005319	-4.95636220113034	-5.30842626668997	-5.56303584958828	-5.72972642959191	-5.75887852553933	-6.04728027578085	-6.70237646030093	-7.15517889701285	-5.12181731404054	-5.23497767115267	-6.93314152932648	-6.69955909842801	-5.93818370882465	-5.54565912872648	-5.6056191090625	-5.18133318653842	-4.46853396917687	-3.40263012137315	-2.12474379286216	-0.814134157566995	0.686742002217847	1.89470433523559	2.66472746131702	3.10497568016216	3.48136248128635	3.5838036945879	3.71269918429869	4.40870681980748	5.42658019858293	6.4541408737895	7.44865157924421	8.66298979048427	10.1096146198571	11.7665004393374	13.3069333578105	14.2431659174396	14.8305417267275	15.6689771596868	16.8970053587416	18.1375754798589
-2.59638945170426	-2.78225901996367	-2.91254429844133	-2.99807978541738	-2.9745326529848	-3.19288073888553	-3.59128987265522	-4.07610646271824	-4.48298588120381	-4.97793204297736	-5.41635036284454	-5.767294245093	-6.02671995315372	-6.16373476143892	-6.14308152980219	-6.16395117139689	-6.26509094718881	-4.85792561562343	-4.72351273244009	-6.19196283602687	-7.76794404861668	-7.30388976482545	-6.48116016490476	-5.68076701356049	-4.82010212046061	-3.89587153298443	-2.92303878383549	-1.96216625143923	-1.08017304318531	0.0139091260919315	1.19251735983988	2.24028685947106	2.84203789515165	3.15812062315502	3.25538490269674	3.12025045131527	2.79035113462143	3.17150522382242	4.07916239675511	5.29616295792659	6.45884290517025	7.98151304330614	9.39378715171304	10.5953856654401	11.7024913853321	13.0711677609902	14.5177493369314	16.0389020980342	17.6775513300594	19.4411354384565
-4.21773298178665	-4.40165390120538	-4.60667522657018	-4.81029962991631	-4.99665366069084	-5.19569482405647	-5.40690559616102	-5.6116803942117	-5.7955434588679	-5.97901864667882	-6.1902772735014	-6.42858399115886	-6.66069057887387	-6.80286604415511	-6.88935069958509	-6.82443223359009	-6.53764233382209	-5.98247865090175	-4.5561872969663	-4.89605567627937	-7.24457700332265	-6.2785834198262	-5.53917248857927	-4.88575004730864	-4.59555493489763	-4.16334077304586	-3.23703346626259	-1.84640599460159	-0.198279498986587	1.42703313263431	3.23829836116926	4.75415861604098	5.61139139655513	5.96042346888007	6.09156291876259	5.84757688331477	5.42501968192945	5.86738924887771	6.82400417469162	7.93076311546012	8.88459626763842	10.1488676386078	11.3449370374842	12.4786248210861	13.622268535468	15.0649504280756	16.6306464839533	18.164678888428	19.5297080388492	20.8121227013293
-3.50748746335461	-3.81408512290066	-4.14093894107288	-4.4588115190821	-4.72146221920941	-4.95219111880136	-5.15746020827747	-5.34349408734505	-5.4931375628189	-5.62601425277032	-5.73919939164276	-5.8194596646684	-5.83263677668672	-5.79309484978756	-5.79592250323588	-5.91628536325286	-6.0379211417862	-5.51391418337641	-4.60397847016572	-4.33897496369753	-6.15941379074179	-5.26877326226785	-4.45684746604767	-5.37141824408239	-5.28675970643023	-4.70791600042709	-3.38397905081279	-1.59528524843249	0.00193901048544001	1.85219302269468	3.46592109562611	4.49582317284503	5.04115155303469	5.48852668532178	5.67239540482251	5.60621856379881	5.84705160095371	6.51305676425522	7.20209381789345	7.55373727438185	7.89031586107792	8.70797269684929	9.93397666175552	11.4094455909521	13.0272093865256	14.9427734660038	16.9951945528347	19.0721715966758	21.1626661134946	22.5624750935635
-1.91229155612147	-2.24795471709395	-2.60380043342214	-2.97292128221297	-3.38713552428908	-3.69845779673967	-3.93109913136564	-4.12277799947909	-4.34116989899389	-4.51748908224907	-4.73702950326027	-5.02020768883222	-5.33787801188855	-5.57193123394765	-5.76720856481156	-5.7858047995379	-5.40480902780036	-4.69572700006899	-3.83634177094521	-4.187089449061	-6.84734284572534	-6.53119950641455	-5.63859702768003	-4.7599454299305	-4.39657705444347	-3.84074864108144	-3.10019953299838	-2.13868003125085	-1.10686656791655	0.120755115795437	1.52705278770535	2.86042298069323	3.71221616022077	4.2746467201844	4.69708105269075	4.98155282740705	5.07399230618007	5.64228037167908	6.55487801095633	7.63951272577372	8.60279956617729	9.75978656221077	10.9618866383213	12.1933124121148	13.4683702836547	14.9429157632866	16.5610867898937	18.1275941553137	19.3452157977365	20.3718392593318
-4.31481489150007	-4.47615997698377	-4.63166705342891	-4.78790169351541	-4.92281285224952	-5.07526879667004	-5.24364785968317	-5.41799612979527	-5.57754262097176	-5.74221767358632	-5.87708260399583	-5.97304449698391	-6.02375105188816	-5.97431605926089	-5.82334912875571	-5.65904922898298	-5.62627512436494	-5.59515363768937	-4.63230769306088	-4.26733939341253	-6.68441988062583	-6.17890508833408	-5.44072137257456	-4.81237540122637	-4.37868652550764	-3.78995092716325	-2.92068927849204	-1.71230954366722	-0.309138079371138	1.1678531814349	2.78471673072955	4.28116725257065	5.22715740717883	5.77228123367602	6.08522783128037	6.15500077635102	5.94111725368143	6.32104134634714	7.1123099267323	8.08329016145369	8.84653859194322	9.82039349608849	10.9297851310819	12.1914204995344	13.5387858674861	14.8673909176889	16.1962563907174	17.6527718548607	19.4359641576886	21.3698540037052
-3.35131208258198	-3.68633473249166	-4.0350525004934	-4.41658778017728	-4.77733239161514	-5.02491817903777	-5.20146422744521	-5.3517410905882	-5.47992282628945	-5.5578967053323	-5.65910494274183	-5.77106083906606	-5.82445123525324	-5.70640159309066	-5.49737985697823	-5.50966751355548	-5.83706606960016	-6.0309161929421	-4.43208177082873	-5.25736837015897	-7.19644985681689	-6.09177253327111	-5.69975328775502	-5.20655115959529	-4.77195478049019	-4.14358243031341	-3.24722651177691	-2.13236358454432	-0.796392525428406	0.795293726613718	2.63734340973807	4.07277570356032	4.9033384300278	5.34357079443683	5.73583923363204	5.80959657354666	5.84035275755101	6.35470477178295	7.12071652363254	7.80845578155778	8.36758216375432	9.07409521567447	10.0900426215839	11.3586613940971	12.7907430754216	14.2676667434582	15.9158749308393	17.7443932985918	19.7654051179021	21.7371259592012
-1.44500438959268	-1.72737892420673	-2.02829819199629	-2.30660434669067	-2.62038451658529	-2.89578786257814	-3.13226119752156	-3.34317747745018	-3.57601356807844	-3.79654353345618	-4.06812900730538	-4.43739525221593	-4.88006720960079	-5.33130709296246	-5.80979621623933	-6.1221858943645	-5.64289779485057	-4.56858480661298	-3.73701746540313	-4.15805385142532	-5.93587129354428	-6.21790270944191	-5.62084957390292	-4.9287149808429	-4.50548278182101	-3.84440130977654	-2.99849681015939	-1.97248630575008	-0.835593614387698	0.377028562550219	1.65215363331062	2.86324585451573	3.63904781509384	4.06453706321899	4.26202215724216	4.32567457094205	4.12344949634547	4.44804790507438	5.2895204222983	6.46722492642501	7.56520304362442	8.95179779651317	10.3814226617502	11.6973589847965	12.9763918971535	14.4177396436976	15.9630187609852	17.4773569500818	18.7624182956202	19.8991449312119
-2.77293884100625	-2.93500707499263	-3.05638600262584	-3.06663654653279	-3.09219487205844	-3.35664767063693	-3.75866189708797	-4.17582472050562	-4.59310445627742	-5.08342092367174	-5.48694112404756	-5.82536936472024	-6.09089567901384	-6.28497327984864	-6.37064668957369	-6.55642290296461	-6.46224101843545	-5.55923105036442	-5.26100054597089	-6.44098917122775	-6.85409550339959	-6.43594088233979	-5.7714596734078	-5.15938019305943	-4.71069184423497	-4.08537650486096	-3.21489797049701	-2.17137022871424	-0.968186431616279	0.417716513551852	1.98120954070602	3.08293531985524	3.52550488217031	3.5065636936658	3.34799832312959	2.78263531587082	2.34485190026802	2.9650750399686	4.22996686564912	5.61558103578323	7.05926850596218	8.85891955717817	10.272448713597	11.4035126756624	12.4551928139929	13.8040182101933	15.088083525421	16.4921170196471	18.0462785354365	19.7240686944563
-3.60919395238569	-3.97963378512708	-4.39387609219687	-4.86341303394689	-5.24723843849277	-5.50560034881378	-5.68675478118003	-5.86980423052159	-5.99859057435998	-6.0961292966394	-6.21758161055359	-6.33954320155526	-6.36473755383978	-6.26767056006952	-6.14572041052	-6.3169252868946	-6.70246132819609	-6.53176580274328	-5.12795719294081	-5.73033248939472	-5.96516559879526	-5.61504094424758	-5.24852025672812	-5.14261659346539	-4.99939744831194	-4.58829071129895	-3.67959187799914	-2.37285152340458	-0.830097663373722	0.942197175542489	2.913889032901	4.11238787912632	4.71032483777365	4.92384895357799	5.12960944913806	4.88676458048828	5.02640600364379	5.7530054455217	6.82969519699267	7.69616762436173	8.68308877576819	9.84094632334606	11.1498055851118	12.5506095985343	13.8078646036045	14.8357279904987	15.8197687926283	17.4884406274985	19.6270302237983	21.6811637843086
-1.2385555519333	-1.42067601655633	-1.59206536767207	-1.72310499073606	-1.84509182557281	-2.01741785274205	-2.21212510745492	-2.39121689669763	-2.54817817860168	-2.72415571828233	-2.99198933146743	-3.3351481398149	-3.70475183181937	-4.02530229212578	-4.34681723884398	-4.48637032028522	-4.38398473056413	-3.96937448468447	-2.93423425630355	-4.24789881578069	-6.42401587680421	-5.53830835972238	-5.07194635043194	-4.57876503940735	-4.23951352114894	-3.65612679025914	-2.92169240219037	-2.07614939024823	-1.1017522131942	0.0834937609593239	1.41851157128915	2.45933814091894	3.06515721503807	3.38219697047716	3.6201303253084	3.59436050425848	3.64361774225179	4.36538149604471	5.49002814525655	6.69807989154397	7.95230402077546	9.44339853451471	10.7268889172985	11.8669289577469	12.9888945092855	14.3237748504601	15.6588096209377	17.1616856051441	18.8710677691804	20.6025526483192
-4.72968576565302	-4.87559852810513	-5.04246750947429	-5.17278884892102	-5.29466856685374	-5.4693267923423	-5.67825550892851	-5.87540200688525	-6.054615621862	-6.23506330153147	-6.35383789230037	-6.41773767791417	-6.4376033662955	-6.43604365840724	-6.38668040108525	-6.36864161208266	-6.40293645682659	-6.40359761624525	-5.9964807490005	-5.26824464448573	-5.15823375619394	-6.48700936535224	-5.27967442668376	-4.83005073834083	-5.03253361091141	-4.45029327912703	-3.58157480980503	-2.22931409174633	-0.568256330240194	1.16365028910351	3.17561268693859	4.79729564735959	5.83060920887097	6.43770039030667	6.99912962769878	7.22609882679609	7.36054013462511	7.87776409538136	8.56254201453639	9.0909368411626	9.40578524385917	9.83863504251395	10.9678390224855	12.6561542291356	14.4210069008448	15.5187331182115	16.5019249397945	18.0537604017364	20.3719645425712	22.8637931589884
-4.59306673275761	-4.7679068447624	-4.95393303392461	-5.09279129288935	-5.20983570691983	-5.36208434323485	-5.53120458179424	-5.67115760724264	-5.77467456344013	-5.87035510240445	-5.95657917182434	-6.0283454928762	-6.05270773854333	-5.98232286241854	-5.84023703469083	-5.70601277647008	-5.59886664013121	-5.33286468041033	-4.24796163475631	-5.28155548046028	-7.11438216401172	-6.15003697362497	-5.54274773053129	-4.93715879455552	-4.51143526256328	-3.85642673762455	-2.85277577367502	-1.58653649763597	-0.120565426555134	1.4967139520636	3.31327958007663	4.67969284326844	5.39382769293822	5.63533634183456	5.73078684581735	5.40354340587516	5.09698784762449	5.60264324533621	6.55924442949329	7.52461576080163	8.44094846564303	9.63825215985437	10.9336468810724	12.3341381765686	13.7815717189225	15.2218544802261	16.6616235302495	18.3284012129572	20.2770649947888	22.2609094585101
-3.50531047172713	-3.71069269595004	-3.97335788181278	-4.22948679137204	-4.47874797453406	-4.71487213236712	-4.95309213216131	-5.17747677405993	-5.38938605686973	-5.58237225454845	-5.73733884211873	-5.85624525767215	-5.87875380725822	-5.75687252780186	-5.54090706469115	-5.58996093052096	-5.88872915796018	-5.80667225492496	-4.04964613321025	-5.45614328667362	-6.64113539341949	-5.54589226486974	-5.25862368712633	-4.87861647784159	-4.55354389226528	-4.02524937659957	-3.00494692209146	-1.64019298927506	-0.10981311698305	1.44014075829579	3.13375747754245	4.36171904095371	5.09361410211353	5.4185567856746	5.61112454536839	5.37611600986288	5.32058105325439	5.88963614493574	6.78651181942173	7.54245103922061	8.30726546803533	9.2775567597015	10.495307415363	11.9000647731628	13.4389373489783	15.0694773485854	16.8234688330211	18.4663051283374	19.9869206406818	21.3281440039863
-2.09887745141336	-2.24925010691985	-2.35407995777393	-2.3829644002464	-2.37847007944904	-2.56059895833989	-2.85721701681888	-3.19275203541244	-3.50455646335786	-3.88763844273195	-4.227186701057	-4.52479106125574	-4.77685096309746	-4.98193945130917	-5.1114379253932	-5.2175280640955	-5.04779460743008	-3.92773960918431	-4.13915000990932	-5.28565919804093	-6.40186375656897	-5.84073517312769	-5.24229573725614	-4.56372008930965	-3.9252267503322	-3.20233372110534	-2.32868208269003	-1.3693477218478	-0.348446715776798	0.887764848095535	2.26080954471702	3.2565879194825	3.46187689560302	3.18379832181347	3.20933974559515	3.39837755804626	3.67209655612053	4.36695346861353	5.54258247330032	7.09469587200363	8.95647317932166	11.2466512056574	12.9750979205739	14.1714001316954	15.082191928463	16.2338497838998	17.2143469683897	18.2580329491518	19.5112241896283	20.8955097267639
-3.68979584306953	-4.01140392972291	-4.40480369387235	-4.79035392567334	-5.12466003953155	-5.3883887722768	-5.60657728918755	-5.7837839826086	-5.90188238042496	-5.983140757924	-6.07174237510006	-6.13778205656035	-6.07389464876488	-5.84753934744577	-5.57622917906657	-5.69965721680168	-6.11042712024892	-5.85350875290568	-4.26203444383532	-6.18863002648334	-6.72802919336652	-5.82581307836462	-5.57053056032432	-5.21744078822903	-4.8513160137562	-4.23395708320805	-3.14480559219321	-1.73479275260257	-0.165888662610262	1.52990423895035	3.33026312009966	4.48006837036296	5.08526321549308	5.28798275675525	5.3542349960314	4.94222718167605	4.91226245491833	5.48078600069453	6.37608435620757	7.03259723262283	7.78945487092238	8.80218597545134	10.209416752017	11.8789672575767	13.4189091952783	14.7136561645707	16.0007683092002	17.7896626377522	19.8788689050976	21.7365128962971
-3.56984068814566	-3.84635692145824	-4.1628224305546	-4.50175912442033	-4.79658308120244	-4.99339546974071	-5.13161670017084	-5.24617925358628	-5.31968603810025	-5.3511537282999	-5.3981656360473	-5.44191358801165	-5.43018990862093	-5.32063263377242	-5.16247192878619	-5.06916511476058	-5.03274635534335	-4.72342450573078	-3.56302986801666	-5.06837639501502	-6.27607987715009	-5.30621033544205	-4.82631301358543	-4.38154627196503	-4.01625311448179	-3.4261071215284	-2.38363954845816	-1.04472659479108	0.446547486267783	1.97030781064721	3.61541384392271	4.77845155598256	5.42961203945798	5.65755292893495	5.72375205499444	5.33845887250564	5.22178682564419	5.90833936930565	7.04230701202775	8.0463186250644	9.10221801578382	10.3622383489316	11.6252897273333	12.8931809864338	14.2078140444299	15.6023600838924	17.0070827263859	18.483194708561	20.0194811419119	21.4916902765235
-2.01176544937759	-2.22650336382481	-2.39599207247291	-2.51769622770301	-2.59927725663314	-2.83710934314121	-3.19183020367159	-3.61643120282673	-4.03185611812752	-4.52745611672368	-4.98117530287678	-5.36488695084923	-5.69726631718346	-6.00006552775167	-6.23591311996662	-6.32920311645979	-6.16998356526356	-5.73273068448403	-4.81174963958339	-4.73575752852674	-6.93710750390559	-6.53225851530867	-5.82717496286142	-5.23507654389776	-4.99187676539566	-4.65842576656459	-4.02682361243603	-3.0134962614764	-1.79196680560805	-0.393871836269423	1.25334432569734	2.78926979039862	3.61170575634122	3.98515352083814	4.1693732423705	4.17587928340924	3.90417730793392	4.27531458510899	5.11566335813997	6.18792666725328	7.08293946592765	8.24829637476036	9.68638922898262	11.4433329481166	13.3302340202301	14.680710229523	15.6397651444706	16.6445659285341	18.3821606599594	20.3006410258237
-2.68598179306106	-2.77452975578388	-2.83109754855252	-2.74708458942247	-2.67186791891593	-2.87608393310212	-3.24264379733699	-3.61753858894913	-3.98190362502359	-4.42899532803	-4.78414981038003	-5.06964209010571	-5.29352694175024	-5.48462852346244	-5.59353046856411	-5.86458982191865	-6.36281492504743	-6.70610902021208	-5.34210200807821	-6.0177992401671	-7.68504570106886	-6.81398958631402	-6.48999656250426	-6.06583992108145	-5.66462433724725	-5.06567718906947	-4.29177052736967	-3.3577447380511	-2.25343048530156	-0.939010767759575	0.560031353053233	1.73053122003127	2.41402539933664	2.77680974844361	3.07861031133077	3.10601644545391	3.18237929359977	3.88962135007096	4.96948306328928	6.09716852765212	7.23237932207256	8.58411789075705	9.83367310320924	11.019667197649	12.2200342608045	13.5889205875466	14.9782417820033	16.3711859946162	17.7509017427968	19.1422608398365
-3.92886545503423	-4.25062725499209	-4.64336967174877	-5.05503285991709	-5.40422161306885	-5.66361193953184	-5.86971462836221	-6.05547193649938	-6.1884806662138	-6.25913025967338	-6.26566822954084	-6.20957367577742	-6.15998503963801	-6.13670346900034	-6.12651072238991	-6.15688746960545	-6.2441389673067	-5.88841058993372	-4.89811481962795	-6.600403479232	-7.05338743986163	-6.11394653482777	-5.50703057108857	-4.87628375686615	-4.15508754044603	-3.26312666739824	-2.23334478696326	-1.11267073383499	0.203622471994013	1.73561551119958	3.35198694589211	4.50955643337592	5.3219989244666	5.7168760334149	5.58939605546212	4.84969623546201	4.71237565781905	5.49276947040213	6.70564401107857	7.60464385016373	8.64876654511184	9.79241433268768	10.8151787668262	11.7289409421332	12.78390715875	14.0198833548013	15.3853377680605	17.2705201522395	19.6440065038154	21.9754731601067
-2.34069653078865	-2.73870561603216	-3.12018815086223	-3.53324326218859	-3.97829898982958	-4.29205711780194	-4.51473063805013	-4.7129248129511	-4.94058619309133	-5.12203680893959	-5.32885959039502	-5.56195508007677	-5.78811957323896	-5.89526894599113	-5.93592243182144	-5.8840101568823	-5.7225030776181	-5.38608896165264	-4.4844147670331	-5.06621420941137	-7.35794753584691	-6.61695119506142	-5.88838854832983	-5.14879402704735	-4.70934880676879	-4.04182540151191	-3.18025194786885	-2.14910832100567	-0.996035180960647	0.389466129478076	1.97572909090445	3.31822833911647	4.06353558742762	4.43648064092511	4.67662752456058	4.65804908429595	4.50495453820017	4.99355857273525	5.87155882264341	6.86601146598412	7.75031660649308	8.87981327667634	10.0743874985862	11.3404072085432	12.7120701612616	14.3624702197855	16.2070309500544	17.9330328461162	19.2876436710522	20.4566403374709
-2.52150742961029	-2.74438769438949	-2.91587828970605	-3.0249077765421	-3.13994378587803	-3.37456104591976	-3.67087129426946	-3.97507557751265	-4.28078709059479	-4.62276605906412	-4.91861169262502	-5.18101016235893	-5.41598164140313	-5.63909339585648	-5.81208268935188	-5.74889106783496	-5.219803046583	-4.26705414726402	-4.39404681378354	-5.48425749148209	-6.16854442484815	-5.80185922740355	-5.03091449337814	-4.38325489389823	-3.98703681601467	-3.37707859184176	-2.42248987344922	-1.22598923072275	0.0735571449481885	1.31628856538305	2.60723947262426	3.51343634547245	3.8880631142576	3.84850488034271	3.85365190821885	3.65833718998343	3.55934517221149	4.08448348801243	5.05982932793547	6.19464399118435	7.48085489482026	9.08449662622531	10.4345383223325	11.6454302207029	12.8835231702385	14.4343492538398	16.0258545302571	17.5814869634093	19.0602025702388	20.5327455048375
-3.5235677802835	-3.86033937765766	-4.22344483782443	-4.60954695248074	-4.93179844615117	-5.16436430569393	-5.33712588550589	-5.49527697042312	-5.60370090046543	-5.66837500172295	-5.71121224259846	-5.72405141191544	-5.71863100927642	-5.70017535436453	-5.71570509299863	-5.99599982583456	-6.50858352134692	-6.31135601156252	-4.57789716830974	-5.32713438911191	-5.87026305101543	-5.69599633924057	-5.07268175203764	-5.13289654838238	-5.1018390466824	-4.7390728280512	-3.90184619615376	-2.65012926687	-1.12978259001294	0.663718183272394	2.69956233708667	4.01070653621696	4.77978869646353	5.23061302825056	5.74622745145357	5.87627134603948	6.09800114173832	6.50567961898193	7.02385029448579	7.53831162662313	8.18584174152413	9.1598532540682	10.7076134542147	12.7227995181406	14.3214760822418	15.2681537323902	16.0234796055561	17.4470781985509	19.1541770918773	20.7765034768376
-4.01881972223682	-4.34303581429074	-4.7200242227287	-5.1281483309732	-5.41105248156398	-5.57177590805605	-5.64841804369299	-5.71196216503893	-5.69089776633411	-5.66399063463524	-5.6859857900012	-5.71478331439265	-5.60414373083194	-5.37102468949998	-5.18832807156679	-5.48162030344634	-6.06600733476886	-5.59739400127822	-4.08405763146304	-5.14860177833934	-5.98799956839414	-5.88052802847079	-4.66247833709664	-4.76386958635076	-4.21458366280673	-3.38217568634609	-2.32548705722265	-0.957058975013808	0.612238337135428	2.41976166521817	4.24266908198678	5.33778796373064	5.93402770867188	6.22945413038653	6.38560993953557	6.12620737876649	6.33052972483927	6.97215303263408	7.83788529137214	8.42220688358183	9.1287085237059	10.0363261156978	11.2455389706638	12.6379090408686	14.0638613922757	15.5480356422907	17.1347036452229	18.8266303325467	20.5791946359772	21.9476425795532
-2.22938297527095	-2.40263076395128	-2.49328540635153	-2.50181789272798	-2.53125673758722	-2.74708420511326	-3.06400082402095	-3.41220553589284	-3.78538220207141	-4.2253111023843	-4.56911767167261	-4.84587496222041	-5.05259440907042	-5.19354928743862	-5.22898154798364	-5.35480156132286	-5.6183753342098	-5.65353600245108	-4.00026309278819	-4.77469851028651	-6.672033832727	-5.57212484153083	-5.24851108939316	-4.8771040302781	-4.62703212973688	-4.23333139273045	-3.45097460165551	-2.36995787551978	-1.09772789828445	0.227083713471986	1.72797655204953	2.91030862581426	3.62305970824593	3.98205655518745	4.24813364257668	4.20710383788944	4.20553190983162	4.85909607555075	5.88675506912867	6.94434467983757	7.98703783675782	9.25432934703174	10.511080003768	11.7786099011055	13.0796993022818	14.4816906068422	15.9018968837971	17.3129926013072	18.6937866387868	20.0260367310456
-5.2205990668668	-5.25154000188562	-5.32600894018494	-5.29793268505818	-5.304989960248	-5.37633354803874	-5.48500567727259	-5.52320149568532	-5.54651214178001	-5.58921929950768	-5.69064746537243	-5.81830791992514	-5.90720434033817	-5.93869598498675	-5.93109918827667	-5.83462845862375	-5.6398428470771	-4.83480504786535	-3.37020674915663	-5.21462893658113	-5.72124353277611	-4.78148398697229	-4.46644942719221	-4.02907101750473	-3.52090594217484	-2.7649863885895	-1.65274104630411	-0.259044985271097	1.31977492723582	3.0697474923637	4.91330021723073	6.03260787468681	6.5586161078988	6.65001115995323	6.5917721056709	6.02001871257373	5.9063507014758	6.49994627588407	7.49838610759304	8.27563050480492	9.21734753334155	10.2976322390706	11.3560386758458	12.4104677538149	13.6759015025557	15.1964907691484	16.8842785778257	18.7581917766827	20.8570175844934	22.8291621156206
-1.68878719536291	-1.99998035030657	-2.28822728791473	-2.60000823664845	-2.95240848548303	-3.23472210634692	-3.47069544722812	-3.71336206748875	-4.00557965225283	-4.29346593180488	-4.60965409608828	-4.95756786962967	-5.32939497761974	-5.68181374156198	-6.03372576399636	-6.10114155521563	-5.66381966390371	-4.90855748349415	-4.64696742490758	-5.49923281513513	-6.92086350155838	-6.49451340836394	-5.69774146662824	-4.86180472044646	-4.38097809122321	-3.66275128766156	-2.77644130423868	-1.74853147147472	-0.643397339083248	0.610456981045992	1.98519191809795	3.1295833884154	3.76259447667307	4.04479751568232	4.15018640507216	3.9717152601143	3.7095630363148	4.28400545124466	5.38870616529894	6.7254506530987	8.0463990278103	9.72645045637715	11.1035849445105	12.1870720357178	13.1181432712538	14.3023934600396	15.4361660866927	16.7764357505851	18.4968379825601	20.4979883208544
-3.95729753201406	-4.11738505708233	-4.3157997878984	-4.48437864047724	-4.66373891425228	-4.87932023993789	-5.12495072919118	-5.35897760039932	-5.59349561033568	-5.81041655708622	-5.91987033583546	-5.94469549784521	-5.84185432276345	-5.57771267969755	-5.1920950135142	-5.26081192278703	-5.76917354796988	-5.88515814879515	-3.77556093584029	-4.69872686322425	-6.0945581829237	-5.88360778812998	-4.87937923280512	-4.70163405349918	-4.70459690857021	-4.21703946801728	-3.27239264145636	-1.89056248955853	-0.308826904364799	1.30614811441716	3.11816055423136	4.45542813921844	5.2905027458266	5.72890609905846	6.08880126578507	6.04520795545853	6.11011792080553	6.65114496518565	7.42213309046799	7.99921039648474	8.50457720018461	9.21441456327032	10.4926987856677	12.1716999735407	13.8839864027834	15.335149600108	16.8378128702021	18.5647267556519	20.4570308137207	22.1125744185145
-3.91833673745071	-4.09621906097798	-4.31606976500853	-4.55789405712027	-4.78342121150696	-4.94743740621731	-5.0767620025051	-5.17342413893295	-5.24038366958616	-5.2689978015485	-5.34347747610556	-5.46129855235908	-5.59400742721955	-5.67551383150821	-5.74852128269587	-5.63673917103414	-5.13824929772291	-4.22903165088153	-4.12135233817041	-5.25480207213339	-6.0739638699166	-5.8136035772232	-4.97819688229196	-4.07133554009991	-3.48749005620936	-2.64141634679373	-1.57648606365124	-0.314583580965909	1.0500447511861	2.48817762165482	4.01440403836037	5.28361481057936	6.0220399753216	6.35438140301156	6.44474015181509	6.17705866833665	5.76875196267321	6.19810386018189	7.12693415200484	8.23125776408544	9.24041615199779	10.5753004381676	11.785902721943	12.8816289828808	13.9557430949515	15.324019845515	16.7814919039521	18.3835835437936	20.1556352224056	22.0644326881142
-1.75604482419423	-2.07752341915179	-2.36192594358539	-2.59779018427895	-2.82253902324164	-3.09390261518906	-3.39178967506371	-3.70179529144213	-4.00561019031927	-4.32819097051687	-4.65889731752105	-4.99755333905181	-5.33530212943718	-5.62657420107175	-5.87802514051131	-6.00449438715033	-5.73598089477429	-4.471484142831	-4.34651507584083	-5.55390636506472	-6.65869087708817	-5.97865342368185	-5.41614811022486	-5.07042063864568	-4.22158293427633	-3.47878311953946	-2.54118619974331	-1.43097466845039	-0.252463641447998	0.988362105247088	2.27948278157483	3.3358508081453	3.71475895472406	3.58015555798156	3.23539191558132	2.70928953597249	2.03752556713592	2.67132628724965	3.90225064118218	5.44682845129165	7.05415248858961	8.97652393100344	10.7355778044319	12.1772743863296	13.3889546589108	14.8315445055617	16.244109222623	17.7082531597135	19.4218149841971	21.3097585770217
-2.81840356770332	-3.17663251378119	-3.50690639752545	-3.91749470222113	-4.27593316050166	-4.55267452126327	-4.78008085729567	-5.05521478553146	-5.32570849613979	-5.57033112410537	-5.77023842847565	-5.94394082447421	-6.07168730758202	-6.14672492958779	-6.18180310947447	-6.2630766290016	-6.36744098260158	-6.29377829647405	-5.72919216821466	-4.90803628468575	-5.59403822665211	-6.46475617330913	-4.8180671041888	-5.19423933030334	-5.3134081189067	-4.97822245875351	-4.25560834083453	-3.11393465274944	-1.74285060829703	-0.140434831626085	1.70726773657149	3.02854854390917	3.96745467021004	4.70872930986271	5.57040547417542	6.18660129046772	6.79845231014248	7.4389351994045	8.05491426413989	8.4168485583025	8.61220582590718	9.01390973964147	10.1885319750982	11.8313384567067	13.3930183365696	14.755571262242	16.2338839097772	17.8064317571413	19.3789281368633	20.7401831301175
-1.74443726722961	-2.17178443601849	-2.5370336048648	-2.99193678328586	-3.41766136171509	-3.7353874059608	-3.979970443933	-4.26435775153095	-4.55660032445558	-4.82762800775012	-5.09790074782426	-5.37225834439455	-5.57003626348063	-5.62793364543807	-5.59484340251562	-5.58568294636131	-5.58041914514899	-5.18928804287143	-3.75443179833963	-5.47440879363619	-6.85629306445134	-5.69182665145272	-5.15908721492298	-4.66543493929923	-4.28389040189739	-3.7119105959763	-2.7964132022235	-1.68807069100898	-0.545587398295356	0.498219573920458	1.54241461580813	2.37049875940077	2.94159242276496	3.25060256859046	3.37945485847226	3.2109204327106	3.32186086200923	4.1513467858594	5.40562571067302	6.69654965482414	8.17415287707629	9.84229234774627	11.1939074901161	12.3631394316694	13.3952608283799	14.3319952849811	15.07283273152	16.4847390510228	18.5371771663185	20.8576350707914
-2.72468304144165	-2.87791023308404	-2.93539065021758	-2.88474256009236	-2.91200601278601	-3.3159546965464	-3.94454855348604	-4.46783940299632	-4.81195738663854	-5.14566232286247	-5.43653309828114	-5.62545593868452	-5.73257168592317	-5.83032121030323	-5.8694356272791	-6.07493209774655	-6.51467183376331	-6.75508442277629	-4.87368587432978	-4.84992160080078	-6.34072820548004	-6.44711627092821	-5.84754348652356	-5.57180067447021	-5.62708916859591	-5.0913229188083	-4.34198457509761	-3.2195384934366	-1.8740727099209	-0.522800172677176	0.992339073416188	2.24054873840927	3.08610919557632	3.60675752116588	4.03428851822947	4.17295023587647	4.30190271203674	4.92465106170384	5.80131813478114	6.6337078083709	7.37557289555098	8.26532931803641	9.34374674583868	10.5782327506312	11.8834612833178	13.148862691721	14.4624447395886	16.0305362653004	17.9150867490445	19.8888577964673
-3.07380944657038	-3.35032169967711	-3.64527050334359	-3.9530704589118	-4.26561243019594	-4.57757372853795	-4.89461582558785	-5.21587986149451	-5.54109166897287	-5.86395284343481	-6.1326458026459	-6.34563316562652	-6.48904693516088	-6.51557035904441	-6.42273011274333	-6.37616581013684	-6.50418152747016	-6.59898950602901	-5.5566537684722	-5.74049129228633	-7.7574910815097	-7.00226466342501	-6.49562600241039	-5.9823881134249	-5.60501992833383	-5.06155820089924	-4.27464071878547	-3.25749071919495	-2.05427070721281	-0.628186532553149	1.04085435261552	2.46859045529474	3.2760381206427	3.70158132781583	4.02653944827409	4.11523523914439	4.0644334657933	4.60470395516838	5.50400837727013	6.49614820908098	7.36060339832828	8.45278060382617	9.79346521021638	11.3894219896142	13.0975562904322	14.606714715954	16.0510258774164	17.4597731855149	18.8622897921743	20.1261039740268
-4.15014073021974	-4.37385834736333	-4.67101519846996	-4.96585290828028	-5.21141537296205	-5.38914814680841	-5.52794398681905	-5.63687364481707	-5.69805370826218	-5.74101328115239	-5.82075055551039	-5.90664583243245	-5.9071665718672	-5.79744243122634	-5.63516544206072	-5.52996393999496	-5.35134053166238	-4.84056868385133	-4.19864523827063	-6.23117758400393	-6.89493589572405	-5.93636624139296	-5.18247144739652	-4.59218890660197	-3.94103273145133	-3.04322398420067	-1.80860434488129	-0.389071478854339	1.14640994591624	2.76708678011861	4.39994740826694	5.39605351423326	5.83902569996489	5.83085250361373	5.56967368863342	4.77630796189268	4.53711036181424	5.14171811175808	6.23604493607868	7.14871399863355	8.31269397617233	9.62599823937071	10.7899319302002	11.8868289751108	13.2085724528471	14.8099269895037	16.5308803975024	18.342187999202	20.2955422558181	22.1209655756381
-4.52153005840484	-4.68433790734246	-4.86650928412845	-5.04553687132303	-5.20064943135791	-5.32456887060598	-5.42886036272272	-5.52068523645135	-5.59214484475072	-5.6638186531492	-5.77127854431357	-5.89512982566264	-5.9400828220433	-5.87929982199678	-5.77080755614532	-5.75322959120228	-5.77592053384596	-5.10717408466123	-3.43542231894914	-5.35187413653481	-5.8483439357856	-4.8448265373284	-4.54229873967508	-4.14959754536028	-3.748796678395	-3.09745395277274	-1.98146581011803	-0.544727278545501	1.03602069993765	2.72598088574579	4.52633322158529	5.78214919526955	6.57941830649218	6.93235563316451	6.90547230542983	6.28232801084097	6.10719642712191	6.64174794343261	7.49009826329557	7.97763696508865	8.50067735993326	9.22888847732239	10.3030824775117	11.5840904521054	13.160631024625	15.0661066467183	17.2518975646935	19.239278311756	21.1549367329428	22.7578610480949
-1.82862889678309	-2.17815266164776	-2.49023391680085	-2.81137864285669	-3.1591531072304	-3.42482098797854	-3.62754884224577	-3.81799656202291	-4.03654491192531	-4.23378904690166	-4.49208023716349	-4.81411471089967	-5.18769061654382	-5.56811653934606	-5.98992034598714	-6.09230914591453	-5.56128953854147	-4.54422555212698	-4.15175940544577	-5.23793678376042	-6.04585696237717	-5.74736959065469	-4.9626306524877	-4.17642053901747	-3.77739515292954	-3.19729491779793	-2.44873042067329	-1.56134875525134	-0.602023187188757	0.499338218398562	1.73042598669093	2.80627352023631	3.50020716596168	3.95165206021084	4.31155587724105	4.49775550539238	4.61132436230347	5.21360625166113	6.12084700551352	7.14108756456823	8.1149406707601	9.29269075640401	10.4790293376343	11.6796703179702	12.9349685558576	14.4000980972628	15.9847370422837	17.5443902114423	18.9575924697537	20.3117517470786
-3.33694497888889	-3.68996840125324	-4.06389403967467	-4.45233492214914	-4.88378556285499	-5.19065527022517	-5.40094729778497	-5.55667719125424	-5.73272590913793	-5.84967624470826	-5.97394472177732	-6.11837533375851	-6.27009954610865	-6.37454881414557	-6.45793375181307	-6.36807685788868	-5.86717373541515	-5.11444630443593	-4.9415855610414	-5.87665573654114	-6.98988718554641	-6.91495510523635	-6.18617313876262	-5.29255108661953	-4.74376455115952	-3.97935923734179	-3.08600618042699	-2.05933622653541	-0.97942927704526	0.327453477519918	1.80938174407955	3.17089976645062	3.94938389544992	4.36769897775025	4.58449067711849	4.59886762120635	4.37695826789729	4.8174587774974	5.74361885772548	6.93139352485489	7.99994861048258	9.36849128202413	10.7186603990937	11.9947113683172	13.2581884587473	14.7799135785485	16.437884031492	18.1556626124258	19.8407068041339	21.5557865780334
-1.95066732973268	-2.3455558277908	-2.66647548821053	-3.05685095965099	-3.45789122941473	-3.73400553510909	-3.92479405755593	-4.13907932633856	-4.39278862267943	-4.62455023695665	-4.87682800598214	-5.15352962103061	-5.40344437332591	-5.53637402683237	-5.60070378717894	-5.58690150299495	-5.48506644967876	-5.12662319986878	-3.91437313919065	-4.98143935844289	-6.90857871017378	-5.82496934526495	-5.15943485022449	-4.48651042326748	-3.99627136827383	-3.29665681156901	-2.40663569380742	-1.39257875294289	-0.24283775702801	1.1179526803235	2.64202116403415	3.81487981533496	4.47615094086057	4.79441652219177	5.01972318810942	4.93920848652599	4.91375730939349	5.58492033550044	6.66561217391054	7.8071893535687	8.96821211399661	10.361735128243	11.5499056825449	12.5932891622854	13.6181831150558	14.8590147936972	16.1038278167417	17.4805177280703	19.0164883407	20.642464271579
-2.09467154774845	-2.51472916551514	-2.90128379307586	-3.35662522978663	-3.80095020617673	-4.07696303005015	-4.24143315067243	-4.39588704662111	-4.55251572854808	-4.65555477626674	-4.81563479645507	-5.01975830013305	-5.18846415148349	-5.18719274554086	-5.10692852714633	-5.03679455845092	-4.99988579900871	-4.69312987407168	-3.01006944811431	-4.00619831039245	-6.24218951433074	-5.31420672442471	-4.9139551816364	-4.42580666566069	-3.98103489033732	-3.1981709522512	-2.34217001031508	-1.35932334792871	-0.198891997992553	1.24868763734544	2.89192448300921	4.17160008630699	4.9116265553247	5.30633675569969	5.62956336972597	5.64973742303648	5.65311914263313	6.17218405721434	6.96678985908196	7.72047869213806	8.38729707892499	9.26763361910208	10.6482092850113	12.4565225444987	14.2788711791815	15.48351907088	16.4734483161754	17.6797180551508	19.2009745093142	20.668637253641
-1.41699653535679	-1.67282004727437	-1.90963653002778	-2.11124374392194	-2.30672005659502	-2.54882645395807	-2.80962488172193	-3.05858087941844	-3.29012854611661	-3.53645414859965	-3.84502736606035	-4.2043348962706	-4.56874453948069	-4.86820261313702	-5.14706717918403	-5.35037285510258	-5.45719497530482	-5.28967973743102	-4.11604797163203	-5.10529361139618	-6.96261680833469	-6.0089530203979	-5.55297704870821	-5.06984657572758	-4.73024487591308	-4.21162895151056	-3.46071376702949	-2.54479986258326	-1.46950254703379	-0.198707791697262	1.25594475637996	2.35682888079779	2.93929973305627	3.17464793180051	3.33448422320884	3.19615197080696	3.13201860538412	3.80359331629091	4.9185229417882	6.11780902318548	7.3601484905436	8.87401945993484	10.2481010118226	11.539660748965	12.8378158711929	14.3179862968122	15.8061831347072	17.4696508609911	19.3450768249967	21.2759841344624
-1.68140438909915	-2.05041172928952	-2.44596302937452	-2.8536079882032	-3.33563701392909	-3.66100677369973	-3.86420705092787	-4.00466884622597	-4.19109509031626	-4.31538543738583	-4.52963915742479	-4.87193998563473	-5.29169271330438	-5.59412292932468	-5.85781123535103	-6.07868416007494	-6.23507086726832	-6.24420304712543	-5.03614738309102	-4.3611119529183	-6.77014635293722	-6.14929606968195	-5.49828821942158	-5.08112432244825	-4.78292242999857	-4.42689683346958	-3.77190156294957	-2.74087411850624	-1.49833202882356	-0.257931682171281	1.08856122355921	2.29594338707257	2.9483973194608	3.18718290834924	3.44956264322271	3.80985861538182	4.07778120929568	4.60274590829855	5.38453335772761	6.3545270746928	7.35179937480014	8.56196078012082	9.77961671532231	10.9667584351168	12.1884351201329	13.6197529165804	15.184451291423	16.711799619382	17.9528967433882	19.0472684816096
-1.95193219743506	-2.1029163676421	-2.24560054624712	-2.30111580061629	-2.36278123501095	-2.60310884221694	-2.94845744699557	-3.29658370154509	-3.63416425466176	-4.01846543126858	-4.32476469313071	-4.56804450362573	-4.74356804307354	-4.85553335856195	-4.87582061921629	-5.03736351389697	-5.40261123106226	-5.63580702962484	-4.42661499865372	-5.14378006588136	-6.76517688063479	-5.98282123390621	-5.67454618415513	-5.30894028835397	-5.01260757416527	-4.52829905499792	-3.80182182165521	-2.87012489192182	-1.73904512219443	-0.391283339222456	1.17726204123027	2.35097909654015	2.94346353664878	3.15152811617489	3.29597195686828	3.12191598824151	3.01396886279783	3.66319252464806	4.76752938196171	5.94325148603721	7.14480680904543	8.61195516306626	9.91495649266882	11.1108969875339	12.2208409686609	13.3170816341465	14.2766363700031	15.6121492345877	17.4561976849844	19.5276230553739
-1.36318858911366	-1.7321299389371	-2.05402454370269	-2.42769744808894	-2.80423424832574	-3.07717674772222	-3.27892772183981	-3.48860611549717	-3.71666253310565	-3.9282085597071	-4.22326260687128	-4.5913176387156	-4.98342909036474	-5.31383853125903	-5.63482781353921	-5.62604102693876	-5.08356082985125	-4.0796847825152	-3.72542316910955	-4.93665256157584	-6.2531210215176	-5.61467335504027	-4.88118445541895	-4.2290885326396	-3.81628557449876	-3.17013243006755	-2.27701888739525	-1.21442137371545	-0.0798840025792298	1.03548489077601	2.18288292379882	3.10377340410651	3.7052479570616	4.01774781291877	4.14283351123271	3.95708745443028	3.86055465992103	4.52485203278832	5.62574540725977	6.83001182473414	8.10005887801484	9.65101082213764	11.0131553192283	12.2586716596291	13.3822818495114	14.4118694599444	15.2449552707464	16.6917733898738	18.9722351937205	21.6173873913683
-4.00322823413867	-4.12204541423105	-4.26201516941926	-4.39766069767439	-4.52262080325244	-4.70018976367357	-4.922081488588	-5.16042339672354	-5.39354398475147	-5.6488120545004	-5.84600202478292	-5.98473096941894	-6.07310292742262	-6.13143553156157	-6.12742254647174	-5.98554418275829	-5.57472401852081	-4.82035441403242	-4.7687614531453	-5.79844183679744	-6.6773371447126	-6.41779156466391	-5.58038673018587	-4.6523279302058	-4.02948014154551	-3.12464126975128	-2.07650174822358	-0.902954659107718	0.348423636469651	1.75910938882514	3.28167572146824	4.54784626419984	5.26111924408312	5.58674630391427	5.69848714328309	5.48136593184303	5.13305496125527	5.58722977310791	6.52665586824248	7.64174492720617	8.67435827279509	10.030070966138	11.3088112590586	12.5208682067287	13.7505314864932	15.2883146492998	16.9499808182646	18.5668280721932	19.9897100505931	21.3293091095917
-1.33263495485755	-1.57972802347457	-1.88235799780436	-2.15325262399723	-2.40182905157597	-2.6691777908539	-2.9473402954847	-3.18266793697097	-3.3636250752536	-3.53551595918775	-3.81487954026411	-4.1711222389815	-4.53424172224829	-4.7971672230438	-5.03850506479501	-5.186958459187	-4.80724293794151	-3.63317469965514	-4.00008232086735	-5.74500916314008	-7.03074547113328	-6.63335677506431	-5.68752368532907	-4.84791484007595	-4.2871112590889	-3.4195625360417	-2.45938638373195	-1.46895773983217	-0.395168349671793	0.932588750845895	2.37219446487981	3.411839627733	3.88258110474843	3.95954892351535	3.86282739134366	3.37900156864364	2.99628846556002	3.55931267189385	4.68219008288965	5.93347984875573	7.26704483972803	8.94352687884664	10.2971304732012	11.4322445455338	12.5383543810332	13.9588580081874	15.3701121783363	16.8543557968935	18.4154372469189	19.9826001927583
-3.5832575913688	-3.7451676732419	-3.89441789155168	-4.01106325497728	-4.11263757468666	-4.31391207913362	-4.58203434733906	-4.87757728315881	-5.16839800714017	-5.5002104817157	-5.75989392092505	-5.94820842870557	-6.06287344650979	-6.09209113259603	-6.00727102217249	-5.91504784473714	-5.89477262633234	-5.77699667983009	-4.55576249579217	-4.84180099625164	-7.20143933870716	-6.29526915053416	-5.61280037141994	-4.93590109704766	-4.48415162818922	-3.84282208453888	-2.98933634968293	-1.94521448147466	-0.759122896898724	0.644176885950378	2.25672491610079	3.62805403115962	4.40255096534914	4.8042513156342	5.0839699417465	5.11436943562949	5.01069000597538	5.52781314544279	6.42240473367557	7.42657988562221	8.3181451183115	9.44685187792491	10.6716738287735	11.9988379152452	13.4541723205135	15.1912436765711	17.1429119562264	18.9281570013986	20.2420958794669	21.2804774002934
-2.52094157079529	-2.75984466002108	-2.95906938577971	-3.09586200818459	-3.26250419522491	-3.5288511416056	-3.84693399525432	-4.15266591845839	-4.46932635673405	-4.8017404858368	-5.08217338976711	-5.32584465393232	-5.48230899060138	-5.51239333064894	-5.44943349226098	-5.6565324805112	-6.11681573880944	-6.01558574013342	-3.60483274012662	-4.71448293425414	-6.21138371565993	-5.75912735777246	-5.01618637404612	-4.83149073147815	-4.74684627026208	-4.24745377483831	-3.52393122525761	-2.51689107228631	-1.25500270903587	0.261048256100535	2.02503926005702	3.21193277417892	3.83091757564941	4.07189825521197	4.32908721450508	4.22314333084134	4.29699435105011	4.93965249795661	5.91814197233978	6.79340687120711	7.70439293514606	8.7873573919443	9.96132939145145	11.2099432546562	12.5999686078691	14.1842162979832	15.8915397152128	17.4271829430341	18.7980004120634	19.9941673552844
-2.91636199808499	-3.2054293678233	-3.45701552787687	-3.78385518170318	-4.0822909419835	-4.33269051273216	-4.55921529258005	-4.84571440387415	-5.15270119886742	-5.42556405322234	-5.58848719384319	-5.68312005225367	-5.65278146406082	-5.47234678982321	-5.20072489548803	-5.23622121388477	-5.48034303107534	-5.14970443193536	-3.79097429998473	-5.85288622817048	-6.44988718738094	-5.45461434597904	-4.97597858507163	-4.48735322582153	-3.96553220927201	-3.25593565309488	-2.2940221774698	-1.18252619513777	0.146541094325958	1.70985132483048	3.37966586079942	4.41149876089965	4.95438812056288	5.16298598269746	5.29551686802323	5.02779235508268	5.11812270691128	5.75840662422924	6.72047504219007	7.51100620682798	8.43090179644986	9.47746355479301	10.5538800818462	11.660274385248	12.9337401566217	14.4021359983711	16.0035331219616	17.7003150677621	19.5259190993453	21.3404794997983
-3.89482705352766	-4.08822089754891	-4.30610667723976	-4.51430305938151	-4.74551675951558	-5.02225869547146	-5.33822029658355	-5.66714681893302	-6.01981288976829	-6.3531487593238	-6.50989373621061	-6.53796843379325	-6.44753502195708	-6.24783541438792	-5.92060630866741	-5.91945823137891	-6.23458536903096	-6.34452300161634	-5.00545784948717	-4.60353669705746	-5.39927262882027	-6.54716716680558	-5.28360099444395	-5.32957863754442	-5.3764698932605	-4.66450779546083	-3.72892660542506	-2.2884761108848	-0.705144892784224	0.790935458119068	2.39536219636103	3.70754336310179	4.67376380046367	5.31343111709902	5.80985096343051	5.94762053017512	6.17094720274535	6.80351595599546	7.60700790322239	8.22018124870852	8.74361368362297	9.44971170784987	10.7550106995465	12.4763381356113	14.1069207308984	15.2416072189535	16.2999300929057	17.812226713758	19.6893425020813	21.5731351280804
-4.09256945809988	-4.2575885328258	-4.44925679844467	-4.59951896844453	-4.76292285792272	-4.95069089719267	-5.15452589511304	-5.32996468751203	-5.49951413967823	-5.65165828594055	-5.76295935340204	-5.83615846316423	-5.84517237569035	-5.7772422446391	-5.68332829581048	-5.85376335900808	-6.22461893555284	-6.06656304512626	-4.58546988188496	-4.19163075681587	-5.31588688494421	-6.3545209662975	-4.61347166851348	-5.04664017674591	-4.98030330067255	-4.29236546076283	-3.2989856912656	-1.78076587117233	-0.157644428959013	1.51571823595349	3.30489721594564	4.61632575107333	5.49488362420121	6.04491606103404	6.48641858023623	6.52607622217646	6.71786556037472	7.1860792763636	7.75433514707067	8.07913396494225	8.36021887831051	8.95246067657953	10.3486695425884	12.2706211395074	13.905869455737	15.0496178081743	16.1594976474333	17.7679222068219	19.5906960307599	21.280451862728
[truncated: 150 more columns]
