# Supplementary material for: Phase II monitoring of process variability in multichannel profiles
Source: PLoS One. 2025 Dec 12;20(12):e0337707. doi: 10.1371/journal.pone.0337707 (PMC12700403; doi:10.1371/journal.pone.0337707)
Supplement: S1 Data — (ZIP) [file pone.0337707.s002.zip › Data/C4F4r.csv]

V1	V2	V3	V4	V5	V6	V7	V8	V9	V10	V11	V12	V13	V14	V15	V16	V17	V18	V19	V20	V21	V22	V23	V24	V25	V26	V27	V28	V29	V30	V31	V32	V33	V34	V35	V36	V37	V38	V39	V40	V41	V42	V43	V44	V45	V46	V47	V48	V49	V50
-1.9139935388519	-2.0423666476092	-2.16518815847477	-2.28357994754186	-2.43962320072484	-2.49872394723434	-2.30446496833673	-2.35711488468633	-2.35637743738397	-2.29865954622674	-2.27458918255625	-2.24065392286294	-2.11606983118557	-1.83940588764369	-1.59488302709809	-1.44913331292537	-1.71422077890309	-1.21780582912156	0.0179694377914006	-2.57770971226651	-3.27808422451119	-2.38033553790483	-2.05481320594423	-1.7939381152258	-1.52454852499969	-0.99182114624668	-0.598499454665288	-0.118026734978257	0.273131341092294	0.475596042628791	0.532151735860645	-0.419614564389046	-2.21917735389359	-3.95831614526163	-4.39571002091167	-4.07602325892434	-2.90740245175433	-0.481307129721645	2.86976093050033	4.35324777694058	4.64679329548779	4.57461611757636	5.51021842013065	5.82934133927109	7.18099148858532	9.45228433235669	11.9810015073549	13.5057272945447	16.2162553424932	16.7377721601003
-3.00403784658264	-2.94109710216363	-2.92763411352861	-2.9788807705261	-3.01106699185397	-3.07818251839367	-2.93324532173762	-2.9303841651614	-2.87907871029698	-2.8823968705905	-2.81563734962195	-2.79376096029388	-2.74283373941245	-2.43966581404711	-2.30322026174206	-2.05797752263173	-1.96115101733628	-1.83008077758533	-0.621246846206572	-1.56582249987497	-3.65935333479527	-2.72208204814211	-2.18253478459119	-1.82046808851829	-1.59016466299119	-1.19872470976652	-0.81304678751464	-0.282938084156959	-0.0845907958802824	0.000983912780058369	0.462635432690383	0.159363463166347	-1.56790372650665	-3.54297595943858	-3.61232499666804	-2.6169872676995	-0.88820720175293	0.574918641930905	2.79393257092035	4.40656635455512	4.86783417412571	4.82738497386363	4.93856678799944	5.7160564126572	7.64863812259585	10.1259878868055	11.1818146668929	12.4362007016083	15.4610572648105	16.1789346108868
-4.29036466995662	-4.22041105125398	-3.95929458307465	-3.9510440304497	-3.94954734083328	-3.81192722604704	-3.81981381907564	-3.79326763692317	-3.93903380437997	-4.10830351188401	-4.08149820101436	-4.09394689731476	-3.81015321240332	-3.4448216827229	-3.02735649557664	-2.68059913882197	-2.53789973380414	-2.30803893668083	-0.741925496673975	-1.60216609618904	-3.49722055495712	-2.51760773487852	-2.34371276460647	-1.90378092028821	-1.40099810268252	-0.632436933831965	0.113392946260248	0.675091002233999	1.03832232651302	1.61054219598911	1.74617475979944	1.02077103645462	-0.693339705720005	-3.24478741957542	-3.53636819587533	-2.23146542284017	-0.133113064920392	1.90133618817476	4.88178167207389	7.1204720207153	8.10140279725956	8.22753200980789	9.03564602774117	9.69100113135413	10.7802952712213	12.9498941142045	14.5257120406375	15.7446395864654	17.8164453013884	17.6774350815483
-4.40059067081092	-4.50855216928804	-4.69800004666182	-4.79668771336256	-5.1262132096354	-5.11546777543991	-4.78976947291102	-4.42407908357215	-3.98090979160349	-3.52316198149312	-3.26385360096006	-3.19114685620153	-3.28769200542301	-3.15011657411907	-3.07251892990153	-3.02428633134656	-3.13935625135084	-3.124970351589	-1.46276116950806	-2.27581890056584	-4.16938401181592	-2.98707253957603	-2.39665515231436	-1.70480670354071	-1.11953898787024	-0.396688657803369	0.21547101429107	0.736840675221124	1.1116838169225	1.82432683258923	2.25978068193074	1.78817602336129	0.586789642183817	-1.13997534130369	-1.28440527780257	-0.543991237502874	0.916183876848565	2.63024943149506	5.32104311457089	7.16065253409038	8.01040470686068	8.2617899010078	8.86201956669802	9.49781871477397	10.7177569126359	12.6756360522919	13.4577173352559	14.4472551701404	17.2529337437738	17.6472043860057
-3.0938858929316	-3.11789666453228	-3.28974460289547	-3.30357497252913	-3.4159689475297	-3.35293011126645	-3.29355995991322	-3.22216674261011	-3.23399813510834	-3.19237884519079	-3.25506110786191	-3.17351808954185	-3.01930758193334	-2.67516266813455	-2.30187845143392	-2.18202185596903	-2.48357346059617	-2.78121067520006	-0.990057395892002	-1.86549481059221	-4.1793515793032	-3.26274113580594	-2.76476401909855	-2.18274039830581	-2.10296660644729	-1.68321994298543	-1.32320013398553	-1.26459053595505	-1.14212723422301	-0.984238925310184	-0.881813248272041	-1.45021034711854	-2.96938771963404	-4.79073159444574	-5.23221276712503	-4.74599143688766	-3.38925254952613	-1.61753081116341	1.37905363380268	3.42764391894659	4.31083966494303	4.38676405927593	5.16739674886526	6.2740059704461	7.9574515686447	9.98994776689238	11.1380392234863	12.2711456855917	15.3055287106925	16.1838948058673
-3.86143475165285	-3.57784414515789	-3.19993518328027	-2.89149476673136	-2.61562734649781	-2.5411216220581	-2.56225226319667	-2.52749616631389	-2.72462340578225	-2.77595509040325	-2.83171941541715	-2.69185585816678	-2.75687333312212	-2.68674707124457	-2.73265306827888	-2.78039068766868	-2.72170840714954	-2.22409155631492	-1.1602858200695	0.217230853413538	-1.98192000741268	-3.23003202828524	-1.41193868521963	-2.14769003166	-1.99556364017097	-1.77376907784693	-1.38857570271667	-0.907309288247678	-0.180218525917749	0.513196758083694	1.06154566988666	0.278416053470175	-1.35837556100176	-3.01391935730176	-3.66407219063195	-3.53040231486231	-2.1654283195751	0.379594904838542	3.18138868599257	4.93698880379603	5.94817681564067	6.5301445038178	7.0543818757978	6.63431439951778	8.10281264853962	10.311492286016	12.0199466466929	13.0662100628406	15.2716706420307	15.6151744143264
-4.82757427946246	-4.63555165508042	-4.44227726823177	-4.12268716732963	-3.69846234882692	-3.40915214551568	-3.27206137772722	-3.17670131747838	-2.86325010027398	-2.70671386461645	-2.50950144765524	-2.46724990805482	-2.47002493814639	-2.34352158042442	-2.5033683442209	-2.46575219081818	-1.98342858770324	-1.16910110306875	-1.10402064533806	-1.82530646555438	-3.03551585987284	-2.83890073290711	-2.13764046966638	-1.30746691949164	-0.623353579237927	0.185803489167552	0.879499306262269	1.08646888604644	0.909394357439457	0.966955983016203	0.711718382933768	-0.113390421902401	-1.71337873781235	-3.95650684249054	-4.66430921107371	-3.20742602540867	-0.543617150453049	1.50850908278507	3.88575360366219	6.13130719355388	7.12610506375424	7.3223166102317	7.32318945204264	8.42860871877074	10.5060158699297	11.5450878196621	12.6847211347192	13.5654634452054	16.182242720617	16.7479267333245
-5.05583037678904	-5.0029365930199	-5.10205390695311	-5.01840800334238	-5.01914037730447	-4.88525701324491	-4.6472162613108	-4.35839022880287	-3.95154523960472	-3.55485352824687	-3.41616838825875	-3.52288522651987	-3.46342424320321	-3.54008942383473	-3.47207439122475	-3.4232765718481	-3.25351893136419	-2.44232245946533	-1.27630181623299	-2.94277231843112	-4.23841741172688	-3.09059171609814	-2.24142899071801	-1.63243545280378	-0.985207151795588	-0.247959475605489	0.245508469895206	0.659644907535424	0.923617182867467	1.23206475487388	1.39310587348472	0.447972016946278	-1.34979777563436	-3.45096266813911	-3.41317742417405	-2.38145361979502	-0.582110439081596	1.57112473131603	4.75242153748814	6.88142335634973	7.65286948545232	7.8423773310125	7.96771509077328	8.84558124375365	10.3276430037816	11.9861351926806	13.0816585954612	14.3948975390306	17.2149500002547	17.658268389039
-3.16332021945413	-3.1724094800211	-3.24651414500488	-3.17872921874957	-3.27875880075126	-3.20898927633451	-3.14915118963555	-3.06855084254966	-3.12390522898149	-3.2003246102887	-3.06986928039681	-3.13054344783242	-2.92740092686841	-2.63879186386261	-2.33794432961516	-1.9916243295085	-1.37497165917546	-0.455955819388238	-0.710414474392088	-2.22818892787735	-3.82730977813698	-3.2051579192217	-2.56029668802379	-1.87848246834231	-1.09035422010848	-0.405043447240287	0.250478509990948	0.41424600023406	0.528976435373332	0.236996873971309	-0.422588856786354	-1.42461523373753	-2.96884731021031	-4.48393591185383	-4.70693181935395	-3.44875648113085	-1.11261184310369	0.857550380131406	3.74676315103588	5.87099919660302	6.11500416920796	5.33243633822249	5.92584146287702	7.42876541745058	9.10619710544387	10.2972926118315	11.5433852638733	12.8489347582599	15.7381941123791	16.7366385117183
-3.7642320182211	-3.6311722375678	-3.23517806644492	-3.00293858358836	-2.74898763344211	-2.69739181989257	-2.7228707698762	-2.7846307499624	-3.10187829914977	-3.22437383400541	-3.1738524124005	-3.11659386964094	-2.84868861623219	-2.39852018293805	-1.87603067639829	-1.89441911318095	-2.36746652987715	-2.04081585548542	0.0417773380402154	-1.59164072784838	-2.86988202948761	-2.80114142165527	-1.45527860619331	-1.37276479398763	-1.12745939465713	-0.723826199266173	-0.21829947136246	0.0515011161498832	0.474845248432182	1.22011989854382	1.51559661759016	0.5349324285447	-1.41188389026027	-3.39813021094463	-3.59750446208895	-3.23620364767533	-1.94786604191299	0.353862297516029	3.56626389339097	5.24238642713231	5.99810358240766	6.4411225657496	7.30249941060652	7.58206969088035	9.02383889674491	10.9290049654259	12.0845564102408	13.3220626185039	15.8021243179573	16.3359303163726
-3.54959329076602	-3.64751840560249	-3.5851856119824	-3.3363243804261	-3.17504116524766	-3.06636847722438	-3.06796280366625	-3.0311273155821	-3.04036669290303	-3.20364022024919	-3.24709824364118	-3.25360597234571	-3.15828812702817	-3.04889442953713	-2.93236674357623	-2.58324750266039	-2.11382565461873	-0.891556550203293	-1.03926763184104	-2.61104194134206	-3.98733945712946	-3.60542241245657	-2.90802126056059	-2.1055197337054	-1.51082287976518	-0.853566921675913	-0.110798662610995	0.229699486682278	0.174806853482668	0.321854913458501	0.159134776359126	-0.299405807590806	-1.28822682498119	-2.5264470197055	-2.73524539291102	-1.87994533017321	-0.458082808742495	1.18938914430436	3.53508798686113	5.21352431034527	5.08607283220842	4.07782837804839	4.54399645871992	6.01413372780127	7.97901240404515	10.104276551992	11.5291245373653	12.7684062738715	15.9699376554539	17.2692822204143
-3.24875613424794	-3.16850156911981	-2.95029673808469	-2.85846399514836	-2.74614894582807	-2.69580117176698	-2.63472505066033	-2.78261510273396	-2.86744452126306	-2.92393413972496	-2.78381207420238	-2.62850146467196	-2.28142418012601	-1.76113714890269	-1.2498430044977	-1.25202824522701	-1.59307511924149	-1.54878528853446	-0.29204592808965	-1.48396096500147	-2.31766826155157	-2.45401521098978	-1.58160838484104	-1.52078147830265	-1.39145907885985	-0.898712195863328	-0.559087355973128	-0.152668706784295	0.385666846370488	1.009429929449	1.64655466425028	1.21001893805533	-0.0462721178473875	-1.37995356189071	-2.02213208429366	-2.40878375807726	-1.99101813445752	-0.234844659978547	2.26512551236777	3.72718734590835	4.58549483315301	5.30139784381363	6.32835698432999	6.95452721709458	8.22380742173269	10.2579624159583	11.9857599015683	13.3132957003866	15.6450318707139	16.0250077503266
-3.6190742517312	-3.58628946603216	-3.77706657647337	-4.14560443174579	-4.44523104726098	-4.58391908496257	-4.38104264729573	-4.13915582354633	-3.69777584539975	-3.2424838262751	-2.77588918538784	-2.63938475238816	-2.55259939975939	-2.18217461967927	-1.7807071956391	-1.59854153898184	-1.28925518102042	-0.818056851595815	-0.369633390715245	-0.947653502626271	-3.12802716333454	-2.95145559857385	-2.20962100576025	-1.20096514306995	-0.526466611670503	0.526607924497456	1.2031054206121	1.66453739843462	1.78432621860792	1.99084062953788	1.98659046404049	1.53687842686848	0.125608172933249	-1.96061984342272	-2.59522957896509	-1.40784076288852	0.952253064742179	2.81049392216302	5.11003061742011	7.41024038522126	8.07231941066027	7.78459020034518	7.84826546584735	9.24193796324562	12.1257364596362	13.8974685419099	14.5440692670249	14.9532411330649	17.8007638093545	18.2476220397965
-4.04471536707541	-3.91408123447798	-3.69431892479827	-3.54558612443282	-3.41205769698241	-3.19138853434757	-3.11634619492793	-3.01268161993218	-3.04686446451638	-3.10162073037794	-2.93275345715853	-2.98254084913649	-2.85017443605182	-2.543404113872	-2.26702054216765	-2.51129761028514	-2.94850797649339	-2.62856625774511	-0.149750873781678	-1.77804370379015	-2.81843998071692	-2.37871163162083	-1.41985325715933	-1.34436546384262	-1.23109016104337	-0.949515089912348	-0.510748444625386	-0.16256752216138	0.176929546147511	0.741156489296817	1.0125874276512	0.0153934696891556	-2.05111570574477	-4.04953062887904	-3.99368830086443	-3.13491039700934	-1.56613265566106	0.695310106026363	4.08832572662978	5.67982880300239	6.47485826638153	6.6886427250304	7.42633100569128	7.98733582250204	9.31701677126679	11.2984677682356	12.7649356523809	13.8662347254641	16.1426041990826	16.2583723750641
-5.54956575080377	-5.43599032213495	-5.1959958897559	-4.96880309354993	-4.62212669680186	-4.35911497805484	-4.21873658825271	-4.11857972364958	-3.9718060101022	-3.61479110575459	-3.49565723294055	-3.24957940281975	-3.21108234550905	-3.2493627090582	-3.0427453234427	-2.95364854100034	-2.43623473440329	-1.52948143100316	-1.22394919318818	-2.1333010697888	-3.83386758747957	-4.09941929427497	-3.25422944462361	-2.04567754310047	-1.26324279672917	-0.292946731365561	0.591841507954766	1.21733443190591	1.40816727717499	1.53837158232283	1.21168916962183	0.407177199250515	-1.39208659092117	-4.02322269689731	-5.41925579469401	-3.89527172804972	-0.694081462756237	1.82809330332286	4.60607081516283	7.54169216180109	8.94453507352106	9.06450820620213	8.93780863619627	9.44027626349553	11.2449708086561	12.9272720744606	13.8898980894231	14.4248918736446	17.3170387378758	18.14022473222
-4.92900382410723	-4.6200007775906	-4.12683853749494	-3.51127415225619	-2.85892837296621	-2.59811332406123	-2.53832839614324	-2.34464456552158	-2.38964081196806	-2.34169056746199	-2.29922788560989	-2.36176945856685	-2.43109461032778	-2.41421889244642	-2.60903707354794	-2.58821873176503	-2.39464422919565	-2.07648724740603	-0.425056483795044	-1.17187307867638	-3.0311474960788	-1.76762542273534	-1.36607888795666	-0.81323127498157	-0.647190343065011	-0.11114529925264	0.294231993879581	0.736624856135061	1.27084170849872	1.69844829636295	2.17441969407537	1.64559832351398	-0.0904456599729683	-2.33247970655556	-2.78356105066514	-1.8501275420594	-0.151628923187842	1.70986729663615	4.78501618500136	6.83565119548854	7.32692316053104	7.09984505861298	7.54364086622778	8.25198580621407	9.51920114823219	11.3316904170167	12.3372621426263	13.0892201521706	15.5141180277144	16.4191419878812
-5.24548031690943	-5.00407215793176	-4.93275773110214	-4.75570090572031	-4.52212832669775	-4.44470216429091	-4.1799929002471	-3.8529636489566	-3.56742227214448	-3.22164894204826	-3.02920882036874	-2.96247606403658	-2.90402753845364	-2.87840817643134	-2.88775493457324	-3.07553517356133	-3.58358593676291	-3.31351625253943	-1.49889393464812	-1.57365125076341	-2.4675853112108	-3.01613096478639	-1.50381616418414	-1.53869834368385	-1.39939481702574	-0.861594605676221	-0.337802772076323	-0.00591587872202119	0.483653087556882	1.23904781325445	1.77257641317266	0.782444461902848	-1.57465682093059	-3.8728667371758	-4.18602952935318	-3.91102986185167	-2.47408981095545	0.212252797412943	4.13234102140532	6.4607998649319	7.89870445653418	9.03183844075228	9.9868497777781	9.97189265933519	10.7371062208709	12.1982008992995	13.2556331315873	13.9082071841743	15.7938404632232	15.8778752136565
-2.67638516575592	-2.58532067802866	-2.48181675482036	-2.58395693909557	-2.54180452060261	-2.43909989391418	-2.45633092134061	-2.53236815271464	-2.65127188360465	-2.6347892298541	-2.55520722651765	-2.49261328002606	-2.17357882808431	-1.87047919706311	-1.68229010163262	-1.751412477883	-1.95506989851201	-1.71236563112926	-0.899204504434636	-0.332571248626073	-3.03943730954364	-3.40453791984736	-2.03578887350098	-2.30457452948637	-2.20075323868009	-2.07767046404434	-1.4856976294929	-1.09107244162357	-0.702844513143703	-0.514780559509691	-0.840493936528769	-2.42044025498872	-4.91057643349153	-6.53222198769326	-6.50922233648637	-5.63812237606066	-3.86517477776498	-0.783381505035504	2.61015383358544	4.17089662753132	4.93416132436068	5.55595335549409	6.12341258311404	6.14458494210605	7.85189149783592	10.2989442440757	12.4423274292311	12.607609574443	14.616119545457	15.4646611448525
-5.21587391811088	-4.98066222387352	-4.7130491417118	-4.31224404798124	-3.98602376925442	-3.70237421780758	-3.50867950018568	-3.30270988067512	-3.12353958140822	-2.91135010801036	-2.75908521367111	-2.79267173593584	-2.89402741596801	-2.93900436191217	-3.10330943022872	-3.13917171778223	-2.84642427527354	-2.1911664673508	-1.03843294378727	-1.36334396983571	-3.58242927424752	-2.74070361359332	-1.99443076938628	-1.34735678395388	-0.953464891679757	-0.422662340290556	0.0547200301536778	0.607382753742246	1.03245506453248	1.52641521909344	2.12409892090848	1.89286417650534	0.531148428711965	-1.69532607239783	-2.36754560487323	-1.98598625307635	-0.689356046524105	0.888328926412006	3.61504106206242	6.01249610105268	6.80001921929896	6.59299302388339	7.17114445515673	8.19973485616373	9.34756889761241	10.9966860879458	12.2831142738558	13.4889252410636	16.3114317961209	17.1031620770553
-2.7329668745923	-2.77186252654881	-2.84278363396977	-2.92453996650191	-3.07324238147259	-2.91037798632868	-2.81535022831521	-2.65233217053332	-2.6386858648874	-2.56256989822616	-2.38496755740334	-2.23542652667384	-2.27829853439399	-2.13489625010187	-1.86946412182372	-1.84874773469689	-2.15653692332151	-2.15005001638081	-0.670622280760464	-1.43443884390774	-2.60594438862012	-2.7203872715641	-1.71251785090307	-1.6787980829587	-1.63867517853316	-1.26008368299396	-0.943549837485021	-0.609846875871556	-0.231335674566717	0.0993337541651945	0.289577877822696	-0.497027386182942	-2.51771548077192	-4.78396267980112	-5.34421442262289	-5.11698390887162	-3.70535632311649	-1.40238944537698	2.37721931251471	4.41702716003083	4.80468587232968	4.50081138151522	5.63068847769192	6.39610534446518	7.94060524082786	10.0375581871567	11.1498703028389	12.5422234879943	15.4114209370507	16.3817849636113
-5.16359930405911	-4.91727973777666	-4.47879364121516	-4.01610262010705	-3.37614844437653	-3.11347294007633	-3.01975036818195	-2.78495917599641	-2.70230617249772	-2.61517471198594	-2.50195629065255	-2.48484334450052	-2.55133198746548	-2.45263189232544	-2.56653153205267	-2.53734240199992	-2.51825240384712	-2.35155100972626	-0.549508041671778	-0.643324187128996	-3.28130634576774	-2.17126327865851	-1.64850911649377	-1.02946037864707	-0.788405096219963	-0.527918886277851	-0.0630420862116329	0.285235035616993	0.566274587278146	0.570422514388667	0.265253333671329	-0.794372705529375	-2.84869592779895	-4.99721186866226	-5.60539612300559	-4.23682773606672	-1.87818312886329	0.405302847446473	3.43302436089263	5.89654239296112	7.11074634518081	7.10722913199511	7.25745376961493	8.46693762579805	10.6853073322018	11.7831748703971	12.4774910210319	13.2467505436397	15.9083651597227	16.4257141347948
-5.01581053285116	-4.84740715128052	-4.80068281196923	-4.78416308334588	-4.72601721844497	-4.68328115473348	-4.41317843607324	-4.28554429293639	-3.88166772943649	-3.61295691360621	-3.5317560506681	-3.26211692662367	-3.20381741412923	-3.06460534525473	-2.93237213249062	-2.6623704098293	-2.05629093854893	-1.45453178645379	-0.616651209944931	-2.00079411007141	-4.00463301436298	-3.10472598729005	-2.41709037773072	-1.68086162256144	-1.01140450042632	-0.145778203488318	0.661232267645213	1.18427780433671	1.65984266469921	2.05077441401194	2.23773963125041	1.50581090250466	-0.346168504310011	-2.55761101705378	-2.93489678413602	-1.70984858047565	0.320699387281624	2.18306221297179	5.03416486815923	7.19166070917565	7.8934874593192	8.00060565545459	8.6918006752043	9.70204194114073	11.255975357184	12.9192951256089	14.2169958891486	15.5401612387176	18.1379032033795	18.5961013251311
-4.17079584434464	-3.99750266309735	-4.00249096968164	-4.14245012694047	-4.17062837496311	-4.25905527963394	-4.03784648944062	-3.77146645988085	-3.59693910631582	-3.34038348406594	-3.12581561008183	-3.27553255474278	-3.33104631272524	-3.15750358171054	-3.14368353530526	-2.90833518824587	-2.11483993333059	-0.361287642821042	-0.311210087975971	-1.85583130631642	-3.43597739017752	-3.0323804964453	-2.06231800244073	-1.20792734479167	-0.641367104936011	0.19461035259699	0.898441476539602	1.63210421187799	1.91847857085303	1.33947273700861	0.0349806801801532	-1.7315648921992	-3.28372755520658	-5.10495567071183	-5.28185585624055	-3.52621673462915	-0.471856609893796	2.16307691927636	5.56340597351751	8.12113461701255	8.82926988290708	8.30474077515249	8.91009027132313	10.371435695957	11.8438273276063	12.9335249728978	14.3640985081507	15.5583232010827	18.0366431640564	18.8723469826108
-5.45804559910686	-5.15372596302836	-4.95942260060603	-4.46572285636322	-3.9244236701921	-3.74329026670505	-3.60536508507776	-3.41943120223724	-3.14087443559264	-2.93975153400231	-2.89576114192416	-2.89445527353623	-2.86291996293041	-2.91557857855642	-2.91441139025726	-2.93796037879134	-2.91031406670594	-2.58241604159715	-0.850635139060972	-0.823663312829692	-3.08103441517125	-2.63753387866077	-1.96486719371908	-1.17308423055119	-1.22432979876594	-0.835037007483355	-0.337623990214091	0.11613110547436	0.544308834531809	0.93585834797285	1.40814698949106	1.04646768060516	-0.950896792272577	-3.77072396841439	-4.41165255114492	-3.0092386062274	-0.621262247529859	1.1727789177087	4.02005727540985	6.51894561656177	7.97788180359996	8.73778754228392	9.22044189371029	9.79362740752659	10.8166800151025	12.36342666447	13.050306545756	13.6181734240359	16.0746727704359	16.5574380592923
-4.05277542267197	-3.84842989314348	-3.49533250672956	-3.23490292094015	-2.99630824728968	-2.89312445309186	-2.80413338547458	-2.81182518381291	-2.98549698152096	-2.96982338608135	-2.97102569860037	-2.99569407577314	-2.92028286578937	-2.73843418663028	-2.49690652295069	-2.52410342756528	-2.7276075610976	-2.05084796850944	0.180914335942801	-1.35875221784268	-2.2274639532648	-2.0466473667941	-1.41009137312627	-1.42434234201095	-1.27733381290871	-0.821490333483998	-0.521294543407859	-0.0826769855324029	0.471143604834032	1.2394043241966	1.83708029030484	1.55246141019979	0.450723970128253	-0.762554561036079	-1.03220883483546	-0.577382296737606	0.479713225156997	2.16604017493764	4.63972611839996	5.77930600703599	6.04969796671273	6.08793100538641	6.83004545762632	7.44645054565368	8.6756520136605	10.6597890532638	12.2722662760545	13.0857517166947	15.3005901804823	15.8083156045884
-2.4241027659525	-2.57071602773989	-2.47499478826503	-2.52238577724524	-2.50796220102028	-2.506172239432	-2.3729005083008	-2.30109953911287	-2.34153838673189	-2.37104034961439	-2.28447717255023	-2.2519317627212	-2.14255958487812	-1.86591222958906	-1.47145676681265	-1.79949836564102	-2.31158006158661	-2.24782638458055	-1.0731632464149	-1.27221152367073	-2.33920794190629	-3.00674356760283	-1.75120772772934	-2.08845027483339	-1.92666545466205	-1.52065783085135	-1.3302923678183	-0.944006510916792	-0.591929072657395	0.00826222067487112	0.347091173836152	-0.513320554728551	-2.68343152063326	-4.70273373320912	-4.93662047683186	-4.03239086511168	-2.39495184302594	-0.0920620699970546	2.96646632568857	4.74279361705886	5.80903882733381	6.39488747807735	6.91335843549509	6.73265034358809	7.97817832969858	10.3304256847579	12.2324961833769	13.2398978616603	15.5270741133598	15.9824355343625
-3.91227612021192	-3.78580763933224	-3.40981695841528	-3.14184713969911	-2.76481532140174	-2.6987722566252	-2.69932894760721	-2.65572052674493	-2.67091393485442	-3.03967351609	-3.21997991422078	-3.20291714820277	-3.07124842156204	-2.93268463520379	-2.62157121085973	-2.32671156662866	-2.29020114296558	-2.04877183364982	-0.153232669365372	-0.427638036658328	-4.00506810774997	-2.8419398961041	-2.18899174344955	-1.56603873483062	-1.37625483211055	-0.987905705130756	-0.598686609285566	-0.228852827919699	0.093578569851808	0.0614429818278162	-0.114925883015411	-1.11452759256912	-3.26566580977548	-5.97017658633361	-6.65389042939784	-5.1177957645828	-2.33396776593729	-0.216079130485601	2.6590479182659	5.3010357679919	6.51877995213235	6.87760161539987	6.6034812277015	7.35038126641366	9.77992490081386	10.9751344183538	11.8365151549062	12.6221380456514	15.5429391475028	16.4528606020139
-4.76935954394979	-4.68920843536884	-4.73604071965763	-4.80527108613242	-4.67075169955678	-4.70361823232701	-4.5909796621989	-4.35783023303558	-4.11673710407629	-3.88324263446212	-3.6025397854602	-3.64005808757868	-3.60078425051628	-3.55150121839765	-3.56849355435785	-3.29280691708322	-2.68247827540703	-1.72289875339317	-1.4375367965559	-2.60020157435456	-3.71940851147408	-3.37920800693475	-2.56057565187285	-1.52559371722395	-1.01252126131054	-0.185502936884318	0.552745370058195	1.09950448315424	1.5286881298496	2.07080160134609	2.55344134216659	2.23353302569683	0.856346458194737	-1.45657508252615	-1.88282908404903	-0.963523000828451	0.776683041450477	2.71491530530762	5.35418622068266	7.50844772163146	8.20497976981821	8.01512072526587	8.1834682954738	9.12323530432721	11.2663264014388	12.9918677287338	13.597013256237	14.0742420865092	16.6726460414938	17.3416077604957
-4.87356789005722	-4.52762442226959	-4.12897694674046	-3.44939846294405	-3.21149648501358	-2.93296976448402	-2.92079081328444	-2.92624495736035	-2.76022549244629	-2.76824719006171	-2.74860331454157	-2.70823200049214	-2.66237966080318	-2.41640115117887	-2.45713546274699	-2.72823472441238	-3.15990869190387	-1.97739384680517	-0.217133117743944	-1.13547853627478	-2.32480674900064	-1.98192402467783	-0.925203169497333	-1.41173504722393	-1.01982173137478	-0.582766485664435	-0.18053359807901	0.388995173095261	0.942476158124739	1.53816587478344	1.75517975039346	0.29558497535378	-1.94995130133403	-3.62183638248454	-3.94798524010847	-2.91895541736884	-1.54244048781441	0.942864569658362	4.06152950237489	6.0276803803977	7.5309977384177	8.64121587685417	9.1818776550615	8.98199170433741	10.1110504074987	11.731347348853	13.4814958733802	14.0055033341957	16.37843921441	17.0479759414212
-3.51989893347109	-3.27141010248321	-3.1487447289205	-2.84982263988946	-2.62220785509219	-2.57914058413965	-2.59022525634655	-2.56396300918586	-2.84469216108017	-2.97708816059518	-2.89997548212224	-2.93948207340395	-2.82914034765393	-2.58270370989022	-2.30214385402604	-2.084985162119	-1.70252268759394	-0.684419362005341	-0.0947153244074265	-2.46496451908707	-3.3846300069139	-2.41461465251407	-1.69959624042722	-1.42134476106136	-1.09651823014826	-0.773654612033404	-0.373409622484786	0.0184215429107589	0.278198945298439	0.722661775251013	0.931887399651028	-0.0216496494134603	-1.78484464172528	-3.4208512103514	-3.4318889875271	-2.77789628550997	-1.5694933892233	0.380031308791845	3.17684084303982	4.35207680296375	4.63008709348408	4.60635617133363	5.46972247096566	6.27454232554589	8.01077286121333	10.3256323149615	12.479052447001	13.967704615668	16.736928337799	17.6850360106841
-4.36452284884498	-4.23306177492481	-4.12912250909701	-3.86092354505536	-3.54140458974867	-3.35926811849049	-3.25490440283034	-3.25263154873079	-3.21820295055453	-3.16948718513719	-3.2238823748316	-3.20422048932206	-3.21315605078899	-3.16873676434318	-2.96577530546873	-2.87416476841503	-2.88741361416202	-2.45418557341939	-1.29459711802011	-1.60634326574494	-3.74188080196706	-3.00198693274561	-2.41367674010834	-1.69918956127694	-1.2866743662625	-0.734860486553016	-0.257159090374648	0.296386831416292	0.840029013709079	1.3845452533436	2.01176637440507	1.89783453417428	0.514440284032324	-1.7186190063235	-2.63019557211775	-2.11040709450456	-0.941285216559184	0.540853455240766	3.13696444056813	5.43757569862014	6.39632668002868	6.67779496787295	6.94060297480842	7.66598958127311	9.11110644885477	10.874270086831	12.1953933992078	13.191214121819	15.9579850667168	16.8516505819214
-3.7803569904072	-3.67774892716195	-3.53461132990349	-3.26092672567824	-3.05659886568905	-3.05068359030989	-2.91338561205747	-2.94103419745645	-3.07244808333802	-3.24857773197989	-3.33300468583451	-3.30994824149711	-3.25970625604484	-3.17251287964484	-2.94358873420998	-2.62504964759403	-2.46239960123356	-2.03362573566009	-1.00044945049676	-0.98196514714972	-3.71703050630551	-3.28652361609003	-2.47413798144656	-1.86006822527003	-1.55589881882753	-1.15095463451314	-0.672077745095867	-0.294250353265026	0.119265928846347	0.400219708778325	0.544351102286745	0.16836564698883	-0.9740685755831	-2.72859780562626	-3.59154766963232	-3.03261327220303	-1.6255387388922	-0.118960803139572	2.13976781995509	4.46104517124149	5.45192537042791	5.3308620225684	5.32731821673092	6.26858432675588	8.31883325010394	10.8107741577299	11.9277847503817	12.2448811861731	15.3887775755465	16.0188019571345
-4.81545856820057	-4.76812120574507	-4.94496895657811	-5.12171133831846	-5.21115271376915	-5.17049338338485	-4.99798668097968	-4.65764278031807	-4.29037522937904	-3.77824040056285	-3.42373773864207	-3.19316344293204	-3.38387968948402	-3.28008464522291	-3.09809147518161	-3.15879577884608	-3.2157294538055	-3.26014837452783	-2.00367677515977	-2.07465699492154	-4.22058302569633	-3.23956465445667	-2.62049323761992	-1.9546300469685	-1.24369282775813	-0.470797072313718	0.184098096538783	0.471161537170039	0.694690830146643	0.725828215964752	0.671659902150369	-0.257908981778281	-2.32591622408508	-4.94692936665066	-5.28201185978023	-3.70279992104311	-0.838441192262328	1.53102832809281	4.78453755928747	7.45136863633702	8.67820516011196	8.83181934059139	9.07514177948287	9.66086302003541	10.7534156269788	12.9551634668165	13.680999496189	14.2289188891534	16.679135562362	16.53435224038
-5.13480274869279	-4.96470376549631	-4.98946488497489	-4.85416678480175	-4.57498101620681	-4.28552651130605	-4.20905416009791	-3.92327796996678	-3.44602098906921	-3.00261683541278	-2.93597584049367	-3.00867978071264	-3.01889019102077	-3.03114998786362	-2.98929796369888	-3.05448680932424	-2.74798006691187	-1.86492694303328	-0.528243539201211	-3.10528283541053	-3.83326308729565	-2.58369352156916	-1.8505101618211	-1.24066856381694	-0.625037396400823	0.110460759471213	0.528964199315616	0.820082378860426	0.764906010887782	0.37523679603908	-0.271893201889476	-1.71712751938763	-3.68660703979774	-5.15320135696708	-4.54291506023185	-2.71205860719244	-0.306507193012258	2.20281392987729	5.51089141328512	7.1448241925378	7.47058733557287	7.41925190180245	8.36547384543641	9.64016841096118	10.930901541159	12.1447103985566	13.5446172309659	14.2449326330728	16.5947987556197	17.3081538131085
-3.82876903862219	-3.52192263967345	-3.27755874009711	-2.93096420391701	-2.63301654097124	-2.55040550904761	-2.63296329805264	-2.63795113796962	-2.98434255781198	-3.19004747164929	-3.18420325154429	-3.07708079895751	-2.82271084917749	-2.55785079751328	-2.06133204418635	-2.0560411962306	-2.39222856785354	-1.97256862163971	-0.328301471929828	-0.989038868569382	-2.4302505250604	-2.96197998559339	-1.53940700917606	-1.78963035141013	-1.60125900960568	-1.02085365437864	-0.752587686951342	-0.41622046265553	0.000976987228638315	0.831970930584633	1.32969372099224	0.576709968747092	-1.5481036397719	-3.75987712764669	-3.90057484196571	-3.63706220594893	-2.40919960932459	-0.00700367521034034	3.49001223454817	5.27698405053914	5.82381968887066	6.05006649627016	6.79092188321706	6.95309394422833	8.45711735540095	10.5854780439386	11.8179331816679	13.1583752543517	15.4522586431306	15.9555445259797
-5.74891777269245	-5.62893774328609	-5.21589729382989	-4.95594246216384	-4.61131261076398	-4.13346531866781	-3.98711466798368	-3.92747118860457	-3.78365720784321	-3.68229810795666	-3.44178541546883	-3.39867080284838	-3.24006516247258	-3.12126053624211	-3.09640338910503	-2.95067585579259	-2.79942823881252	-2.57441641830111	-1.9271841819621	-1.6626407467387	-3.79255968506721	-3.87890355733541	-2.90395818021825	-2.04401870583321	-1.35450870762531	-0.538637597973617	0.201706378160868	0.855661541316169	1.04138266601024	1.50497359172921	1.95244095702434	1.92201368996589	0.674050478588264	-1.38650032447999	-2.72856395433878	-1.4982482326997	1.02648493437864	3.0843896010183	5.32818261608596	7.76156169797435	8.75732931017494	8.78496234980952	8.83680321034825	10.2912680265507	11.8726828392512	13.5358294551466	14.0124197296859	13.5648110329318	16.0600145410624	16.7636424553537
-4.6972807730143	-4.38278197960303	-4.07707372542852	-3.63351093477417	-3.20360744266166	-3.18272012758851	-3.10073697953746	-2.86687450976866	-2.84616173247965	-2.82339985080971	-2.81686802330251	-2.89668717944177	-2.83094198982863	-2.90161920621951	-2.84635581249233	-3.11821960758848	-3.18180784149676	-2.52820381728289	-0.37685492270283	-1.63480668469292	-2.51535348647912	-2.27102891374083	-1.97298165473266	-1.97015129961436	-1.5655016741502	-1.09844520942575	-0.747137272653515	-0.406881014418818	0.00417179437342188	0.757381197827305	1.44939512816996	0.720342955793543	-1.16523493549688	-3.10503068907901	-3.17349454817368	-2.52862392849356	-1.19112477202684	1.15736946680108	4.41759163580526	5.93359635670791	6.49786016405164	6.51425247477932	7.03954457325967	7.42489704092707	8.69577824684361	10.5560861474919	11.6237695010507	12.6445432208715	15.0933052136879	15.8232815789252
-2.41051121225544	-2.50193493544918	-2.62847257378815	-2.94064299228492	-3.11506818815806	-3.0448154142948	-2.78658557235158	-2.74191238597022	-2.55809552800577	-2.42542009074237	-2.33667683502111	-2.17250783978809	-2.00297117147698	-1.83098825938512	-1.41827299044553	-1.81001471027795	-2.51243218214287	-1.84363986689913	-0.288047155636999	-1.69653372948918	-2.73550448374802	-2.65630066676596	-1.25574739205042	-1.80758443316261	-1.64395716762231	-1.34099774007842	-1.1393317990392	-0.816038906122258	-0.670575349522875	-0.631442807217854	-1.01575594970895	-2.49797497611562	-4.63359389623549	-6.22785879368861	-6.054304471278	-4.93753038232542	-3.33830556460492	-0.929091323883817	1.97614322088051	3.4008161430805	4.10622403535889	4.68854814571456	5.51960482065962	6.21067003918806	7.99598209940646	9.97831409393826	11.7456715122891	13.0732532890802	15.9420475297804	16.9099261817693
-3.93459057163271	-3.84439596063623	-3.9293242399254	-3.82178784409772	-3.74726213265828	-3.65479145692107	-3.46967257877933	-3.16747479127176	-2.74233983780865	-2.27406615535373	-2.06609308437759	-2.04932378827254	-2.10474871730641	-2.12239667173669	-1.96094059033294	-2.10102715919063	-2.57417425834408	-2.72582381846693	-1.16650997444882	-0.74552853545061	-2.75513980835387	-2.29179263443265	-1.7169758822264	-1.14529129473058	-1.15073042738504	-0.697352462085156	-0.249058807606973	0.267300632982205	0.733221209661062	1.37643907477587	2.12904419712016	2.1636068880132	1.00072990965892	-0.832652852481132	-1.56661376339244	-1.29870676079949	-0.310780884034915	1.28300626752216	3.59929951863805	5.65928372640229	6.38317055963078	6.34375949257196	7.23618263469221	8.64715886459657	10.4141377266422	12.6091177052239	13.3963924470097	14.0912347730972	16.8960375710039	17.1202271725488
-5.0628246249683	-4.84516916345781	-4.72683688235066	-4.65139076358821	-4.45361329129494	-4.37465688713947	-4.32225575457783	-4.18387635333984	-3.86015713496496	-3.82772994669663	-3.70339284621036	-3.52825193332826	-3.52863447527638	-3.31218407640536	-3.09855860499825	-2.79339866218903	-2.40919228826347	-1.98968046296968	-1.04558678297114	-1.22263991983596	-4.04462214602215	-3.57361426834873	-2.67662406753196	-1.63676560804219	-1.09982354490417	-0.159433485579363	0.456716172370177	0.973220177351455	1.10896440791129	1.33967886420871	1.57606791271086	1.17256943515227	-0.888671417670647	-3.84988626759176	-4.97378063192718	-3.54673200859467	-0.868402600589534	1.28478850656688	4.01991422120943	6.65204134278505	8.1319017935012	8.660752199345	8.78645933908804	9.25611066523609	11.1793941728958	12.683481721084	13.6068457596493	13.9151778594654	16.2176876459452	16.9327306138196
-3.5576286184028	-3.31583225802827	-2.94533192249818	-2.84444484550161	-2.75963068376542	-2.67000646310117	-2.61782617239915	-2.7025707033522	-2.85004502517139	-2.92442972147004	-2.92403059721358	-2.71289735562211	-2.3917835969695	-1.88796815921451	-1.61423051474579	-1.88339086522297	-2.61988324080202	-2.18594601384228	-0.499516349496015	-1.15652409686887	-2.65871794032088	-3.06888221381248	-1.5191900799995	-2.02017695537552	-1.38969501236507	-0.813740834655916	-0.648522050712752	-0.297367877176618	0.044949387349679	0.660030452821137	1.06028303968365	0.0679875166420093	-1.93565867584706	-3.54224496146063	-4.14026429661723	-4.11008715022687	-3.07966676791374	-0.765002874566537	2.38639810528728	3.80464918057236	4.82425495765756	5.53423886476497	6.32201670485127	6.74609204566424	7.87449014911168	9.7055282602802	11.9337054842722	12.9011865211737	15.2670687085054	15.9959503684265
-4.45934030120069	-4.35827052366327	-4.41814113706723	-4.62464026141687	-4.66385154455248	-4.7271990732	-4.53938771977262	-4.2896558480196	-4.00760071805129	-3.54561937851202	-3.35124744623548	-3.19440326248184	-3.22349295372128	-3.16609902453141	-2.94240364966269	-2.81536284026551	-2.44057045037824	-1.09008598485431	-1.34308593405647	-2.66282744575705	-3.99473579596008	-3.42055519330728	-2.56490298772526	-1.61156466659256	-0.791588366491067	0.116360094397629	0.931849772567378	1.1831900168053	1.34809968520243	1.44357771061633	1.28746647504845	0.879751825485603	-0.545435348059852	-2.43916122741764	-2.77957526416177	-1.63623366489411	0.510538224598602	2.07713068328149	4.3628974904888	6.24939766045945	6.98971966280079	7.05109642154759	7.20814347744414	8.51335567408647	11.0501273853215	12.3830399184665	13.6226537909477	14.4223414844281	16.7067627583149	16.3916154960847
-3.01803467077784	-3.03339276620782	-2.7524852053106	-2.63131281832371	-2.57815437097321	-2.55715109121778	-2.56336672112555	-2.45021857619791	-2.59097711522881	-2.66780666255506	-2.73226041286681	-2.82134645103221	-2.77699251105948	-2.78427066401239	-2.73016773162505	-2.53171638811223	-2.17245397568592	-0.829444903578478	-0.632106571145843	-1.71904640349305	-3.24096074423442	-3.26016584819998	-2.54095504194013	-1.65107957340891	-1.24063820025333	-0.865719738332934	-0.400238305618271	-0.104540562228837	-0.175682822609545	-0.48603401718802	-1.03186656209029	-2.33477736765897	-4.04345631458673	-4.94610355695489	-5.15821207679165	-4.03709917714684	-1.65572349155726	0.301335734897028	2.7646350410787	4.74346033780188	5.30033599460819	4.51782584779381	4.83611752057661	6.2797190142816	8.12889536472047	10.0597573322753	11.2892674684703	12.4000786442234	15.7914647744427	17.0785886675012
-3.85338290774252	-3.33539827295863	-2.9003321208718	-2.30070645346867	-1.96076054324054	-2.00773414850595	-2.12775455628374	-2.28258074917371	-2.67401609251539	-2.7011135824834	-2.66951885972067	-2.38152156913929	-2.40544473551755	-2.06075189868757	-1.95628323602423	-2.02243806291761	-2.04441993959043	-1.29927134411223	-0.053498965663144	0.147298716309248	-2.24762955687425	-1.89540733586825	-1.41964826073937	-1.86943544032812	-1.10646163574461	-0.869111461597717	-0.61991620860384	-0.189206236999574	0.649148238435727	1.69467521886995	2.07054015375785	1.22282716385377	-0.31396838256313	-1.79640690128296	-2.8375517030197	-3.19140657215668	-2.02202697650854	1.02392083419518	3.81041584708108	4.9442072500386	6.19697358615226	6.82901215558743	6.81285818809169	6.66576960339203	8.12808012399178	10.3195162492691	12.3937496647686	13.3097509746199	15.7170723620365	16.7267998022958
-5.1125376243618	-4.99658399546985	-4.94029833547069	-4.73513186120978	-4.59201478920719	-4.42565023872636	-4.32416004717226	-4.12130184370137	-3.69599783620073	-3.38516253255641	-3.33271719816551	-3.05027598487363	-3.00296044830636	-2.80862371810731	-2.44218354907746	-2.62728230642813	-3.09445440329091	-3.32733883458589	-1.80953710410305	-1.76803286806304	-3.10592099961325	-3.30276602949501	-2.13079786220819	-1.54271297240485	-1.39994201281596	-0.665775344757907	-0.148308632572022	0.252313434987627	0.541720110718761	1.13904828166259	1.57317809792873	1.10750910711713	-0.425629304969813	-2.45710756979745	-2.85796184124125	-2.31846745891573	-0.808354503406654	1.62930488655066	4.56010043734468	6.72931728115422	7.94684058240768	8.16291802184343	9.00650219987014	10.2202077854089	11.8184957547398	14.0731214831922	14.3081101769253	14.8517573355547	17.4263068968256	17.85905182739
-4.60353116659775	-4.4102160073038	-4.32769236026336	-4.19971174926914	-3.99090852709404	-3.79413346563207	-3.64774076134969	-3.48124989330289	-3.19332376917882	-2.82986871905058	-2.67021337506391	-2.390710202356	-2.35563071076753	-2.42495795129852	-2.27066022694716	-2.11774136122288	-1.7559972389032	-1.29668807408306	-0.624789393077565	-1.31863055453793	-3.23011594043649	-2.69856247842814	-1.8629025935295	-0.962111172206389	-0.310848739491973	0.496391656202162	1.0391644001544	1.25779046648695	1.06960981873537	0.823229893210439	0.304047325438577	-0.856969189829168	-2.79949482172296	-5.09803296736767	-5.12252395600288	-3.33500686868512	-0.257969408152898	1.92647192172655	4.44118975520247	6.67476800340359	7.85178465547263	8.04718381336293	7.99901365309167	8.48508233164865	10.1909157447895	12.0833567525865	13.1880804270521	14.0114430866541	16.4915399773429	17.3110746261466
-4.98280232890567	-4.84449042765078	-4.64476490963189	-4.40300716298874	-3.92685827888269	-3.39637952277902	-3.3749319993197	-3.31909731741827	-3.08457458554308	-2.99500005871393	-2.82454324597448	-2.79977155225134	-2.8016054732145	-2.79186878702894	-2.79100676013109	-2.69999415688849	-2.79037603828316	-2.0712253406749	-0.571167810087579	-1.34362128667149	-2.51677787348306	-3.26267331830173	-2.44347927883205	-1.68223779927123	-0.93619113059214	-0.404067468725232	0.246193569327199	0.914798952716498	1.40177527229429	1.35416798320101	0.991923011596568	0.282605021289985	-0.772471278398462	-2.31258276577222	-3.63701107572831	-2.90969404659878	-0.834646628893902	1.67707558770769	3.64966698528141	6.10863837750833	7.22476221579321	7.14702582232869	6.46359949656177	7.79939632978502	9.73158878465724	11.4892444610513	12.2201679565056	12.9568359585356	15.7684477169622	16.9384421449938
-3.45403368422805	-3.31239403285145	-2.94701660593801	-2.53882856597148	-2.28719207704072	-2.13244037088088	-2.03056817532328	-2.0599512116828	-2.0569175554729	-2.0646398391368	-1.97169484913275	-2.06858708098045	-2.06163191951714	-2.08135703257325	-1.9733834037253	-1.82765704497848	-1.54527779026171	-0.696929674055587	0.7112760198912	-1.54840911033246	-2.41847308101181	-1.51587309692191	-1.38247951037254	-1.22880925265164	-0.873465391255341	-0.655202928937875	-0.348043827349113	0.0113108823769603	0.442375325655557	0.961058685877472	1.53614658667291	0.773907761718081	-0.774788432588166	-2.37574912368021	-2.61811502168773	-2.32639896069229	-1.35450633805541	0.675613702228675	3.45272014355773	4.69579062868273	5.2736630359513	5.35525482183673	5.85329711063984	6.53579646466289	8.04821003876363	10.1236528621451	11.6316700412461	13.252025517527	16.1384443068176	16.9937846870198
-3.15559103086827	-2.92588274618622	-2.77364546519429	-2.54263438363699	-2.36365993239307	-2.2463495880345	-2.07594476591639	-2.05421831882739	-1.94849582965956	-1.96847806396774	-2.01106840643284	-1.87615535665144	-1.8614979796534	-1.88490011093484	-1.69178345660928	-1.46885069652299	-1.03171073103554	-0.279803501453271	0.339166323792424	-1.73449079330226	-2.49848252245881	-1.65864643286627	-1.18429675683294	-0.819126603750955	-0.729535124899371	-0.351532862837065	-0.0252317102938147	0.226824147235825	0.834861614088002	1.33448249576475	1.72667003722619	1.13972166411113	-0.262898909576258	-1.58958993037114	-2.01655089398892	-2.01095097886273	-1.30231998751876	0.224972509260536	2.63956870234447	3.72631186191271	4.1642868409975	4.51786077712914	5.41732102990024	6.34974406994632	8.00976518819335	10.2207522669779	11.7954763487037	13.1508115618419	16.0040065109385	16.9285473308455
-5.27176767002548	-5.13384841357256	-4.89134130905508	-4.65627493851453	-4.07773438254917	-3.79831315282452	-3.50849798022189	-3.26666446653026	-2.93543772290904	-2.47337256087899	-2.22177815792259	-2.20781298482003	-2.28581296529519	-2.49685060270088	-2.60242852406768	-2.82478651196395	-2.59551056458663	-1.43430137109073	-0.70287338745059	-1.55629558757755	-2.69263332466562	-2.41383204494355	-1.80766768831263	-1.17209135094	-0.491478142551777	0.0904386836792446	0.625027098034242	1.15298366073651	1.26368231790432	1.38554692716537	1.38648956736996	0.863047788239915	-0.227204302394832	-1.8723354604604	-2.70315935872283	-1.3900707075341	0.90030517096928	2.81459276844395	4.34653952230652	6.20262929210026	7.13085695254008	7.30631228010753	7.79543863731024	9.19260583041102	11.0776695446908	12.7779637716191	13.7596304379255	14.0821911296544	16.6199818840801	17.2878792300045
-5.46699039313491	-5.10732094831972	-4.84894169083939	-4.48020396162677	-3.96016491539327	-3.72080854240447	-3.50154013741548	-3.50218261868819	-3.27126387817096	-3.34710766233533	-3.17271661695381	-3.16353089258022	-3.10144146679806	-2.94194018885194	-2.90485172888425	-2.65970338080732	-2.16576556272106	-1.02536666681823	-0.716772965053359	-2.18615011581523	-3.82720275896655	-3.68742343714795	-2.83722699271174	-1.70622132241011	-0.917815588999599	0.117216017153494	0.930294627213132	1.35555336438541	1.49514974989864	1.72724982418462	1.64340966284982	1.11429998516376	-0.39456341191514	-2.56858747438744	-3.39955285504798	-2.58646704317714	-0.854612925052377	1.28064606376972	4.01769299638621	6.73340559413819	7.89458714258485	7.73796997686312	7.76397756395034	8.89298086592545	10.9109206340875	12.2581807163902	13.0706015460246	13.7568458524192	16.4844312377198	16.9601267669765
-6.11242043287979	-5.8917507852306	-5.47469695341593	-5.14525265338962	-4.58588826889229	-4.1525989746914	-4.09392340837063	-4.29676774028858	-4.04085336390832	-4.0760647430324	-4.06582015987487	-3.84616807441775	-3.8716593830127	-3.85614841994953	-3.69594898626399	-3.48638238660984	-2.90257380500683	-1.86925723761927	-1.34188891679982	-2.24377799625341	-3.81862024390845	-4.05943354470364	-3.2338433329415	-1.9610251522351	-1.31109092986663	-0.516132687368361	0.408046935584429	0.968541787783132	1.1708513914392	1.36832221919762	1.44187315936039	1.07135462829548	-0.365457212447425	-2.5538363238385	-3.68197352283392	-2.52963143017744	-0.716294146689289	1.47219652107746	3.8073568455868	6.17344562391366	7.49012205007268	7.7473257144043	7.94156072260409	9.02039169641672	11.1770353655721	12.8342416670936	13.5510334002016	13.3545291982772	16.0150480795679	16.5415561701906
-3.64729020056366	-3.51756079276726	-3.20959466751351	-2.95408536369429	-2.76633464481706	-2.60831516855002	-2.43019133274913	-2.38227946483222	-2.15893350194594	-2.15938452492497	-2.30844680752169	-2.22368770177893	-2.16907953784788	-1.99451075384997	-1.8475605356695	-1.74828527114609	-1.72812182260182	-0.983270444381835	0.517871511236126	-2.15409104343998	-3.00798664339686	-1.83265856639589	-1.45883553780837	-1.12522216328351	-0.80783028120804	-0.484760065008776	-0.080673995163934	0.337086352141531	0.750875385681194	1.25234605030026	1.70757462037751	1.18896396873665	-0.546276370062472	-2.06890038774342	-1.83740675732257	-1.10893167143245	0.259641713346617	2.1195695455791	4.67285244339174	5.72753542226716	5.68823274389757	5.5293893161068	6.40990270332959	7.31997562606062	9.32764419205572	11.3381911040884	12.1932807331017	13.5376495971133	16.4067596886232	17.0381988649433
-3.75969100809605	-3.42059829906775	-2.87485277603879	-2.53545859532698	-2.10967365455153	-1.86234393521699	-1.94652694950568	-1.95934340161644	-2.07853579707924	-2.28216035138837	-2.36890063688373	-2.45926598728312	-2.42829377132701	-2.51046689144259	-2.53131911946157	-2.18457683893524	-1.6150833380398	-0.592180551616636	0.477585605836925	-0.813631528641565	-2.8540400574475	-2.03319469261608	-1.69506727631861	-1.36099508026946	-1.11540009540179	-0.656505294962903	-0.3668482604374	0.0382943258283462	0.480424920984158	0.800900739015729	0.898212493707075	0.211117136183363	-1.50597545927419	-3.8226376199843	-4.10544519204741	-3.10655807973734	-1.24066206835829	0.578967174551342	3.51054171997288	5.36454909663945	5.7612768256054	5.3438906016181	6.19473401128859	7.34746190865702	8.5805042842101	9.80487412918984	11.13759659657	12.3634958065905	14.9121538707625	15.5393653900433
-4.14755113755792	-3.95606726826284	-3.62466910211633	-3.27984760795433	-3.15324990111134	-3.0357364861509	-2.97313888471906	-2.89783577738579	-3.11761133077242	-3.23368782832518	-3.29406765101969	-3.23097259929479	-3.23422001763749	-3.19003644182073	-3.14443538942604	-3.09301836369865	-2.93124746871466	-2.62307513339776	-1.74326762133816	-0.800795600906926	-1.99889063521273	-2.83260193319392	-2.2434376437804	-2.24819725763094	-1.94286308778852	-1.59261887992676	-1.18680569282176	-0.673504897653642	-0.265443486342757	0.330673145511421	0.587541056313733	-0.465902390991055	-2.43563852671886	-4.51046426170333	-5.39062099658742	-5.11254442079423	-3.4838517610677	0.0599652151163887	4.33567961199343	6.30249000726891	7.491730881065	8.0004233385742	8.40151721300922	7.80627773190222	8.68541382605876	10.791606951842	13.0348501807224	13.3080445467289	14.7484815048922	15.1614580499935
-4.15035947037985	-3.7788695243329	-3.30990818427317	-2.74294956649386	-2.54187195694121	-2.36665635512416	-2.36846973866652	-2.4225896269869	-2.41925344431437	-2.46932044958901	-2.50704311868901	-2.3509786687605	-2.40754077907434	-2.39850597965339	-2.37190012513669	-2.42612076627697	-2.42982466550438	-1.73774043386967	-0.501204011985942	-0.177011597356058	-2.47146226437399	-2.14616126917989	-1.45167126640115	-2.28488727248601	-1.79487327523265	-1.29899210739642	-0.8819542919048	-0.369281107971064	-0.134305157307672	-0.0771881667049996	-0.54236104390867	-2.26417022112969	-4.67601283771887	-5.99092547323551	-5.98894631741121	-4.64324745665844	-2.96020180515892	0.265873535759148	3.33908049587778	4.87594072214104	6.04821506954246	6.71849436746871	6.73240214735442	6.29013326084847	7.69298772735093	9.95356309014664	11.7989244609979	12.2988718414851	14.0429587301361	15.1063596737727
-4.73518008596244	-4.42341619052028	-4.17749411650577	-3.7497612989598	-3.17774483128953	-2.90437525188923	-2.73845533712689	-2.79229513887328	-2.76226468097227	-2.77723780086738	-2.89605009690098	-2.78835089872817	-2.75394767045332	-2.76221126587592	-2.94777146281919	-2.93909371148688	-2.13432862557822	-0.777854081370003	-0.693126827808377	-2.81457982221009	-2.73216046749242	-2.57621189046293	-2.14340183341095	-1.48576522949928	-0.735653377513759	-0.176243458953225	0.514374999188448	1.21795368321359	1.53949800533724	1.36654869094489	0.583443706366109	-0.779045961537644	-2.1101426912532	-3.81871948368581	-4.47606353357361	-3.55089519564157	-0.990826418182994	1.19163457860188	3.58441680417622	6.17695832581202	7.19597302680885	7.13118881337937	7.20138113613423	8.5973403217835	10.1681978612471	11.3776781844933	12.5398703467649	13.6144804527006	16.410610198028	17.4695669490432
-5.00887939274837	-4.89497921283977	-4.82387691777052	-4.67738015514597	-4.62373103535634	-4.41318399738987	-4.41030884539871	-4.10281685965892	-3.85821886356444	-3.48991509542051	-3.10409648061374	-3.06533227509071	-3.0347480174956	-2.96992498868312	-2.82749458947678	-2.70767405772451	-2.98498209133313	-2.01264459148629	-1.23000033190149	-1.88288383163339	-3.61777896936569	-3.72084933762589	-2.83361173969124	-1.77530440227644	-1.14589032929345	-0.244116651590354	0.622671219626039	1.04818407476848	1.23928124407024	1.4331534380234	1.57425795930156	1.43585424610433	0.139380838943679	-2.06565401102536	-3.06802662539874	-2.08535331477411	0.115178818519694	2.39269381605549	4.68662997381331	7.25440394427763	8.3730295859394	8.25387119617596	8.07572900414867	9.03953952055464	11.1509064378461	12.5284840309072	13.1676282979443	13.6652000921114	16.3788423812686	17.2462835518177
-5.76716448937863	-5.53601625845223	-5.15295981527282	-4.89345595545156	-4.61992970395619	-4.2180419493394	-4.17483756149205	-4.1252209317092	-3.76910754738401	-3.73149637739991	-3.67111252268414	-3.51937462987014	-3.43456308035186	-3.32509074518038	-3.293846361688	-3.17912717866478	-3.0622998184664	-3.00243825947985	-1.96420226232718	-1.61700858068686	-4.0686937084477	-3.5178671906126	-2.78362328715664	-1.92580240894522	-1.34534925045683	-0.642950024894383	0.0160874491990388	0.557036483729486	0.957539881458546	1.41270522916238	1.81552804579178	1.84103251217165	0.924687577755795	-0.748234012080689	-1.41860617557215	-1.11243526350514	-0.353204815602797	1.03229314770595	3.15330718413189	5.49584111740255	6.72956165906415	7.58068882300033	8.06139757910678	8.88093206281994	10.5037653092942	12.3379827756231	13.3898632249328	13.9116485469073	16.5609784898023	16.9414763174213
-3.01400594675679	-2.92334806948873	-2.64531654073687	-2.34837462124185	-2.23017174088676	-2.00580177962906	-2.04879103159335	-2.33167078686219	-2.47396666236322	-2.68029105445827	-2.61614032327466	-2.5021749330664	-2.28520540626419	-2.04401590623535	-1.70646525933823	-1.85289468118762	-2.1420775477359	-2.07709947712806	-0.916397473536856	-0.740967169252051	-1.9074244971219	-2.99273443070243	-1.61599767736901	-2.04246832150629	-1.82403340000755	-1.28952883790575	-1.13462540801775	-0.809233559139665	-0.209732237537209	0.30302244256299	0.876892241145831	0.465675714202509	-0.994048666151207	-2.5232972979248	-3.13881871329869	-3.03570343876717	-2.03473660518904	-0.104861087788572	2.69779240504831	4.14422153650613	4.82895998298278	5.22151932858525	5.64732364544966	5.63367266332174	7.05456428357766	9.73676270669757	11.4156393244478	12.9043276776325	15.0765134208604	15.2057125675435
-3.63594025111205	-3.52742553837859	-3.15951558480658	-2.95268501481794	-2.68283804559666	-2.60882824115691	-2.57994321806652	-2.62510422388179	-2.84267869820514	-3.01203596832501	-3.04750430147348	-2.96592566448911	-2.68621447964973	-2.4695302431243	-1.98307629610433	-1.7401593112044	-1.46615250910024	-1.18220195169953	-0.0745993228615448	-1.88651695109013	-3.31188968328414	-2.24871152560379	-1.59135345836414	-1.26772051080391	-0.96670021340458	-0.443416963960906	0.0838540443113288	0.467500109799337	0.906487872573226	1.48002862080918	1.92801622140758	1.47655861506671	0.0494463137195834	-1.61970901297794	-1.96710157675174	-1.60608370323579	-0.609064838264517	1.15840578808421	3.90619590179802	5.5330240651843	6.10702455287429	6.15758595909677	6.71411314273131	7.15955275135855	8.43085842421392	10.4531103949541	12.0363261943261	13.2921815287105	15.8167602447097	16.8481135436807
-4.78039393653826	-4.76635897538721	-4.71067860550983	-4.72815475022598	-4.60534129202706	-4.55669220652072	-4.33902780256658	-4.08474344697375	-3.62512228116803	-3.06193148028789	-2.64117281336866	-2.53549289955235	-2.57970308609122	-2.35130671688668	-2.22349084022846	-2.14936201677329	-2.27299291053774	-1.06777778884616	-0.694280139284764	-1.92695268706968	-3.29995142145382	-3.01069462757287	-2.1777779880944	-1.2497305387063	-0.358162386098847	0.551050386007413	1.30068712559215	1.58151327167597	1.42796534856858	1.21211294235737	0.557544422425053	-0.442970447930179	-2.15687124267106	-4.42685334661199	-4.94314369095539	-3.3947929123702	-0.573359516672871	1.77400309769881	4.36455396731837	6.82930168254336	8.01610877955797	8.0564603454397	8.26443656125551	9.24368013363042	10.9278528394796	12.4427497361795	14.030821406916	15.125710340663	17.8247937017546	18.2687090388341
-3.57047974301286	-3.61207796604393	-3.34523985100427	-3.22530369130256	-3.1764856894247	-2.95786735663819	-2.86889082828707	-2.91321193351128	-2.85954416821239	-2.96107341621682	-2.93780091049677	-2.8391450363854	-2.72543180056882	-2.53088140244989	-2.30976829090255	-2.37097026790617	-2.79318721819728	-2.76936717696753	-1.45673783733082	-0.934937342217893	-1.93854790872077	-3.13771257338954	-1.72888130917667	-1.83724791723268	-1.98473004795235	-1.50829645069282	-1.30465911725805	-0.820693465432921	-0.379157918590364	0.390391322675358	1.20174586081721	0.977583702331308	-0.10237015749392	-1.65785456075996	-2.11181471326408	-2.21311684431445	-1.62296949795039	0.262850647959041	3.15981602268664	4.92926992644863	5.63415485895913	5.999129425675	6.83559685842059	7.32720198208897	8.47493449044982	10.2593064398223	12.2463561482286	13.6611747266468	16.0239883246889	16.2858274580027
-4.45915117021644	-4.38270673086843	-4.38698017523727	-4.41712727389054	-4.47831178817681	-4.45290218663222	-4.29424064433191	-4.16290701058327	-3.74859134190076	-3.31419506981252	-2.86788694650315	-2.7305118568691	-2.6769980395235	-2.60247228082	-2.521265166719	-2.32605098978622	-2.36648674154945	-2.15548763155414	-1.32820564124206	-0.641936826277489	-3.02599415116534	-2.97842028377539	-2.27247674036273	-1.63473801491062	-1.0631258201297	-0.546692510873133	0.0128377780563156	0.480422178101907	0.754743666058498	1.23663143738695	1.57373895749929	1.70801964740766	0.434601898350952	-1.44790898248505	-2.70371900180572	-1.81985617042034	0.167119424265307	1.83603355267997	3.79173931078184	5.88188961347783	6.86182329971869	7.05394535551451	7.06881002231708	8.2374377065805	10.5035808275656	12.6837020165151	13.9217776945341	13.9817095794174	16.7477076852399	17.060533101151
-5.02131738329961	-4.59477811483692	-4.00262298139175	-3.4517049339665	-2.67381071646611	-2.51155915956936	-2.58912369190674	-2.61504344553263	-2.79953465861815	-3.04191101836769	-3.16880083080054	-3.15520760942054	-2.99548520070154	-2.99958586216455	-2.70557942205177	-2.61261037281642	-2.84771446023403	-2.79904098561791	-0.851099000606973	-1.28118913175277	-3.18250202211637	-2.81159405066664	-2.18781154583006	-1.70529758645815	-1.64070609398284	-1.08588963504059	-0.666610921030696	-0.205300363742772	0.362886599908897	0.816912845507585	1.30724327924612	1.07769981652239	-0.728826636758668	-3.06916146478403	-3.38400210353868	-2.88720503006395	-1.52425747711527	0.407996260522218	3.46486535810649	5.66930935358325	6.45905330447219	6.67379643844907	7.38656053936078	7.88617539611012	8.91958157933354	11.0429943832734	11.9019708973391	12.8736562894883	15.4469309128196	15.9382213033032
-2.23818848960246	-2.50297517356717	-2.50327462580007	-2.88089567069565	-3.04092076145138	-2.85842104206919	-2.87518709325937	-2.91975668598655	-2.75989352350901	-2.64046438913001	-2.54270995315281	-2.54188757337544	-2.28561859468598	-1.8465882090188	-1.55789231630448	-1.80814049791159	-2.43031842956017	-1.72530917950887	-0.180692026060884	-3.01167262227444	-3.3607113715996	-2.78852484588509	-2.21580897114559	-2.23287459982873	-1.97266284706066	-1.64165109090457	-1.35453760255942	-1.11618364502261	-0.907665343723949	-0.746170803922911	-0.997186247918245	-1.99009897150955	-3.96806751132758	-5.55864832909029	-5.29775423670065	-4.33837609388912	-2.80422027214185	-0.506951295965147	2.31361181613885	3.48855696022528	3.85049917890808	3.9479235906439	4.65109873482682	5.07530447659111	7.19959623895491	9.63644501549819	11.4341833377515	12.7576573950372	15.4732063306382	16.3076300436666
-5.39389681579934	-5.34797849000078	-5.05346712078229	-5.02726742836439	-5.08526551543901	-4.86891240414237	-4.70179772763633	-4.445897812326	-4.15860266908352	-3.74833928070414	-3.46283513883189	-3.37073365060286	-3.53436203965111	-3.48260304082991	-3.3857281260093	-3.32765922902769	-3.42677843256257	-2.23200765040195	-1.55399917811873	-2.74520615498197	-4.18814525570374	-4.07943900864506	-3.1671496491272	-2.20304702932194	-1.17319574438174	0.124437067199638	0.889153342499436	1.25852690809775	1.27371117715043	1.06100734032195	0.764226103762857	-0.0886247024580838	-1.74520032856292	-3.67506504903408	-4.42479732436668	-2.84177795678962	-0.510966074814267	1.88638492167216	4.58485885118647	7.13216129973057	8.24632944533811	7.9219614650176	7.77433334671351	8.81886636173735	10.8739484054154	12.2171141878035	13.0650223492583	13.8074282206975	16.5196604676137	16.9214510675394
-5.27416918565536	-5.0215991427354	-4.83556958662631	-4.49310553529692	-4.10834125394543	-3.93367495999845	-3.73934484572495	-3.56736907171829	-3.3212281597794	-3.00132476939475	-2.99429176854089	-2.99837792176357	-3.18445187512078	-3.19623097123589	-3.44477730984064	-3.37655567602352	-3.18418171843003	-2.58988818830691	-0.975250301270456	-1.77754287572699	-3.7900338735804	-2.66152207141831	-2.03037005286721	-1.41503658351363	-1.10939280762281	-0.669942794252509	-0.163406559617525	0.23603952005492	0.739850924283793	1.33607617030417	1.97640486514841	1.60878791516631	0.240071742766159	-1.71037364240771	-2.01805633237855	-1.41773557498135	-0.10508774741633	1.47402907982881	4.00274683784062	5.89775359537026	6.53616464553011	6.71475430113428	7.38572176947396	8.21908728590708	9.67392087292584	11.5724898701988	12.9370992078259	14.2960490773406	17.1246067012824	17.7580540695545
-2.71627601717973	-2.54264757778425	-2.42860875898474	-2.26783781835445	-2.22088149474398	-2.1311400113532	-2.0808889053488	-2.05772520411815	-2.15578317552555	-2.30850107518983	-2.27144235533545	-2.30447747680878	-2.17545615532358	-2.04230797072346	-1.80039818296257	-1.44657606363668	-1.31540023123488	-0.801329605448066	0.149733012536554	-1.15431439145027	-3.27484511085871	-2.30254131940648	-1.79776352961945	-1.22112077697286	-0.931803707167984	-0.495316973490675	-0.10186853361316	0.0714345355226973	0.318955490643179	0.587216300420023	0.72670083088128	0.264371817145666	-1.30858164272258	-3.28969866815115	-3.54125584128315	-2.8697158016391	-1.42993302146193	0.271624745199872	2.88833811764333	4.66765890140372	5.11507741145308	4.86767905710335	5.23823791952334	6.35299053755226	7.92213132797907	10.1374310125175	11.7222778006262	13.2103694352658	16.4854990409029	17.3696400499724
[truncated: 150 more columns]
