# Supplementary material for: Phase II monitoring of process variability in multichannel profiles
Source: PLoS One. 2025 Dec 12;20(12):e0337707. doi: 10.1371/journal.pone.0337707 (PMC12700403; doi:10.1371/journal.pone.0337707)
Supplement: S1 Data — (ZIP) [file pone.0337707.s002.zip › Data/C4Nr.csv]

V1	V2	V3	V4	V5	V6	V7	V8	V9	V10	V11	V12	V13	V14	V15	V16	V17	V18	V19	V20	V21	V22	V23	V24	V25	V26	V27	V28	V29	V30	V31	V32	V33	V34	V35	V36	V37	V38	V39	V40	V41	V42	V43	V44	V45	V46	V47	V48	V49	V50
-4.57862391284535	-4.28402171505321	-4.00152081166364	-3.58955651314399	-3.14753798849072	-2.88119979772501	-2.70492585551377	-2.47607196940359	-2.17089471842471	-1.90447634030813	-1.77162176020586	-1.74015727027364	-1.78336963705094	-1.86874689003566	-2.03022551416397	-1.88372880402844	-1.33124492551642	-0.553863423001047	-0.044979674698684	-1.22389060219136	-2.37846269773728	-1.73223981995611	-0.997356347742592	-0.343020732830876	0.0761887607190036	0.63160169678048	0.957034024278216	1.03966627823573	0.821418076835208	0.284924334176785	-0.699998092740236	-2.53524994208433	-4.68095957741991	-5.87500868595404	-5.89343755869658	-4.17115439860855	-1.40525961495425	1.08326307313684	4.4534924854322	6.64372314678106	7.09028988836314	6.45395023408213	7.18892537723215	8.64174068077487	10.3094063063082	11.3243739857221	12.3086496086801	13.4087917919499	14.6460219778455	15.6630856799329
-5.08848239881005	-4.97513114304054	-4.92814806713239	-4.7664702586579	-4.59325425499341	-4.41759987234895	-4.21302889332646	-3.86939588789354	-3.42113342091939	-3.02870259560769	-2.93872605107792	-3.0119376015608	-3.03689161239682	-2.96812997037756	-2.95449658104555	-3.07619896319354	-2.88840639744379	-1.93261538853571	-0.600649665563198	-3.11542871039644	-3.84772576598616	-2.56847217520126	-1.8537398583522	-1.23151273235976	-0.59254486069993	0.0741388139128389	0.551527679630429	0.80653373084367	0.79640717368287	0.456316164235523	-0.316556710128675	-1.6604940789992	-3.63104088643117	-5.16751585403208	-4.57655312055719	-2.70137672899021	-0.404007708663	2.2155542828198	5.50268912955383	7.14324438658376	7.50619105359005	7.42581652637232	8.42080959330074	9.6003606261891	10.8961581413921	12.1690321872003	13.444498557825	14.1607361176067	14.8912530467845	15.5351642278552
-2.62813042967197	-2.58212513866859	-2.51519527067609	-2.56182173246915	-2.54765749111157	-2.49191128497752	-2.45023291521231	-2.52918689504118	-2.63599368263113	-2.66222080786482	-2.56982486039579	-2.40840808424234	-2.20276781173683	-1.91224016195923	-1.67802236629829	-1.7392333366424	-1.96093382937989	-1.73915689575528	-0.903726226917321	-0.291292576644448	-2.98921585373415	-3.38918807050913	-1.96744380918226	-2.41338610600397	-2.29644515169583	-2.00144447932651	-1.48648437881146	-1.09162792399913	-0.754734621009583	-0.548737548475638	-0.903054218877784	-2.47881722643751	-4.99748621339612	-6.51066083073894	-6.50324109201756	-5.64311149799954	-3.89668417217213	-0.748855786538855	2.63020893866324	4.1307078138431	4.91220489040575	5.55255374008104	6.08770625169675	6.15227590809549	7.89693217758818	10.3020214697546	12.3013239860141	12.6365025671304	12.9797009962498	13.7562890716049
-4.17363689775282	-3.95881747884709	-3.62792692296449	-3.29784902933038	-3.09022988362528	-3.00093510349756	-2.99485103858836	-3.0382621079177	-3.18529977627485	-3.30609395468717	-3.30421352600559	-3.24543527798529	-3.21899867126959	-3.19326613835182	-3.13527955796887	-3.06052582799776	-2.96756941427303	-2.60051165308295	-1.75681626935491	-0.769294438111839	-1.91781126701629	-2.87726544143312	-2.18680420339198	-2.19263110426437	-1.95717758485351	-1.6262569402521	-1.17612381461953	-0.771005413304383	-0.252703133400249	0.322470861780129	0.585961250359686	-0.430298672973882	-2.42907390214899	-4.45512851383899	-5.43042878135951	-5.14728782056113	-3.45952997242396	-0.040153458024453	4.25148309652737	6.30288089292014	7.42267789029815	8.0005379326684	8.4212589494505	7.80231059136063	8.68988981499926	10.7803778941639	13.0282864803405	13.2993064894777	13.1142754784623	13.4033565830889
-5.25908195098978	-5.08787342943684	-4.99766478161744	-4.79670031055516	-4.59475460946403	-4.4052593530504	-4.20889883198076	-3.89783982095752	-3.51194485078094	-3.1623915659009	-3.01641422817491	-2.97737048389551	-2.92856590660976	-2.8471984248707	-2.84845852625802	-3.10151659538987	-3.56166582679048	-3.31233027989565	-1.47755694092406	-1.54563685135848	-2.54440415949835	-3.05462844485983	-1.37726341419914	-1.56050407677151	-1.34329014238245	-0.774014231093023	-0.398798125714142	0.0692126871428598	0.623434120180628	1.28730254933839	1.77577195253272	0.749065946047119	-1.55252161430417	-3.87871970768475	-4.23884092041652	-3.90493185572337	-2.470908553282	0.227530998386466	4.1049094433946	6.44618223105375	7.98290965231791	9.00264945709976	9.94508881288198	9.97616039466953	10.7492853621115	12.1923369684316	13.2288418669613	13.9036854616916	14.1311825407184	14.2241600749796
-4.15856175411114	-3.78044933028695	-3.27430446625599	-2.73638494192399	-2.48653620907687	-2.40646413989625	-2.40321313843342	-2.39826783834316	-2.51937211745522	-2.55351696505507	-2.50665223303778	-2.42003165952736	-2.40742618498014	-2.37876424321211	-2.37586726567827	-2.42164477733647	-2.44105372318247	-1.74430413425162	-0.509942069237214	-0.107281029299553	-2.52562713679214	-2.11872741432274	-1.54459361048029	-2.31793361479964	-1.71775682808163	-1.3920808641678	-0.95299430279355	-0.404600906893029	-0.127262659169588	-0.0228969672592305	-0.597666108013799	-2.24586165465406	-4.70010459564104	-6.0437533870056	-5.99752834231704	-4.71519937799891	-2.99910611873271	0.262808530072	3.3294898642679	4.96704586037901	6.07162382390717	6.77954157037169	6.73281154933065	6.28785658008846	7.64578297501285	9.92007993544103	11.8002442545867	12.1958753119408	12.3871623194349	13.3971620235412
-3.90529418941859	-3.72410670020903	-3.4432249494556	-3.09552678981637	-2.77524269894597	-2.6374554387827	-2.61163242146336	-2.67399376553153	-2.80298729589731	-3.04364824931855	-3.16609783214754	-3.17802958005296	-3.09733418175695	-2.93543484578804	-2.62482903170789	-2.34471298800471	-2.22718112547952	-2.01397045099648	-0.174944823234674	-0.568064367190245	-4.0727565532524	-2.91434602246608	-2.19913761843545	-1.58050141352113	-1.36103348574265	-0.99113540166185	-0.58953077782839	-0.196360292218806	0.0572566242934339	0.0840064621426286	-0.128474531032167	-1.08302642977403	-3.18458644157904	-6.01484009457281	-6.59725698900942	-5.06222961121623	-2.34828226300229	-0.249717190810942	2.66972979646814	5.20353525234116	6.53152030507486	6.86939933166857	6.60190142174745	7.38598498443084	9.78648952538373	11.0304701662182	11.7967073701341	12.5873946458845	13.8633243416601	14.6488053343866
-3.82397170082735	-3.89132215385957	-4.10649904237531	-4.49546892065737	-4.92666492360351	-4.99202098900063	-4.78380297598952	-4.38435146184441	-3.92317006571055	-3.22816087202593	-2.77929437086967	-2.70107781314185	-2.82121919988107	-2.707476644879	-2.57250656163465	-2.57084497934115	-2.64307035784395	-1.44953813314403	-1.17299297056656	-2.20970392200791	-3.56786403022863	-3.19638915726084	-2.3879706222763	-1.49861258513693	-0.639091178106851	0.390039151525611	1.05547115953319	1.17672907590789	0.842997850951903	0.498200440674549	-0.143440402829203	-1.22777536144969	-2.89750684969319	-4.98302734948328	-5.34264644773428	-3.30620420181568	0.148128362140531	2.48698161025238	4.85294086888559	6.91179953811624	7.86753699687037	7.61485937540121	7.64233695555018	8.70479410249721	10.7687525602169	12.7315930661548	13.7800103412834	14.0495932449194	14.6163548517933	15.1300380889718
-2.57932846963034	-2.57303573779098	-2.60823541192857	-2.7281720359913	-2.83222643583398	-2.8458132701966	-2.8203197088739	-2.83140179426779	-2.85469985020453	-2.84851165041429	-2.77860786202436	-2.66182663415649	-2.41444007355705	-1.97055980682088	-1.41442298659425	-1.42610703652992	-1.98772243192175	-2.21790101493856	-0.241103416607026	-1.98205462160664	-3.79112486640952	-3.13293841652917	-2.4049777479289	-2.08478512926721	-1.85305285068598	-1.35919985626353	-1.13078683687119	-1.06027773363641	-1.10296375333913	-1.20991005054135	-1.57076431962018	-2.77224664539176	-4.85232758602829	-7.04504656274841	-7.1879944613832	-6.18322485536578	-4.37310065368569	-2.07420757247225	1.32324762810925	3.27480711280473	3.86468938962457	3.80796035242893	4.77485580102965	5.54283532795226	6.95490967988811	9.14046688908229	10.8372321713554	12.454433061583	13.6291473768623	14.4027338139042
-2.20201542568816	-2.19078733939048	-2.13930308669118	-2.18602273771257	-2.20165058531467	-2.16029365970984	-2.08952296245989	-2.09033518506953	-2.11240147527716	-2.13209433458371	-2.12507906629621	-2.1083111640774	-1.92912097734201	-1.53783114890301	-1.09283816052198	-1.28283152560519	-1.29176528710907	-0.575019947948654	0.476911708686226	-2.48433577726314	-3.60594849125236	-2.61077994638285	-2.15893834197159	-1.90511381772425	-1.67093630121835	-1.3212773242356	-0.900518893360876	-0.542684966360466	-0.502864055780133	-0.896589859628481	-1.7212304043348	-3.12915903142419	-5.21897931105935	-6.96296216357062	-6.69131447493491	-5.25259663335899	-3.38169117427263	-1.15066222833116	1.79096992675981	3.40615287072805	4.0451259093737	4.34667491846352	5.41632974292412	6.21951044147788	7.59328809973135	9.56859129522228	11.7092410268383	12.9364370059847	13.6888012137119	14.3319274422733
-3.81272577998008	-3.56104953090626	-3.21992405967452	-2.8761904356572	-2.65100755600626	-2.54240881967996	-2.51860036823657	-2.54044536792354	-2.66336941063811	-2.76897315960992	-2.77001847629394	-2.7252638492071	-2.71055298323939	-2.6971744487888	-2.67133625043639	-2.69269416152483	-2.73998164593614	-2.35616491735781	-1.16426055329805	0.271112935486779	-1.95703243926287	-3.25611778848014	-1.41468889580387	-2.15094785250816	-2.01356506154702	-1.71074906036086	-1.35377432006334	-0.929021442116981	-0.320644856449667	0.445508312581263	0.989139543524672	0.268270178484271	-1.37283823969226	-2.99869801093387	-3.66730188716304	-3.52124648340513	-2.13293578387421	0.343272959280168	3.20395216630739	4.92344015577927	5.97967797843576	6.61122387201424	7.0097183675586	6.6909478399062	8.15837880190618	10.297177788951	11.9863085863676	13.0768919410428	13.4702335318935	13.9239781727825
-4.42302026519164	-4.32137984925475	-4.09709452290307	-3.8500459634299	-3.60525092337227	-3.37678721132306	-3.13115882223312	-2.89549522865149	-2.6738360653515	-2.48290257303279	-2.42228301620565	-2.48066151142568	-2.60874863267163	-2.72331595814739	-2.88622461969435	-2.84053785489767	-2.50613125911579	-1.85083835495832	-0.662258405302453	-1.56509624592719	-3.2356817193627	-2.18079094594542	-1.5209287334747	-0.906271122178302	-0.519605064590619	-0.0218966390872381	0.40676625749077	0.723346053722211	0.936572042088245	1.14159828274407	1.29796695159059	0.453512118984088	-1.6808557699991	-4.30444746668294	-4.38681160535624	-2.74802225543338	-0.279180717759492	1.6777651913033	4.52443317431641	6.76194032184014	8.03506773031436	8.46196109644201	8.45338128193582	9.15976938799366	10.9668256169923	13.0792486971302	13.0898961678894	13.5322632932019	14.4401467048312	14.6839496179468
-1.3842545503863	-1.47570146934954	-1.61926092969671	-1.90255797684969	-2.04322858838494	-1.96598188940132	-1.75745428159412	-1.59138221903672	-1.35442824854721	-1.11837659057642	-1.03166212705255	-1.03867719214595	-0.981073529932102	-0.826610918476255	-0.727552640680336	-1.04437115397974	-1.68536967574319	-1.79561848944042	-0.521165084352595	-0.995801038695765	-2.3584519957569	-2.87988347201513	-1.58424624108966	-1.88021981344264	-1.78175492150881	-1.40069323574813	-1.34250534414905	-1.3115188543505	-1.28322863072127	-1.24517830196386	-1.467458038893	-2.94368253942922	-5.50884423797889	-7.87758026867891	-8.01168463313402	-7.11884213109708	-5.30153134299889	-2.45480112410447	1.52790849437842	3.58171478437836	4.4391953052601	4.83677082510571	5.96783766006547	6.55403651010295	8.00696634553405	9.98440430060204	11.3723364121459	12.6176087555995	13.3027183719665	13.7869906384295
-2.55802983492285	-2.59082521271747	-2.63930461487878	-2.78219967351768	-3.00833584019625	-3.01427892522897	-2.88624367120544	-2.74557026967193	-2.69186627169678	-2.58099679219084	-2.46731545156824	-2.35255377437108	-2.19462061835472	-1.82798886010919	-1.31728001510725	-1.06560764951856	-1.39400559523588	-1.86470172984212	-0.308336834424644	-0.454772449063939	-3.45497855045069	-2.50289448185924	-2.07464641186166	-1.65110735732987	-1.34183035181531	-0.866272167220691	-0.516514477825505	-0.308672979497856	-0.259130881556815	-0.300899287786323	-0.54855040895654	-1.38208482601202	-3.11652862613678	-5.41160733030738	-6.03325309271947	-5.07801618377346	-3.12890095047258	-1.17272069938781	1.75491792370501	4.18666776992459	5.06183224040149	5.05124154607272	5.87584657081679	7.2519273891766	8.7767455700932	10.3552660433121	11.6035121606647	12.6572766906262	13.6311510818906	14.3433277894584
-5.25062880385841	-4.89386298084798	-4.49626205808253	-3.86667142304016	-3.39175745948175	-3.16491842212838	-3.06839806661579	-2.84217075229491	-2.63690448644627	-2.49616933874284	-2.44306250775261	-2.43663717408892	-2.426370310363	-2.39459914925432	-2.37783588761846	-2.45446538627859	-2.59427979211515	-1.81650803548025	0.390154932713335	-1.69566084478517	-2.52705961175497	-1.63400142426077	-0.895708175856833	-0.727724000114832	-0.568093712352554	-0.277945661967511	0.0595261538979772	0.394957670897474	0.70131091885637	0.962682992934178	0.967726941691692	-0.465699048135321	-3.15360967331047	-5.59732642439086	-5.40791889045979	-4.0223291808757	-2.05764361052395	0.447056726684833	3.94959313822807	6.10383839202978	7.38258839772793	8.1795170975381	9.20442638992199	9.56645550720177	10.5332557795167	12.0147147046838	13.2052195646985	14.1093955241317	14.6435320813336	14.9857631892082
-3.58543300163484	-3.54674457714225	-3.40586172352931	-3.32908594737486	-3.26483544212121	-3.18839156010525	-3.09918898340827	-3.07575808618652	-3.10533742680186	-3.14832941839994	-3.13120077984897	-3.09033244694829	-2.97509681186309	-2.74756622629596	-2.42796224495375	-2.26721562496029	-2.24687832330441	-1.89112662140739	-0.341154164316744	-2.31064869922735	-3.90393072677026	-2.65837843163888	-2.07133659086881	-1.53499866243239	-1.1114676027077	-0.575172153677957	-0.12031745663356	0.19884499921531	0.254478361321237	0.10549834734239	0.089986005546573	-1.10887588875168	-3.33849457602362	-5.61142710936652	-5.51365184058978	-4.06356894843115	-1.92862619469253	0.316250186342652	3.53892583609626	5.36414608071919	5.8182014020669	5.52880556878646	6.21496830532752	7.17419040799403	8.74004546745164	10.5527422208195	11.4299100997364	12.4453119136705	13.6760005412731	15.0296980802553
-4.63272015025028	-4.45197697219992	-4.32342462492902	-4.18753260802854	-3.99677245796191	-3.82092473025808	-3.65226248383238	-3.43997122132127	-3.14310231336933	-2.81451886971236	-2.60186831074519	-2.4995217788736	-2.45132262378327	-2.34873196658069	-2.27144697626571	-2.11829684359843	-1.80788734676908	-1.33064506304901	-0.68734967542658	-1.37700752598672	-3.31702572034109	-2.67700132147383	-1.85692134906069	-0.967100294145266	-0.342358133899118	0.530917374698811	1.0592195052322	1.21760165279873	1.04765338478045	0.819830277797386	0.268340994021283	-0.849278223839731	-2.7544541419707	-5.09495574168873	-5.26352739921981	-3.30611387599774	-0.190451362873665	1.92203644296541	4.52884770783448	6.71832666600103	7.9004936271454	8.06397842761455	7.97902477669742	8.50038666272281	10.1555355352811	12.0820695549646	13.2317323220122	13.9984938850445	14.8488573780006	15.6141199624535
-3.27322796330418	-3.20882193750665	-3.11596500418886	-2.97024485240705	-2.88895803026638	-2.84999122306121	-2.84286633910686	-2.88238408750405	-3.00536859837777	-3.19093294825401	-3.28633374183506	-3.24597728504065	-3.10374080410151	-2.81624716925313	-2.34316748405581	-1.92805815970024	-1.78033452808086	-0.720342807000555	-0.221080341548064	-1.51656231718792	-3.66927024691236	-3.42961744021265	-2.59825237215302	-1.78233987283096	-1.18558483517816	-0.450536745228662	0.170549458499441	0.586480739768114	0.691448767950306	0.495585791043021	-0.126507795347195	-1.24745872690946	-2.92749398259183	-5.1499267190346	-5.86824636377655	-4.46782521981192	-1.77809559022192	0.335334837037304	2.84607971032416	5.14860865335563	6.02748953006294	5.7623741645203	5.98064460231618	7.23172671879278	8.98355290102144	10.5406666176995	11.6793327811796	12.571333278448	13.747959599707	14.6121984358125
-3.3071393357796	-3.00936862395367	-2.60662737566711	-2.20468302256572	-2.04505742427332	-2.06957955115445	-2.23130654740776	-2.45948932202555	-2.85242445627599	-3.06022935043806	-2.98897191799409	-2.7379248514997	-2.46887254677156	-2.05019133613162	-1.73446407160223	-1.9624167244818	-2.48262689889458	-1.90715838854543	-0.63160424875894	-0.743060148460124	-3.18176584911075	-3.21627685726766	-1.7221262555165	-2.51133071529605	-1.78026068151452	-1.27649797612127	-0.978888585260509	-0.671485782901805	-0.50044196640696	-0.523684747296863	-1.12687902599757	-2.85804082256509	-5.47333643376859	-6.886143571114	-6.5229491290504	-5.12025482209427	-3.06904849247005	0.285912818440245	3.78123647740779	5.30106126787495	5.9153966464578	6.48038713992021	7.0881461207861	7.25556527251352	8.94585559483399	10.7680206450209	12.281485160551	13.2689086762077	13.7040087597117	14.4396766526174
-4.88013159043917	-4.53636247952086	-4.05924637868395	-3.5035633353622	-3.18406263015642	-3.02589210856316	-2.95383715559807	-2.84912851020933	-2.85331424921767	-2.83928720095046	-2.78392311346353	-2.70118950235406	-2.60808846135741	-2.471706215284	-2.43882689627136	-2.75232648233455	-3.21273660567396	-1.985975871711	-0.289085039084418	-1.17438284984857	-2.32787175468778	-1.99151465628771	-0.834098031259361	-1.38832629285922	-0.958774528471807	-0.582357083688205	-0.182810278839014	0.341790420757173	0.908993003419135	1.53948566837231	1.65218322084912	0.343725159138937	-1.95521235707909	-3.67668945799856	-3.95994248154937	-2.89163413365937	-1.58443326536767	1.04989473829022	4.15368772939939	6.00584022043154	7.56019500426883	8.66334427111767	9.17764690619952	9.00818163187498	10.0284579417118	11.6973698303128	13.3713863104258	14.0627149016563	14.6375361614136	15.3691768203422
-5.49904500394171	-5.22635224579464	-4.91997978936553	-4.49462878809689	-3.96929984219302	-3.68781284534152	-3.5461077089304	-3.4066366100434	-3.15576885545157	-2.96428990215843	-2.86455139036352	-2.85515886522101	-2.88890138475895	-2.893658468584	-2.91322541761348	-2.91662338506728	-2.882299667301	-2.6592348898847	-0.889132619134411	-0.697110562844693	-3.10284014825891	-2.58142920401749	-1.87728681913588	-1.23407958418901	-1.14920123290106	-0.695255974859609	-0.289369254130149	0.119326644834423	0.51093031867608	0.95799355459927	1.40229401898211	0.993656289541826	-0.944798786144279	-3.76754271074094	-4.3963743501714	-3.03667018423812	-0.635879881408005	1.25698411349242	3.99086829175732	6.47718465166565	7.9821495389343	8.74996668352452	9.21457796284241	9.76683614290058	10.8121582926199	12.4047053364516	13.1005280015655	13.6335232733741	14.4390812402682	14.7446898882882
-2.5110125458571	-2.54915487078558	-2.46901354379622	-2.52737489918412	-2.53947159542742	-2.47164652093535	-2.352845403223	-2.34128835280109	-2.36349482068682	-2.37443996502744	-2.32018350396753	-2.24424079673177	-2.09751890512585	-1.86283500391011	-1.61246021002957	-1.77060537295365	-2.24406201630737	-2.25226186334169	-0.985505293782883	-1.22865286107329	-2.29049897023352	-2.9899489533512	-1.77119660412359	-2.07314594375922	-1.9620456641705	-1.52194502847321	-1.28664047285821	-0.95695571252645	-0.530675077513247	0.0152441514681996	0.40879211295936	-0.546728545768872	-2.63711117075052	-4.71316111075335	-4.87530365898937	-3.94469433896783	-2.41322508181253	-0.224135431039948	2.96249159246002	4.7966756991321	5.83392639548362	6.36880171788245	6.91060822491085	6.72939252273993	7.96017690832253	10.3934457022439	12.2672975660303	13.218185707791	13.6827111883414	14.2108104943737
-5.21319784083891	-5.0793894701613	-5.00291826078741	-4.84479392337627	-4.70778479342605	-4.58829383567428	-4.46504875456302	-4.25512043177431	-4.00530310007514	-3.78888402469352	-3.66746826250285	-3.57898024002033	-3.38820480216862	-3.11062719450582	-2.89573874049734	-3.09866601324676	-3.55526050541436	-2.82579361146276	-1.30698449597715	-3.7032771060325	-4.08520114620374	-3.40070957718206	-2.46225312159169	-2.2021069201105	-1.58248435718724	-0.924641298474493	-0.383477372121099	0.0895041866876932	0.558139541906368	0.975412267722887	0.944118604302056	-0.563652372940509	-3.22709258578905	-5.14369477202897	-4.80980133211845	-3.44978900079128	-1.63158114847197	1.07149178683183	4.490760905172	6.61603570650832	8.14502985685489	8.85776066839643	8.98365812399905	9.17322365657764	10.4962425666687	12.0042768386693	12.8207253989935	13.3807350467148	13.8252666917219	14.3163045999598
-4.6270798569374	-4.41888971656984	-4.26872111608341	-3.97303520885433	-3.72264081404835	-3.51051796287294	-3.29449443756961	-2.93188283406589	-2.51011289825047	-2.17523289894847	-2.04978815274187	-2.03083959021192	-1.97668853188415	-1.92392854819924	-1.98439873470179	-2.33824922554387	-2.88851766842803	-2.2653933269401	-0.478128620416957	-1.17310846187269	-2.01002455016488	-1.93561780971511	-0.62722090119772	-0.995235559042287	-0.798688595246159	-0.462077111576654	-0.0564043332651276	0.487871128153824	1.08082673180508	1.74812132513504	2.1194386230197	1.04624510054954	-1.10868959111363	-3.023087694457	-3.30281473731281	-2.02858276815624	-0.631417963013636	1.64306839169722	4.75777250330246	6.55286326806927	7.86187045278875	8.65771602916338	9.13470717890793	9.31878791595121	10.6469252993119	12.284533877241	13.4472911609153	14.2772169572885	14.5118825494185	14.711465138752
-3.04920246725999	-3.03484338745863	-2.93235182075071	-2.91510970989427	-2.89128725432388	-2.8052297752028	-2.67738720162575	-2.61246938361082	-2.58736826156587	-2.56960061648714	-2.54221674687416	-2.52534476876755	-2.44228987466859	-2.23399408243068	-1.94620221949667	-1.78159797251481	-1.72001052978641	-1.26273805662244	0.468855155899708	-1.65441018623246	-3.4085963763355	-2.12769602922168	-1.6372494035822	-1.2242187213323	-0.973506958490571	-0.624802824708804	-0.302707155737261	-0.0894722767033272	0.0479539567930981	0.128690294046428	0.0131955666833851	-1.05655829725574	-2.80829616208532	-4.4636817312558	-4.63833535012403	-3.78671173417056	-2.17801610631611	-0.0257207246281333	3.14134679840508	4.91736585222825	5.39738247905537	5.31948177283938	6.36893064037193	7.35523918903687	8.51628681340205	9.91730718206408	11.6548583301169	12.8583331768704	13.5991884877625	14.1507379996363
-2.71164941961991	-2.71243903370399	-2.58166025888259	-2.50190364284732	-2.46478030795543	-2.4028005724941	-2.31531708828884	-2.29798673632664	-2.36874839518864	-2.4640817708774	-2.46648399809733	-2.41277174645165	-2.29440450267873	-2.09222988971552	-1.79093613915839	-1.70185000558072	-1.91141333819823	-2.06476426061161	-0.836226338060824	-1.08732218302622	-2.52978558678035	-2.89129697329109	-2.13392707337172	-1.76388029414556	-1.79530573776503	-1.25087520250619	-0.982878498288376	-0.771579231967645	-0.609956929838981	-0.385232157763729	0.0130306388168169	-0.705338123960313	-2.87297697949266	-5.55873073725212	-5.77965750876582	-4.390951380767	-2.07225322341533	0.193423716201308	3.59671581771704	5.79184943917316	6.41890266001814	6.42283522491519	6.88733805602247	7.20574833213368	8.21654707052913	10.8540668249445	11.7857456582303	12.9471005928236	14.0386802904361	14.2664075316244
-4.33146434795043	-4.24234745416556	-4.22316590299032	-4.30230969862619	-4.33186618482539	-4.26588689245414	-4.12823930972928	-3.91440614967945	-3.60427714997711	-3.18848375758396	-2.88632797869387	-2.75803022497487	-2.69989678684154	-2.47014247688118	-2.17355244081963	-1.99847781233938	-2.21398177079065	-2.57453212448597	-1.27973417531463	-0.388686866483478	-3.39747408175078	-3.28571287444622	-2.41517922587885	-1.36738196680467	-1.07741923054514	-0.295511367153908	0.308551591197422	0.672664229096627	0.846913290979573	1.10982937103738	1.30279151520411	0.942482321754878	-0.683242506469699	-3.15599602581762	-4.12450645588829	-2.91793705261815	-0.504452182713072	1.91860348891963	4.54303212808217	6.93156317928245	8.46469971213239	8.88990711722857	9.21664654562155	10.1569685820562	11.9947890826873	13.6996364356098	14.6182064949693	14.9539929035309	15.6165988460509	15.5009556843148
-4.82044769013945	-4.79963060015221	-4.91044323808146	-5.10165623324066	-5.25134152745737	-5.19244981733977	-5.00138629639273	-4.69334911173536	-4.2826842633896	-3.73319972081058	-3.42066051296313	-3.33416688614896	-3.35498669679665	-3.21256659994368	-3.10252695394274	-3.07113782621406	-3.17217079120806	-3.21143940285506	-1.98688216090814	-2.09464587131579	-4.20527869462216	-3.27494486396512	-2.62178043524178	-1.9109781520084	-1.25664202936779	-0.409543077169571	0.191080027332111	0.532862476293248	0.661282839106322	0.77214856584749	0.661232524606134	-0.196592163935788	-2.23821969794123	-4.96520260543725	-5.41408522082313	-3.70677465427166	-0.784559110189087	1.55591589624262	4.75845179909257	7.44861842575278	8.67494733926381	8.81381791921534	9.13816179696894	9.69566440268875	10.7317034731094	12.8147371362846	13.6133110506865	14.1565127627914	14.9650530928897	14.815952967203
-2.35125383610808	-2.48914034325534	-2.64336699364708	-2.96518136044105	-3.08385843659743	-3.00551900597959	-2.81256699418012	-2.7199922759978	-2.55690955536199	-2.40408309701832	-2.30866243561617	-2.24932668807564	-2.04146865155042	-1.70443550940012	-1.4400787235332	-1.75391003563466	-2.42485180755967	-1.90463522053695	-0.212918589772118	-1.55675269686543	-2.68724974766408	-2.6531051274059	-1.28912590790615	-1.78544922653619	-1.64981013813126	-1.39380913114176	-1.1332337929109	-0.812857648448806	-0.655297148549352	-0.658874385228577	-1.03037358358709	-2.4137697803319	-4.66278287988801	-6.26961975858473	-6.05003673594366	-4.92535124108482	-3.3441694954728	-0.955882588509832	1.97162149839783	3.44209481506213	4.15644549116838	4.70389799505279	5.58794988497834	6.10185846267046	7.90029018639073	10.0545400786561	11.7448847629705	13.0726978067046	14.1862208274281	15.1720325983169
-5.8030826451106	-5.60150388842893	-5.30881963790903	-4.98898880447747	-4.53419616361296	-4.22655407543919	-4.05815467887242	-3.96279098752653	-3.77661470970512	-3.6280069085109	-3.49709047957396	-3.38036223637276	-3.26415692039475	-3.1740884500122	-3.10498541401086	-3.02262777713306	-2.83833255238631	-2.57748142398825	-1.93677481357198	-1.57153560850073	-3.7691509307025	-3.81785635443244	-2.90354877824202	-2.04629538659322	-1.4017134599634	-0.572120752679221	0.203026171749743	0.752665011771835	1.0895228497954	1.49971253598415	1.89758788151032	1.910056448525	0.701371762297737	-1.42849310203325	-2.62153378570691	-1.4060900056752	1.00464477441249	3.11358686686943	5.35031101034947	7.75733094911236	8.78351923771251	8.70236988402258	8.80282569180805	10.1811584635963	11.9298944067118	13.4988629966366	14.0375572030934	13.6062094905122	14.3070974794592	15.0461042267869
-4.16078027109378	-3.96839943420183	-3.62180247845354	-3.2060011381717	-2.84061971452366	-2.69262868403743	-2.66082397823063	-2.70663829158851	-2.83150399833046	-3.0505253964791	-3.08354362059034	-2.98837196865731	-2.79212405569049	-2.54585541226098	-2.16037527310874	-1.9787666701216	-2.0897594590635	-2.07862834383005	-0.322293470448427	-0.452063452730786	-2.23156303873334	-2.87454207213585	-1.79749431326392	-1.36928783415949	-1.59552980355681	-1.01143281542356	-0.640811217246539	-0.200896304277635	0.123548159699521	0.109538960116311	-0.208865580341168	-1.36819266889513	-3.58400635738378	-6.33109585632098	-6.88200231622389	-5.9424450600473	-3.97768533928116	-1.69562044956548	1.91726537148817	4.69186843283818	6.10842115467472	6.70890955518069	7.23170546477863	7.89411661799823	9.18157949989324	11.2284599935488	12.3987637119952	13.4295568972349	14.0611727833547	13.9608024412014
-3.19148055961581	-3.04989516710389	-2.92338474239033	-2.85229714769442	-2.74548494880767	-2.61615689743616	-2.51950916202067	-2.49990895121076	-2.50498629387832	-2.49897000652422	-2.48772802755374	-2.48428316426816	-2.48951402635931	-2.49197618797769	-2.45929863350947	-2.36476722191762	-2.18388126499654	-1.57539152938229	-0.519540728322784	0.131139056296535	-1.72346022506939	-1.61255510153078	-1.32668002190808	-1.83850899889744	-1.59803182245902	-1.42192093010176	-1.12025596703005	-0.673528500331717	-0.154916897784005	0.45761360372602	0.658835458206057	-0.0616293193530414	-1.72646059389884	-2.97342856962897	-3.79633653106586	-3.9798769903597	-2.76553001568744	0.0443602863005505	2.84463219851941	4.42883070935778	5.92302593763375	6.95456544028395	7.26554436571741	7.15865944837165	8.43859163988774	10.2811289761655	11.8520514758765	12.4325829027328	12.8867327486247	13.6625774976401
-4.05917804576592	-3.89885988811008	-3.69754862132936	-3.53643029297564	-3.37956516128151	-3.22771047990594	-3.09378271461312	-3.02623026794893	-3.0153633017213	-3.0205413621815	-2.97741696539773	-2.92590740874807	-2.79460828268525	-2.55771861093699	-2.30065860249299	-2.50061573208291	-3.04600849214413	-2.6158259048026	-0.15795315751297	-1.7796235097442	-2.78283626269975	-2.37214700705096	-1.364517509295	-1.38417324861471	-1.26583356081027	-0.925193301268606	-0.610867117766228	-0.246764037627446	0.177320431798742	0.67210349852996	1.0127020217454	0.0351352061304382	-2.05508284628635	-4.04505463993854	-4.00491735854252	-3.14147409739129	-1.57487071291233	0.765040674082869	4.03416085421163	5.70726265785954	6.38193592230239	6.65559638271677	7.5034474528423	7.89424706573066	9.24597676037804	11.2631479693136	12.771978150519	13.9205259249099	14.3833625404911	14.5727443470533
-4.18259707021969	-4.28553257026083	-4.55319741092076	-4.93502399514903	-5.1198414228793	-5.01138352668362	-4.72199861198991	-4.40855154059673	-3.94364096103464	-3.46866397943086	-3.25095369316616	-3.16887156877628	-2.97257902073756	-2.61008085027826	-2.27988415362202	-2.28226029171567	-2.52308446153367	-2.06435444355288	-0.379475036149809	-2.74354123368351	-3.43482142751937	-2.3206055959616	-1.86663973559009	-1.37724348340232	-0.856745377925467	-0.25500326067697	0.304856211786247	0.787239025927964	1.07227555236805	1.30228079069395	1.51526234725176	0.175142648796775	-2.30157878152352	-4.55976135329044	-4.4877158961642	-3.35465803892779	-1.59774076600672	0.79025137122819	4.17729584589341	6.32565680978352	7.72781210908332	8.44117163875398	8.78754008457039	9.00329844975565	10.0705292272564	11.8241069448906	13.2686013245223	14.575089317368	15.532173879687	16.116542226944
-5.52839479798189	-5.14164526614358	-4.65515321171217	-3.96546942804548	-3.29644356406877	-3.03965276368413	-3.01236730891666	-3.01008088186286	-3.00828570897983	-3.14519000289393	-3.20962993299089	-3.23003783048775	-3.21697353318995	-3.20715292950667	-3.13404788385138	-3.05476378488468	-2.86001480740481	-2.22452965607694	-0.692086483389206	-1.85869049152881	-4.08853723566143	-2.88180776474172	-2.2703721357923	-1.63497998181894	-1.17517568344494	-0.530982046930483	0.00577134428359383	0.425653860312204	0.750005339127314	1.07574049276239	1.24227238593218	0.430275581913632	-1.64823379728474	-4.30849961794674	-4.78780955226181	-3.86112922925974	-1.97189662636504	0.24288850545524	3.74956316134475	6.16135940571654	6.89020673591574	6.69978597075733	7.1746517265694	8.15328904849842	9.38236772772277	10.269553728217	11.4444706779552	12.5799353326884	13.646290955372	14.6051620979596
-2.29856754271016	-2.31434324383828	-2.26700134728592	-2.31139440516661	-2.39246055741927	-2.37446130858719	-2.29953232611347	-2.28310068467153	-2.34464549638475	-2.40275387001808	-2.39042140322552	-2.33403933794789	-2.19628760171971	-1.91077613380414	-1.49775763414493	-1.34743070949394	-1.57010814598078	-1.71480749298775	-0.163948857535643	-1.07724027695048	-3.25435600546616	-2.60269919453579	-2.1086728836646	-1.75984781540295	-1.7174547734832	-1.39730841930615	-1.01569701742566	-0.568709112773286	-0.29936374425893	-0.529350698115238	-1.14422841940108	-2.41495282446057	-4.47801320329731	-6.92976346460066	-7.2099470726322	-5.91620083811745	-3.64536934487127	-1.347288300782	2.07272087289363	4.48712472941676	5.38984111877139	5.44590654953711	6.22021999198285	6.86259653700576	8.11000973061711	10.79837231751	11.7227549851126	12.4587744367556	13.2230075629881	14.0145404486899
-4.03064021604555	-3.85428286365243	-3.5481438977929	-3.22880491481185	-2.99312698961623	-2.87784625211833	-2.8315649634853	-2.82644281769106	-2.90129178573723	-2.99901236973388	-3.01278666349649	-2.9914263404388	-2.90810372454877	-2.74429811749816	-2.52369778757671	-2.52862515004797	-2.68632888911598	-2.00062651269996	0.19626418528103	-1.29040715352396	-2.3362755297824	-2.14233927980983	-1.33386538840844	-1.4251290913295	-1.27788929528426	-0.873380441349878	-0.555251532373807	-0.145237267881418	0.412766633385241	1.152494544292	1.85864144725915	1.55844265466861	0.445734848189376	-0.794063955443224	-0.997683116338805	-0.557327191659808	0.43952441146878	2.14408374098272	4.63632650298691	5.7435996756187	6.05738893270217	6.13297168513868	6.83312268330527	7.30544710243676	8.70454500634787	10.727307098543	12.2678307972934	13.1734096693267	13.6402122485933	14.1530879817748
-3.86725164755599	-3.73792820596774	-3.5096320324499	-3.25077887391655	-3.01864480022343	-2.88483096179166	-2.79858103969258	-2.75428353501967	-2.75458593539429	-2.81033105358555	-2.83588434694132	-2.85258008282144	-2.82612710127225	-2.7043101899631	-2.49369106938582	-2.35924648922071	-2.34003071052711	-2.0485275634944	0.00743792920834933	-1.26538126764448	-3.99401629653751	-2.63488653347309	-2.19239135921619	-1.69278749535814	-1.3581495316524	-0.847054620910462	-0.43462807424764	-0.128013767104784	0.0797974792353207	0.260154946088515	0.276910160816884	-0.527257408076908	-2.38844898618788	-4.70074582666404	-4.91148415941054	-3.70524087011091	-1.6446207218947	0.426948456206532	3.53494309556619	5.71575023368671	6.47884323384995	6.43044757825078	7.2070670408962	8.08916721594349	9.03175210656161	10.1216716876749	11.6198165125863	12.8962646906202	13.8484891721269	14.6853475722264
-2.71086938476496	-2.65057689787785	-2.49272341308239	-2.43200708826521	-2.37094971061672	-2.30875774329565	-2.25904040996458	-2.31203427920564	-2.42042665246928	-2.48335618866492	-2.41735529839816	-2.27875265417885	-2.02329576632664	-1.62356019425536	-1.23418411397957	-1.38256100363047	-1.85469739835589	-1.25436497037693	0.139479710322984	-2.04845921123274	-2.67118222340891	-2.21530439338739	-1.28232910401145	-1.36283814841586	-1.08683753200499	-0.715733663700494	-0.315669948989165	0.088299328432016	0.382632721502479	0.551139341595401	0.300397042649292	-1.22446904086287	-3.79575816356918	-5.72262853611944	-5.67349241784533	-4.69634408280849	-3.00522454057978	-0.214748382901509	3.24272761913147	4.8051337318924	5.44454154757771	5.80361070481823	6.44668627436043	6.47782064181229	7.51559898178209	9.52427914754103	11.8758948599922	12.7924633351581	13.2612781453209	13.8619385400328
-5.53973258641399	-5.27123666473055	-5.06128540724201	-4.80819952412062	-4.47119950556252	-4.28327913075651	-4.1934258548086	-4.08700598300612	-3.87111742563299	-3.66534349689508	-3.46783313754904	-3.27099643355442	-3.04321043163572	-2.74965014169155	-2.40542379355732	-2.21303310367626	-2.33215605435183	-2.53819672208314	-1.57922267268667	-1.21188062870674	-2.46619415565595	-3.22629408067229	-2.28276450662409	-1.2664739266572	-1.29632796892569	-0.447869354654313	0.138109419406669	0.637751821201437	1.12231334403592	1.80319818699187	2.52103611805694	2.4038046565875	0.749659929446316	-1.79539323792115	-2.58130977383138	-1.82276090808366	-0.183810365261471	1.56462557851377	4.38102966169146	6.88447340820804	8.08452543078947	8.64062354626589	9.68636597022753	10.8964399269508	12.1068778536611	13.8464029637043	14.4188339327392	14.784279853226	15.4761472440352	15.4738284535569
-4.22171260225558	-4.23149682119038	-4.44946403330225	-4.69126376331878	-4.80579440476024	-4.65699411402372	-4.34816430083879	-3.91145033588533	-3.30206522931778	-2.62946662858134	-2.36035770616663	-2.32985701787178	-2.32467902107556	-2.16913410599296	-2.11040166926791	-2.16860269029448	-2.33438818341276	-2.08116715015923	-0.416549673893376	-2.02417604760909	-3.31369679026128	-2.05334542345267	-1.50358621140306	-0.825919414794434	-0.129133369004521	0.660892071532834	1.13609166625197	1.36327114552586	1.39863773351523	1.28727530176344	0.824158690115883	-0.332640171469538	-2.23235280001259	-4.08178203891902	-3.57756107956897	-1.6033735190766	0.81845447100602	2.84331501761571	5.53445713908495	7.33842429074392	8.18721706938713	8.33016739945153	8.78301023982738	9.02063288781498	10.314675955722	12.9319653350868	14.5673811033868	15.340942866757	15.8568293123826	16.6233623979979
-3.46993209225895	-3.33410549681486	-3.07740528354107	-2.84841957873016	-2.70574860169218	-2.64511889495136	-2.64391193259405	-2.70532091393644	-2.85330284601955	-2.94243114284609	-2.86101057972752	-2.67809597296878	-2.41349575083881	-2.02839448974643	-1.68191896024822	-1.95579699158496	-2.63002911578793	-2.20040869253279	-0.484295003128117	-1.15975379339996	-2.64956210886371	-3.03638967811158	-1.55551202555787	-1.99761347506071	-1.40324366038183	-0.782239671860829	-0.56744268251631	-0.342031385415817	0.101582827738102	0.715596606187707	1.04596854261865	0.0343494563166686	-1.92497679764482	-3.63974547711138	-4.12752394367472	-4.11828943395817	-3.08124657386779	-0.729399156549365	2.39296272985715	3.85998492843669	4.78444717288548	5.49949546499807	6.34633849349501	6.6459733725234	7.79029363364562	9.70591914593143	11.8646524935054	12.9013011152679	13.5828738504603	14.2880466333985
-3.5810345980081	-3.36655469108138	-3.03270844266256	-2.75441149917521	-2.58936810301528	-2.53670863348364	-2.57686692835118	-2.72251371723562	-2.99857284380653	-3.19977499264642	-3.16780604702719	-3.00330866862056	-2.74623801134284	-2.34218637525951	-1.87601236331698	-1.76428536984327	-1.83851057397709	-1.00401757053263	0.178025814353983	-2.51916684636939	-2.8257713012352	-2.20899998332658	-1.76022374319354	-1.64719312325143	-1.35119606976953	-0.967390679835317	-0.538524879699401	-0.100186421390416	0.335372906966289	0.929156578756794	1.35275529974156	0.208186128118066	-1.93166552057725	-3.61559440007273	-3.66573348909474	-3.08971147158418	-1.85727347461385	0.342712154867505	3.1914573032287	4.6858678152165	5.64100525503526	6.19080127628775	6.71769622998132	7.33592098076581	8.96435851073037	10.6551509057108	11.7246638198943	12.8771294754598	13.4213379573617	13.9271351823708
-4.17307252510464	-4.04470741543544	-4.03597412438724	-4.14113033335159	-4.27362490450744	-4.21091509584878	-4.04310754518568	-3.82631953539486	-3.60889634775672	-3.31306220035647	-3.16780838763509	-3.16850238611092	-3.23888808570074	-3.17934374167669	-3.11448626945413	-2.88620679398236	-2.11907068219257	-0.335097715283476	-0.39380255376291	-1.88980882485661	-3.54608695313196	-2.97516892898472	-2.09928446095071	-1.18278987138416	-0.59996864735553	0.145629885480175	0.884839842459258	1.54830294037292	1.85357152033772	1.29847333217376	-0.0376456025861282	-1.6921220809587	-3.31263348694025	-5.14983184271275	-5.22637843487702	-3.46695935848179	-0.459062017699962	2.14818249941743	5.53886760536139	8.15234436857318	8.8685662912223	8.27875935332395	8.93201038129556	10.3726216686008	11.8651643213304	12.9615393723028	14.2872796598631	15.5198257210092	16.4592593195549	17.1466046550367
-5.47939903153986	-5.23442917092266	-5.04499890326287	-4.80329277940964	-4.45397107092581	-4.20737404034313	-4.01905073698613	-3.77466125646892	-3.38136272918823	-2.96782919796922	-2.73145499031531	-2.66475895644038	-2.69131552844853	-2.6812190650183	-2.74094891424265	-2.74362208546019	-2.46490520326405	-1.63474611037621	-1.28955793221695	-2.09442376186622	-3.49408543235926	-2.99923181772504	-2.1554244076052	-1.22273751556416	-0.547023343167163	0.386883133078278	1.05167443103548	1.42604920347538	1.57068337509387	1.80879570556102	1.87955060332177	1.24371247839997	-0.551039585392114	-3.00279787278795	-3.50857272814866	-2.19228515320951	0.136705849942179	2.01304111683567	4.66189929638731	6.94822571889219	8.09050787742827	8.39792299745914	8.71783644495422	9.54385714894608	11.1499190168222	12.9858738501506	13.5854326420869	13.9429156779962	14.7905340874562	15.1960922782373
-4.14262651239771	-3.88662402431628	-3.49906993182902	-3.0484831050898	-2.7170304849007	-2.49478965962597	-2.32887365678027	-2.14123573223798	-2.01250874598109	-1.92735117570781	-1.88161309778321	-1.87016546264359	-1.83764521652821	-1.78254814347689	-1.736042956308	-1.78090573067655	-1.85749004061282	-0.959760568413672	0.247184880488933	-2.37845867961076	-2.34375399709032	-1.48027915289309	-1.04740592309432	-0.69914795914263	-0.301975499106861	0.113241099919594	0.505322786467903	0.798175885845918	0.900787857381634	0.774651164179292	0.196153244085317	-1.43786555372982	-3.99083799898185	-5.74142136595888	-5.33810100660941	-3.80847808962735	-1.91871199874558	0.745395957770168	3.9495608221993	5.55613437881113	6.24905252201553	6.50939766870443	7.07180094823825	7.98429497567842	9.10728965584907	10.5117563467309	12.0303979005548	13.0760548409648	13.8584727062246	14.5684867135082
-3.24954288356649	-3.16905705149537	-3.00218684595057	-2.89242098411431	-2.80870922817709	-2.75417814321577	-2.72163483056492	-2.76105394577965	-2.86146327679425	-2.92892326166384	-2.81532146860952	-2.59397574617531	-2.26136907504821	-1.80132596259091	-1.27179943845262	-1.25542786064006	-1.62878145065878	-1.54109432254502	-0.247005248337385	-1.48088373932253	-2.45867170476849	-2.42512221830241	-1.51409033956181	-1.52521695706379	-1.30380112622783	-0.855153533265891	-0.510378384300359	-0.135874092532668	0.365677969976241	1.02473426052317	1.61117445474184	1.20873174043347	-0.00262022288728902	-1.39290276350037	-1.96087808914952	-2.40180182728393	-1.92931719533431	-0.268252651018867	2.31144586225051	3.71675996836412	4.6468116509955	5.38909436995748	6.3100837455434	6.82245385605169	8.21983268850414	10.3118444980316	12.0106474697181	13.2872099401916	13.9383450656432	14.317813334992
-3.06105660074121	-3.00021849648929	-2.82599217795256	-2.72311950642812	-2.63882765104909	-2.54919243938396	-2.45306807567886	-2.43490479731375	-2.48255311913037	-2.55264392421425	-2.55979328891561	-2.54638806795977	-2.45926932656625	-2.25894533361174	-1.95948885075289	-1.76981799208036	-1.39099332358632	-0.582610050028868	0.188568007259107	-1.90708225705137	-3.3699605275531	-2.3709375083951	-1.62852552594745	-1.10836784126541	-0.751760136551428	-0.283548060003947	0.0678826830608759	0.231050374478527	0.347759336994742	0.52224521001119	0.532679819580023	-0.391593834643451	-2.26721797972355	-4.27862719349241	-4.20965179969813	-3.02690220859066	-1.30055818593986	0.467016651255223	3.04998692193017	4.62162822624046	5.20562741087259	5.25960006002279	6.06512102055133	7.15340870138154	8.87748635211147	10.9166093820756	12.0034279609279	13.4567509706827	14.6886574826092	15.4074560886894
-5.206747692254	-4.95659745470344	-4.67043528874687	-4.24008954618452	-3.77931542299001	-3.50752227243813	-3.3234887979756	-3.08980890128755	-2.78385642047132	-2.52350508799175	-2.40047348503504	-2.38516109965378	-2.4339941196769	-2.48748552906669	-2.60066393912921	-2.5866301011571	-2.38956520324281	-1.9242144026004	-0.742714651303418	-1.6024161199943	-3.23385815998908	-2.18724645929038	-1.53994214177782	-0.87829423804975	-0.36749515541819	0.275242037718874	0.748393612464331	1.04529625926875	1.2296725736164	1.45963738962466	1.53879805612568	0.731391724154289	-1.22010219389569	-3.65199965448487	-3.92997371481428	-2.77127128322412	-0.746002656937291	1.2989203688238	4.41263275321658	6.6095521121509	7.39859470284192	7.33540604551132	7.77810171941557	8.73963506278052	10.2663557222124	11.9281430476142	12.9756823600616	14.0516005533905	15.0648595013068	15.6085030776557
-3.16638522514128	-3.18200011163098	-3.15540900676691	-3.15532046438486	-3.21771159784829	-3.20857987435828	-3.15142787039556	-3.11575559488774	-3.15738838368709	-3.19900481669983	-3.17286580994115	-3.08240326404726	-2.93266198261347	-2.69364493937663	-2.34990157105605	-1.96430304579902	-1.41696443672872	-0.348925650756375	-0.618256247367588	-2.25002908784351	-3.79811251228585	-3.18302952495819	-2.56452743688578	-1.85229254080474	-1.17294668589542	-0.439020965780487	0.140368947036508	0.471457567694647	0.492009976863357	0.262134347378814	-0.381190399205874	-1.47359570085434	-2.98244894429066	-4.56773718335891	-4.77183886986925	-3.4897558859657	-1.18523812586998	0.896993191371908	3.71785721930222	5.8261230246021	6.17048159057149	5.39169371436985	5.93863605507085	7.41387099759165	9.08165873728774	10.3285023633921	11.5826816721885	12.8229533364314	14.0561776278651	15.0338878898756
-4.68758210506423	-4.28763388423616	-3.78871750439616	-3.08333720082931	-2.49573657790859	-2.26944657301765	-2.24414453551574	-2.19112951458086	-2.19359855723027	-2.29232480716374	-2.31771668519348	-2.30617941339343	-2.28418573081465	-2.27477264015646	-2.22094983726284	-2.17643292288599	-2.13101084471924	-1.64604074049238	0.120324392855817	-1.33805404242378	-2.59112087457321	-1.51573059773117	-1.29717861247208	-1.00909852884521	-0.792253054329124	-0.48342495356998	-0.117488624720024	0.266254549951479	0.717840177372314	1.2752228868306	1.81061128309125	1.30075985845184	-0.265754714334417	-2.15284642959187	-2.39955977808284	-1.95857259285115	-0.728706140655394	1.30870409852811	4.45281011932429	6.13446466065869	6.51277858921238	6.39210058979522	7.43923918508393	8.6746759942924	10.2246534585731	11.5939526982699	11.8171841680383	12.8085352647649	13.9503627443881	14.7246217391231
-5.34023618491763	-5.22148774626496	-5.194646878956	-5.17805016225719	-5.0811167622871	-4.92582980772813	-4.72824021533798	-4.4369521896257	-4.01122974542369	-3.49951491510256	-3.20583899578408	-3.12069360132577	-3.14762993420152	-3.09404810796046	-3.1121500042087	-3.00361248887737	-2.49270423484148	-1.37822991264275	-1.17925026746577	-2.33722404230555	-3.89289201387941	-3.49003807777438	-2.53782060631919	-1.50538344709869	-0.872235447122585	0.0609439032142668	0.783540055737433	1.26720902942601	1.53068286850483	1.85492171996176	2.00463107452453	1.40941935842487	-0.406424571670191	-2.92118638686981	-3.29755114116183	-1.70145176038338	0.936679753795143	2.95068463682218	5.67019907064706	7.96810674245386	9.07478168683491	9.2005765146388	8.93589840812536	9.57069510960818	11.7854165099547	13.9524884999651	14.3375063674823	14.3736763468133	15.357318247136	16.3113687211479
-4.45924996242545	-4.24492432621866	-3.94071906890504	-3.51900241838103	-3.09664954631678	-2.87294453039256	-2.74479653047832	-2.61480103031051	-2.46975302728207	-2.39157019884957	-2.35092024197087	-2.34831584810644	-2.35691617369577	-2.34251340575531	-2.323192148369	-2.38787630395142	-2.56036337357606	-2.49956288592865	-0.751569841109368	-1.15218149981026	-2.6842041933342	-1.81129427850538	-1.77088958830232	-1.55782487433717	-1.24227522396884	-0.785170736396386	-0.438685901889101	-0.12504963946887	0.232536712570095	0.75371848626755	1.28677401636261	0.763933516859741	-1.16361409528035	-3.73161191107433	-4.18928552536342	-3.37231297930362	-1.75979292384734	-0.009715938510909	2.84599980799084	5.0603596878019	6.23384307864433	6.85943878127903	7.87500512700737	8.66243898406871	9.62728016777458	11.3427744756256	12.1961438293971	12.9118904808325	13.5113276108652	13.9449157390319
-3.74956078666703	-3.561128443158	-3.22183352210663	-2.88135038755571	-2.6506497968594	-2.57424555867168	-2.59361283251559	-2.68240342713418	-2.88631594982959	-3.08798240619892	-3.08271089318503	-2.96511915355104	-2.74798407009036	-2.41456028296011	-2.00738513246907	-2.13815246888533	-2.67545363488811	-2.38956164231743	-0.238469062773106	-1.7144463336815	-3.07765594737044	-3.11119909318766	-1.65560706994704	-1.75157290958331	-1.51399837177659	-0.96757955710596	-0.646537402438246	-0.324812850974133	0.0820952966516526	0.603073580635125	0.948603244735589	-0.0131563019604428	-2.07235017130685	-4.24355068158073	-4.83046483556144	-4.21155992143776	-2.85800087266806	-0.589996737996544	2.89329463230523	4.68560563570145	5.56359290420797	6.01312682233459	6.83828458443725	7.24250599491091	8.50023997404871	10.2198123542225	11.2300427241336	12.342827146988	13.0074277272807	13.4958885390881
-6.13840185470833	-5.86983067525818	-5.47351098077215	-5.12391565966556	-4.55787386948735	-4.22941782297895	-4.13242088844407	-4.17021499030358	-4.06265909699598	-4.01996006838911	-3.97823978529167	-3.90716342805557	-3.79653081714782	-3.71636738732579	-3.64769425018004	-3.48318684724978	-2.93595232086256	-1.84712203099285	-1.34774188730877	-2.29658938731674	-3.81252223778016	-4.05625228703019	-3.21856513196798	-1.98845673024582	-1.32570856374477	-0.431927491584634	0.378857951931903	0.92678082288701	1.17511912677353	1.38050136043822	1.43600922849251	1.04456336366947	-0.36997893493011	-2.51255765185688	-3.63175206702443	-2.51428158083921	-0.647949082370567	1.36338494455986	3.71166493257107	6.24967160863149	7.48933530075413	7.74677023202874	7.88967061473821	8.98643470745077	11.1144750832231	12.7758646956448	13.464123620297	13.3760903552315	14.3170927295502	14.8326304537653
-4.79839535791431	-4.70333895790115	-4.67587722285649	-4.74986690409528	-4.74576762255898	-4.62438065202315	-4.41143392892857	-4.09488932195966	-3.63958495985854	-3.04671013391999	-2.64440250989976	-2.52633706809518	-2.54721055039033	-2.38762866244505	-2.20092735991365	-2.16291066479004	-2.24149174774265	-0.986698420649715	-0.738943647523963	-1.87031924668126	-3.24438526808725	-3.02500912463786	-2.21141604841974	-1.23904866050407	-0.455662901749589	0.563790738949922	1.29248484186085	1.57993346572193	1.46356906658575	1.21867756692724	0.612880170289385	-0.482778232702264	-2.19161464243795	-4.40253155796825	-5.04326236409623	-3.47898942783626	-0.57296863102164	1.70495010693196	4.36466856141257	6.84904341898464	8.01214163901638	8.0609363343802	8.25320750357742	9.23711643324847	10.9191147822283	12.512480304236	13.9766565344978	15.1531441955202	16.0279347631891	16.5317261020341
-5.37854696646111	-5.27963342568206	-5.16227869729989	-5.12295934138012	-5.00903953072119	-4.86969915346092	-4.70235321001188	-4.49778792019188	-4.19255965804947	-3.81089956305316	-3.52121211028068	-3.45764343050745	-3.5128008826968	-3.4766217963611	-3.39071724794818	-3.35916862343483	-3.39225271406592	-2.21195254532415	-1.59418799180695	-2.76716258893689	-4.1915448711168	-4.11514534006235	-3.15945868313776	-2.15800634956967	-1.1701185187028	-0.0165663760172842	0.918046335186812	1.32604495337698	1.26927569838929	1.14866529295397	0.807784766360294	-0.0399157307853147	-1.72840571431129	-3.69505392542832	-4.40949299329251	-2.87715816629807	-0.512253272436127	1.93003681663226	4.57190964957681	7.19341529487471	8.25331137613144	7.98366240414081	7.74092535567319	8.86518671162009	10.8635210278711	12.278431005646	13.1527188754021	13.7891549819109	14.6836505120844	15.2135397398244
-4.89526272496489	-4.70795778144241	-4.45242314321767	-4.13714984602014	-3.68324100245903	-3.41238184204677	-3.26290554627004	-3.14420878177749	-2.89957204583236	-2.68415038430164	-2.523050095672	-2.43574874525974	-2.38894556994995	-2.38818508866362	-2.44673490383247	-2.41018603745161	-1.99774308476824	-1.20273916339409	-1.09333876713582	-1.92280698120512	-3.02277550693033	-2.84710301663841	-2.13922027562043	-1.27186320147446	-0.616788954668057	0.241139237031885	0.839691521490184	1.05172548627954	0.933716146083198	0.866837309875362	0.627521867467702	-0.112999536251171	-1.7824317285792	-3.95639224839634	-4.64456747463243	-3.21139316595026	-0.539141161512544	1.49728002510698	3.87918990328024	6.12256913630261	7.19583563181074	7.26815173781355	7.3506233068998	8.33568637469159	10.4729695276161	11.6222042668131	12.5916323779479	13.4944234343166	14.4429863272086	15.0510326369762
-4.48324292813861	-4.43553464463852	-4.3955622001431	-4.48907919523102	-4.5172161017506	-4.45596719231937	-4.30383127594178	-4.0718018723453	-3.72518258753605	-3.25314786690955	-2.86747754452692	-2.73278853762911	-2.72420279186159	-2.63595543552561	-2.51994537313012	-2.42904751933056	-2.31834655776429	-2.1607486872992	-1.38305871675608	-0.653894067718383	-2.99867286745587	-3.02041306132865	-2.16544657173087	-1.54257978788612	-1.08496598009585	-0.517495245022	0.0349661723198222	0.47619142923992	0.780933593596064	1.15403897160001	1.53976143895909	1.59791008445322	0.491813465811539	-1.48487544099502	-2.67858152839821	-1.77845771283986	0.118138957148493	1.82243191859963	3.70793803927677	5.81698256296252	6.82082389488384	6.98131907274823	7.10825283355758	8.20853177484684	10.4587046555647	12.7391794378786	13.9810350706815	13.9945041716112	15.0288766708946	15.3320581385085
-3.2026974694492	-3.21358857754801	-3.21351861817764	-3.30436172184768	-3.41652442990526	-3.40482021913233	-3.32751694887917	-3.28472702495913	-3.29237510655713	-3.27928862509539	-3.2334999509076	-3.16753684507303	-3.02429670387222	-2.70667206254169	-2.26735273293727	-2.16196675089123	-2.52376227428439	-2.80316710915499	-0.993457011305055	-1.9012011420095	-4.17166061331376	-3.21770045605368	-2.76168679341961	-2.32374384152274	-2.07407361375992	-1.6157018977062	-1.32763561274666	-1.17693258332303	-1.09856857162557	-0.935529953637415	-0.865018634020414	-1.47019922351278	-2.95408338855987	-4.82611180395418	-5.23349996474689	-4.70233954192756	-3.40220175113579	-1.55627681601927	1.38603556459601	3.4893448580698	4.27743167390271	4.43308440915866	5.15696937132103	6.33532278828859	8.04514809478854	9.97167452810578	11.0059658624434	12.2671709523631	13.6554741982793	14.5048457795306
-3.74768967042575	-3.56658614791265	-3.22092529970869	-2.87539805055044	-2.64733103803623	-2.58404356937295	-2.62228141985041	-2.73545165362036	-2.97160220486947	-3.19824975538058	-3.18578305749833	-3.04147708094034	-2.81614622460762	-2.50251504964895	-2.10113982895843	-2.0907845959975	-2.3679067792098	-2.07268729478055	-0.412497987395893	-0.988647982918151	-2.49930351582726	-2.96186539149919	-1.51966527273478	-1.79359749195171	-1.59678302066517	-1.03208271205673	-0.759151387333292	-0.424958519906802	0.0707075552851435	0.777806058166483	1.3571275758494	0.483787624667948	-1.58114998208553	-3.68276068049567	-3.99366359873709	-3.70810221683768	-2.44451940824655	3.88229277440052e-05	3.54430343399394	5.22167898643402	5.84212825534629	6.02597473834798	6.73809396944697	6.9445119193225	8.38516543406047	10.5465737303649	11.8148681759807	13.1487846227419	13.8394271868821	14.275016685858
-5.61861874157062	-5.43587572804075	-5.17625415331462	-4.97277023409151	-4.61765070786135	-4.37034403573293	-4.22530028863466	-4.12731778090085	-3.9020754420457	-3.66895597817274	-3.46822337808339	-3.3425017468989	-3.24412868782268	-3.17224626190718	-3.13583408021408	-3.02468855188909	-2.47155453332525	-1.52243893286508	-1.16965799374241	-2.18860613389393	-3.81555902100394	-4.12351105219714	-3.3070573583937	-2.0542595680063	-1.33519471806964	-0.33185104493935	0.588776502267618	1.20774380029603	1.49927241541296	1.56178033668754	1.2727363725248	0.407586601226746	-1.39436327168118	-4.0704274492354	-5.45273894939962	-3.89395193446085	-0.797077992300571	1.87623348710802	4.60080975941777	7.48683908628707	8.93257783208016	9.0918294899116	8.89581585864302	9.54730643212739	11.3371290356806	12.9054319144945	13.9190953552742	14.4470202679082	15.6088713945274	16.4624780652711
-3.71465032834379	-3.41752107338881	-3.01585621925571	-2.50656560263961	-2.0421556092723	-1.86677941397813	-1.85886899687366	-1.915784739019	-2.02982682540647	-2.26536573713674	-2.38888951327798	-2.44396165620895	-2.46367398083545	-2.51175408906445	-2.48766722450147	-2.1975260405449	-1.55382934289566	-0.585198620823307	0.539286544960134	-0.847039519681886	-2.80771970756477	-2.04362207016031	-1.63375045847612	-1.27329855412561	-1.13367333418839	-0.788578656005796	-0.37082299366595	0.092176407901587	0.505312489133973	0.774814978820827	0.89546228312283	0.207859315335203	-1.52397688065024	-3.75961760249824	-4.07064380939407	-3.12827023360665	-1.38108839889021	0.511278729048912	3.4381355936109	5.35440322165355	5.74681414691489	5.359111947986	6.1915043147575	7.3566177401142	8.61299681991099	9.76855218363147	11.1601600768848	12.3499471585737	13.2397184390711	13.9165081637533
-5.37035676288987	-5.19144470360815	-4.90509935405881	-4.54219966066421	-4.0355562891431	-3.69015611098111	-3.49435602329538	-3.37154783100649	-3.1536017253246	-2.9781853073042	-2.86657541650754	-2.84857965412689	-2.88667539547981	-2.92460205383462	-2.96938928676216	-3.03345136007732	-3.11327352045981	-3.17966633022176	-2.20106700943103	-0.670299339829775	-2.4143270699638	-2.56526268496762	-1.91719113246401	-1.15549305998222	-1.06325720320427	-0.793635333814248	-0.426792053139793	0.0527891903446755	0.590619637071026	1.18200811715612	1.83700995112231	2.21771949512626	1.2890864637928	-0.611117743741528	-1.92119029633223	-1.40148107667151	-0.119596670614829	1.37034141201014	3.13504074355115	5.16657255356117	6.89047155341444	8.28033246865728	9.33026830583835	10.3064085850545	11.7404767219133	13.1581798553811	13.6995663790912	13.26677908063	13.9784984830545	14.3532190750385
-5.34280768091423	-5.16916821249452	-4.88429881091699	-4.60198373906876	-4.1330394466543	-3.7800045863489	-3.53258973814407	-3.31949238030035	-2.94401974781487	-2.54532448221946	-2.26068247149638	-2.21087799050718	-2.29540359690507	-2.40574546446291	-2.57901976970297	-2.76373930906098	-2.5951011626104	-1.43657805185073	-0.750078139788678	-1.58977874228315	-2.69131353107675	-2.51682857448788	-1.75952750452748	-1.17735240668506	-0.546331218065795	0.0784814422383511	0.652348381743715	1.11099088318325	1.37071248653618	1.47770515418987	1.36464940740381	0.892245054091048	-0.205075908131326	-1.87656620932239	-2.67696943118526	-1.47266317332103	0.866327652429081	2.70448320548951	4.4037510897671	6.16566283359029	7.15599442594759	7.34771073768801	7.74645817019343	9.17900419633068	10.9938682731857	12.7130567211038	13.7186310330906	14.0095648468881	14.9554881008342	15.5550367037844
-4.98620194431872	-4.88019675906807	-4.63707394364245	-4.35796648323648	-3.92378105320375	-3.53738296599594	-3.34603900663233	-3.25157927213904	-3.08901006430421	-2.90734210608191	-2.78098458337705	-2.75106258057857	-2.78481085896288	-2.81185766342319	-2.77570242905693	-2.73537436639694	-2.79166323590503	-2.0275734457148	-0.584117011697237	-1.28236729152734	-2.50979594268974	-3.20097237917852	-2.47688726987237	-1.63591744938849	-0.946618508136374	-0.342750650882739	0.333890095471046	0.896525713929902	1.2697019112514	1.35019324997246	1.04580509366981	0.3074925894398	-0.798557038593365	-2.31533297635647	-3.64026889657647	-2.92769546797483	-0.77162661140784	1.71187697036102	3.62795483141211	5.96821204697641	7.15707377029078	7.0746196959667	6.45345362157587	7.78493365109452	9.74681013102514	11.4860147645202	12.2293237879628	12.9893284942364	14.0281891769174	15.2570690308222
-5.0427695198905	-4.88535797714603	-4.74879331630558	-4.65479037900126	-4.48931962271223	-4.36696592115003	-4.27721507482556	-4.1807991276609	-4.00116057818188	-3.79883695400926	-3.63587480093113	-3.53268741208939	-3.44097652264436	-3.26862541380792	-3.04984963332548	-2.77660404793741	-2.42918116465772	-1.97437613189552	-1.08096699247958	-1.22392711745782	-4.00097025106205	-3.58656346995839	-2.61537007238782	-1.62978367724886	-1.03812260578096	-0.192841476619684	0.503036522252915	0.96279279980722	1.17028122575378	1.42737539035256	1.55779467392426	1.04049607410937	-0.892646150899197	-3.79600418551852	-4.94889306377736	-3.57281776878958	-0.87115281117378	1.28153068571872	4.00191279983338	6.71506136027111	8.16670317615453	8.6390400454757	8.64603300855612	9.18842221973366	11.1069880465338	12.6733358460981	13.5923830809588	13.9303992058333	14.5105213549277	15.2379498507903
-3.16268966542564	-3.06559807512767	-2.85363784100235	-2.62574184376434	-2.43854423855136	-2.35401575638642	-2.32139990647408	-2.35113738985277	-2.44935279343082	-2.60287684273051	-2.63176464019532	-2.5767108846718	-2.4528894158898	-2.28674791316714	-2.01612125732807	-1.72768710995464	-1.43397385991477	-1.01586124792726	-0.0898102832702625	-1.06807180006611	-2.78237334896952	-2.12652474968184	-1.8277607697063	-1.54176711502375	-1.40642666783726	-1.10506567139465	-0.741878031150167	-0.337750582310555	-0.0503451287992644	-0.0837552759100427	-0.384533423979646	-1.31251271610443	-3.01987859250367	-5.08759997073333	-5.20084390854106	-3.92657543938181	-1.85954550956135	0.071022841480655	2.86460983322978	4.42967971476947	4.60404347782767	4.50448518236862	5.06926820532321	5.93853845823843	7.61406789633931	10.4948600881289	12.015593973183	13.1214256248109	14.1070312839362	15.2291557358934
-4.00055129218165	-3.91329962041669	-3.83034843883285	-3.67171754999719	-3.54982900959565	-3.41890893611637	-3.27615843283696	-3.12409519926049	-3.00656216957091	-2.90159588064444	-2.84951555786161	-2.88013572512495	-2.98143082116048	-3.094748469829	-3.23385574731106	-3.27308706885669	-2.76172931894511	-1.45406671822688	-0.77608328480171	-1.80233057194474	-3.36288491242856	-3.20952978755977	-2.31187349505593	-1.67626052093955	-1.01033133380888	-0.396880123662921	0.133795495780697	0.517610603996641	0.64211403780272	0.757045282410445	0.781455555993409	0.50475673535567	-0.48991100224243	-2.04966869628885	-2.54870750742831	-1.04218390378872	0.643862194667447	2.52432950883045	4.51690197968868	6.36632373225104	6.91018438180357	6.31576131717865	6.17234358266948	7.71513813444696	9.70575458139198	11.3938670642617	12.5124279480296	13.235114605896	14.3307519438151	15.5060433786041
-3.67073263816126	-3.64471602460494	-3.74813934578634	-4.00059338860964	-4.32093944666491	-4.38924484142585	-4.2795539298997	-4.06310842953471	-3.85216136211515	-3.50077139845114	-3.14166857073443	-2.79636357567806	-2.47241978647395	-2.29851194415502	-2.28077849726955	-2.25215507266321	-1.93334081244349	-1.49052784664692	-0.681593138417278	-0.993054107063995	-3.90497091475069	-3.5635349792737	-2.6078796078368	-1.5912857187854	-0.93438536073382	0.0386617384891537	0.804505093882229	1.24546577835073	1.36401348894229	1.41282339098727	1.19010681838341	0.412958727146757	-1.23410271198828	-3.22071698653789	-3.81946637248453	-2.4105390299779	0.296220490509019	2.5629352824714	5.33831249337199	7.89211510098218	8.81538743510178	8.51979396618154	8.50659241702932	9.70450144160546	12.0059993899792	13.3978024216732	14.5672179047904	15.5034921718514	16.157735968139	16.1428060540658
-2.57534643531834	-2.59368309250906	-2.51220383484532	-2.55997892784402	-2.60335062840025	-2.55934125106062	-2.46365631936528	-2.46387536540466	-2.52709743682393	-2.58243389204435	-2.53611709627231	-2.43932922519274	-2.28610258758711	-2.0742076525145	-1.76243746328905	-1.25887025746309	-0.583634421531132	0.0929048477589974	0.146249174645161	-1.62270514693651	-2.67724738464201	-2.09460983012597	-1.33925460180315	-0.91387333122154	-0.657987913911665	-0.266679972059879	0.159138433484467	0.505696562359373	0.589271961075398	0.256187947947895	-0.472173207430344	-1.7025571631748	-3.5218053860322	-5.35811929406959	-5.34778306663855	-4.1710427359124	-2.29520095256622	-0.117493510435714	2.97469289613929	4.65102453864241	4.95007588971978	4.57903592327216	5.36459607021494	6.42954849267661	7.98666075006991	9.83145636124879	11.5189351502335	13.1967484553198	14.6178789744468	15.6401620589309
-5.6670238544809	-5.44198220174834	-5.30462324372697	-5.07927559621801	-4.80773394705776	-4.61207890591707	-4.45734924125321	-4.22406692872381	-3.88936414236972	-3.54762030003758	-3.36468407150646	-3.2929270618045	-3.25100537383793	-3.11850801185178	-3.00400222939856	-2.96874698949101	-3.03546628933997	-2.88452005644854	-1.24077984220792	-2.19727906900066	-4.26890987851562	-3.0411490498983	-2.48481574126754	-1.85872150851836	-1.34656049589743	-0.669106416788517	-0.0563758400734987	0.4803115529199	0.99973714921057	1.64611546558387	2.24296400580067	1.74009682156216	-0.213432245859881	-2.82485335147011	-3.13480030425235	-2.01664388134823	-0.073725351828984	1.8351864869123	4.83472234055571	7.22430940267396	8.61853690784329	9.30960818156442	9.56461081748571	10.0418439569582	11.3226675553827	13.339399819494	13.6682100252921	14.0505272878416	14.7072299717139	15.2775406562152
-3.96202214964343	-3.85901359451438	-3.84511904414167	-3.85097682775025	-3.7890230975544	-3.65052372158674	-3.45749343753873	-3.17333872213963	-2.76913110243467	-2.27858787783642	-2.02481441239597	-1.99910233246306	-2.08939886796818	-2.05405160741796	-2.06975216685054	-2.19671907220636	-2.49794827362625	-2.72661056778548	-1.16706545682437	-0.79741864331649	-2.78909679731982	-2.35435291678167	-1.77535285367519	-1.23220107463517	-1.12916927043073	-0.691371217616343	-0.254047929545851	0.235791238575061	0.767746928157712	1.39649417985367	2.08885538343194	2.14165045405827	0.997330294245866	-0.868359183898426	-1.558922797403	-1.25366608104722	-0.307703658355975	1.14200282430524	3.62819251132542	5.72680177168152	6.37873508086964	6.43141744520397	7.27974129728964	8.69586783626934	10.4309323408938	12.5891288288297	13.4116967780838	14.0558545635887	15.1908137788956	15.4599424730225
-5.43595783898352	-5.16267043330215	-4.793543474547	-4.33199683085955	-3.73013694176444	-3.37991536825465	-3.20436640747253	-3.10025409647002	-2.89112254861046	-2.76458651694737	-2.70679323691884	-2.7309737164866	-2.80585059504493	-2.90248984336262	-3.03251556176458	-3.08935287259041	-2.90313574736242	-2.50385177352475	-1.29250832828116	-0.973794040422715	-3.62284228522451	-3.02746326603443	-2.14015997913984	-1.38744102674582	-0.918513980913652	-0.314643603484859	0.18992125905634	0.539748151072833	0.701376463091163	0.89694340415076	1.006600404875	0.605446780445766	-0.942292506045529	-3.26312964631194	-4.0688429069836	-2.70100654838127	-0.174881795144997	1.87519069785908	4.40298330667508	6.86962633446922	8.13413383125413	8.46535344898639	8.5794247289142	9.34754298766917	11.2467452374883	12.5234810530825	13.223616758758	13.5991458135558	14.3559195781261	14.5711853299875
-4.90559506974253	-4.55895357468763	-4.12642913551871	-3.5135508330162	-2.9061331253043	-2.63159647876683	-2.53700860255436	-2.44764109506591	-2.3415006281829	-2.34695162320705	-2.35408096112391	-2.37372670000774	-2.40377332661831	-2.45621166999968	-2.50200690491608	-2.49606050474053	-2.41648438916181	-2.0472899815549	-0.402928089531538	-1.17610382753836	-3.00495756854123	-1.85021788852228	-1.40005640649686	-0.92334083793601	-0.589978775604424	-0.148111757762615	0.319369467287086	0.778023313715542	1.2218612413819	1.6848466622826	2.09061842257029	1.58069127299868	-0.131445064807818	-2.40510598932185	-2.74411823942464	-1.87903347379306	-0.196505095188764	1.76534471799968	4.84427356114872	6.84844578768237	7.31202874067211	7.07530669045685	7.57485061778841	8.29128221452929	9.49321972640365	11.3536105269891	12.3384481152701	13.1105571458947	13.8381958326329	14.6383865451072
-3.87287903470861	-3.77700504644846	-3.66209759765442	-3.46189100295188	-3.27026572998623	-3.16812143199372	-3.15165239418022	-3.19530782795893	-3.27808741514594	-3.43533493012094	-3.54506769665282	-3.51496734964695	-3.40054793101495	-3.24039297513107	-3.00170272981064	-2.67330060285519	-2.25686279455372	-1.06393573401441	-0.759900431445605	-2.28166655900573	-3.63706781793769	-3.65025876162509	-2.87709633306425	-2.11626793913225	-1.36422559395441	-0.550522559610719	0.165684978325058	0.64126498344223	0.800253445021399	0.758619347826726	0.405936106395275	-0.372639741491018	-1.6552882575336	-3.46190788776159	-4.34315011974127	-3.22068595010115	-1.03461410882589	0.939966818593965	3.00878114227213	5.11182079073008	5.8218807978011	5.36546399802903	5.37189306428237	7.1166334543755	9.27056926059025	10.7907382767019	11.9276928337802	13.106145534025	14.3546872481443	15.4318436664646
-5.13707599251793	-4.96537424390922	-4.90100192715548	-4.76111328303832	-4.57009467923476	-4.42446426608258	-4.30282305344821	-4.09328744429643	-3.77281668448828	-3.42366001262985	-3.20616444818051	-3.07208171796129	-2.94685577366307	-2.72104334352412	-2.50317890271528	-2.55215374056325	-2.95467337066716	-3.27908409850195	-1.80634156474299	-1.80141138391877	-3.08378579298683	-3.30861900000397	-2.18360925327152	-1.53661496627655	-1.39676075514251	-0.650497143784385	-0.175740210582745	0.237695801109481	0.625925306502488	1.10985929801006	1.53141713303261	1.11177684245147	-0.413450163729215	-2.46297150066533	-2.88475310586726	-2.32298918139842	-0.767075831425029	1.67952634236014	4.57545028668291	6.79766234547295	7.83802900589008	8.06722610882769	9.08272818458797	10.2194210360903	11.8179402723642	14.0212313753263	14.2741531879593	14.7891970532057	15.6639933308904	16.0682054529989
-2.68931497963221	-2.78481172815847	-2.78152963882562	-2.91755803570859	-3.01154144234938	-2.943785977369	-2.76902987843247	-2.66275954807756	-2.57736904704491	-2.47487337208232	-2.40324079618994	-2.36749988771673	-2.28227326762254	-2.08101416802863	-1.8445765536739	-1.87483349489179	-2.15928713390576	-2.15330783722897	-0.688623702136513	-1.37141882642168	-2.57114300596678	-2.7420994254334	-1.85294418143498	-1.74648652846113	-1.71108130489515	-1.27022955797986	-0.958012516175529	-0.594625529503657	-0.234565371097811	0.108489585622371	0.322070413523589	-0.533349331741316	-2.49515200045711	-4.79751132781788	-5.3127132598278	-5.03590454067518	-3.75001983135569	-1.34575600498856	2.43278546588128	4.40271266296584	4.77104781200434	4.51149325971745	5.53318796204118	6.40884569740769	7.93240295709657	10.0359783812027	11.1854740208561	12.5487881125642	13.7628200904285	14.6380405843528
-4.07915311200073	-3.97120474182624	-3.78737774058443	-3.54733861922759	-3.34137759071467	-3.30803188741575	-3.37325125138849	-3.48619457563563	-3.64379911512841	-3.86273292963562	-3.9147609835466	-3.84226855110498	-3.65289864398065	-3.36818065397491	-2.92806592681317	-2.76597678338474	-3.00034800955908	-3.15489838081169	-1.43840260800125	-1.9986051803029	-4.02138613771227	-3.85434453271407	-3.15446819241458	-2.66094384373623	-2.43249949911164	-1.65287344705408	-1.20951212013759	-0.883593104952575	-0.558429383189666	-0.00280682043833479	0.532787651768452	0.223168281052575	-1.21118941266888	-3.20019279174647	-3.83817747333513	-3.33679695110456	-1.93143956931656	-0.130727437351588	2.9708483342474	5.12749884134822	5.83296845467277	5.81147920163618	6.06442872693631	6.40392088014296	7.54013111804427	10.0359498878252	11.270626964867	12.1092186767197	12.8570011052141	14.0198148347938
-5.15444347260193	-4.88478720207577	-4.51511558677353	-3.99353913979223	-3.38969709239328	-3.08197177728124	-2.9386709999855	-2.82962268423561	-2.6456727321093	-2.55960855861937	-2.51627078771754	-2.51848140482586	-2.54065010926325	-2.55013240797618	-2.55379117911016	-2.54554468573121	-2.51983220980116	-2.31594729170908	-0.542943417101908	-0.587988439264663	-3.32111413053982	-2.20600667842541	-1.62418732785003	-1.12957905178791	-0.872601611686028	-0.527528000626621	-0.13209507697849	0.285349629711193	0.586016323719429	0.56645537384708	0.269729322611834	-0.805601763207465	-2.8552596281809	-5.00594992591354	-5.53566555494908	-4.29099260848487	-1.85074927400613	0.312380503367329	3.399978018579	5.97365884011215	7.01765758840943	7.03618912110636	7.22213397069297	8.47398012393614	10.7395985316476	11.7278698062919	12.4957995875076	13.2226587857176	14.1516006514662	14.7131955154025
-3.05108101309147	-2.9562763190568	-2.84557396208198	-2.70235282921246	-2.61347416989518	-2.5501085930797	-2.50907552167978	-2.50552364030304	-2.57266854875318	-2.69189842047723	-2.7850883266369	-2.82992847593803	-2.84894443239995	-2.82317497758617	-2.7332327373122	-2.54130701972211	-2.08134883744795	-0.806036149213772	-0.571059368242871	-1.71863700151682	-3.24323742499443	-3.30737060053807	-2.57443819664573	-1.64975977982003	-1.34363472979766	-0.817579554547777	-0.40549936136333	-0.159393637742855	-0.187640064050438	-0.458712733478547	-1.07385933964355	-2.2277471990271	-3.95129808756223	-4.96794371692104	-5.12901481094052	-4.01497078288333	-1.65995424041925	0.327525662434594	2.68204257529176	4.70948281926168	5.19022643165375	4.57503741525439	4.79915106206663	6.30485648768911	8.17029382230095	10.0107768651585	11.2756658343899	12.3162773727183	14.022621129441	15.3336526681799
-3.01261987148847	-3.0130490235041	-2.9665384271024	-2.98194577621325	-3.02065762346384	-2.9870773801557	-2.90983656737291	-2.86933696225843	-2.87866930832075	-2.8846735513505	-2.86284210196004	-2.82724411499948	-2.74151394582357	-2.54266234359144	-2.2550800779569	-2.06323857837679	-2.01600409285029	-1.84203801902622	-0.5939255624971	-1.60781527742823	-3.5523231661634	-2.62992382111761	-2.20437494455734	-1.79127082266716	-1.56803626872768	-1.2029554586285	-0.786856859977074	-0.365530549943898	-0.118568314420482	-0.109125650174382	0.51984700015097	0.122397004656371	-1.54276625309915	-3.5015775018581	-3.66130546378485	-2.63058890177984	-0.972008473258003	0.510011591415601	2.7529331660855	4.33394007178884	4.90727698536621	4.79847904212996	4.89369061599852	5.77153383402073	7.70789549874321	10.1387824789993	11.166920247034	12.4116623334521	13.7883304218847	14.5142944247156
-4.16511850549063	-4.076671880873	-4.03724497398787	-4.16688984709335	-4.28788029208054	-4.28305382781456	-4.15639514752849	-3.9441013860942	-3.66386141023521	-3.2639000900382	-2.92537924795425	-2.78506964564734	-2.74001661356806	-2.5954968421659	-2.39436669861001	-2.18761616831347	-1.95588270929046	-1.66436642267271	-0.922438720604297	-0.457581436843757	-2.9750147227952	-3.05084070272315	-2.05879203730978	-1.16467874464467	-0.527410654936996	0.291652855828537	1.02047468529311	1.46298526834683	1.62773361734267	1.78778573252676	1.84324194622197	1.46050411770961	-0.0513122720431762	-2.45327614561156	-3.88760906056288	-2.88648709959822	-0.594115552175808	1.72157242193428	4.4645166783377	7.47311914607219	8.74458094293753	8.85841727784275	8.60331602691846	9.16393379040093	11.0669455684481	13.3845375532645	14.7833219103862	14.8806131738408	16.2275882873246	16.6866190701207
-5.85699624160097	-5.59762664626989	-5.35142752634732	-5.02549203170271	-4.60581521059876	-4.36902518614313	-4.24151722956353	-4.09927959967073	-3.84083036731265	-3.61167318773841	-3.48083446923399	-3.44407626544551	-3.44124371365693	-3.36678476786092	-3.28347054425695	-3.23276271491113	-3.03746947881818	-2.10014366757546	-1.3577373239055	-2.45798580244674	-4.14343939659571	-3.54570812660978	-2.58889005822327	-1.56565763369989	-0.868444875679081	0.101092005239943	0.809567015931369	1.22842894506802	1.4074979013337	1.68716169870564	1.79871934769726	1.14720834539519	-0.764658256016791	-3.40393882887769	-4.09219368387026	-2.96927819904502	-0.736901158562384	1.51367369632526	4.89963928242483	7.69464579667042	8.6495567714369	8.48936446562141	8.41208652810904	8.96035240402425	10.3276156791984	11.8678751512672	13.2850597896805	14.5803799349305	15.7956963257505	16.7296974337356
-2.97746994525453	-2.84166955965085	-2.70704473979572	-2.64799931350739	-2.5993193898955	-2.55617068097788	-2.57815015484837	-2.71234907568471	-2.8986120040658	-2.93364477314237	-2.82438758850012	-2.60093367806964	-2.28146989036048	-1.80046471634525	-1.59725824114749	-2.00940302369083	-2.63511887977547	-1.45029575007701	-0.420805429155344	-1.3675622797975	-3.29617865578363	-2.39900814630048	-1.44205021897994	-2.16434221536593	-1.54707527365973	-1.21795413484224	-0.848931758168684	-0.372237120172402	0.300998563570142	1.0990629398127	1.11270685932877	-0.379531115329213	-2.79401749512222	-4.15571745963554	-4.70182129725672	-4.57575638314033	-3.11087762774598	-0.038617769454858	2.88282986336775	4.32169871832482	5.41817169368607	6.24767601825567	6.47861834539331	6.48524054797121	8.45492126781426	10.731748620904	12.6916129060263	13.6804866958269	14.2802974651761	15.4174167613739
-4.68088888651667	-4.47872125462541	-4.15918555003015	-3.77385305688198	-3.23057274505961	-2.91295727679506	-2.81040725846736	-2.83119945244707	-2.76532968665942	-2.78682843247725	-2.80494495866301	-2.76494214436346	-2.69290046755035	-2.76180186389969	-2.95004814357919	-2.98629846382497	-2.16781178028382	-0.776534287781128	-0.796123357352711	-2.76643963842494	-2.73742152323748	-2.63106496597694	-2.15535907485185	-1.4584439457898	-0.777646155067018	-0.0692132903213625	0.606533226212948	1.19611352324743	1.56869527118838	1.3886770852084	0.579212957504122	-0.752856034000078	-2.19273515704014	-3.85269700222601	-4.58617309652805	-3.49368362818098	-1.02779287669297	1.21677205200938	3.6258152617567	6.1279778586952	7.18237139272851	7.04738754187429	7.13647408561893	8.55634091694865	10.0955715784808	11.4171209957338	12.5109644150313	13.5696042806996	14.7621510249051	15.8248877307041
-4.76070739736292	-4.6557345556887	-4.46543303707077	-4.22890447117275	-3.87227510915518	-3.64799661112532	-3.54709251729076	-3.50729997224782	-3.38524958215956	-3.29563348847779	-3.2739696676376	-3.35906824522525	-3.51474067428451	-3.72725065354725	-4.00819868629795	-4.18816051397654	-3.73108596918015	-2.81015600854163	-1.95250592962703	-2.02983854990793	-3.6466135132216	-3.67844432730493	-2.84270315866326	-1.98983741433386	-1.57903259537153	-1.10875805633816	-0.659622825224535	-0.264025184660774	-0.0277103097686903	0.207589450825355	0.393880525221682	0.283436345781059	-0.744778157989484	-2.48004866388434	-3.4747149758768	-2.58319655727718	-0.708212123372446	1.28575099322787	3.74337342251642	6.40082518185511	7.22502681664078	6.79850638499289	6.64093486146594	8.15350599044448	10.4060158085021	11.8602772127623	12.4232686443756	12.6180873275983	13.7479388097377	14.7659029866066
-3.63511105932306	-3.52342472363514	-3.23638593213953	-2.95860708617698	-2.72505597283543	-2.55809371274053	-2.4148414834109	-2.3139344005135	-2.26774507846353	-2.25507643794071	-2.23222082280386	-2.22447445109748	-2.16963502022344	-2.04640086171585	-1.88151752463544	-1.81084555349511	-1.78649879405061	-1.07018022428643	0.539432668190436	-2.14810979897116	-3.01297576533574	-1.86416796080303	-1.42430981931172	-1.10516705820571	-0.848019094896257	-0.506716498963702	-0.084073610576987	0.301380020724238	0.75856635167063	1.29738673005253	1.71065184605645	1.04796052551973	-0.517383377375096	-2.00138234246419	-1.84184223608371	-1.02127371880044	0.303200375944054	2.16827851725186	4.68964705764337	5.70754654587292	5.70353707497173	5.49400910659836	6.40861550570773	7.36362752102071	9.31469499044606	11.3994450992325	12.200262663895	13.5993505362365	14.6694151030965	15.3805826203396
-3.82477134616686	-3.80599711776274	-3.91577390348314	-4.17737126116132	-4.49670794401543	-4.53480375024674	-4.41368262732317	-4.23581576678817	-4.08732096002836	-3.82787028251886	-3.64861622029371	-3.54351989307328	-3.46020675487762	-3.24502710443365	-2.99243378350762	-2.70636439914124	-2.34119609042783	-1.71112486995323	-1.04371713382722	-2.05402819221	-4.32138196860933	-3.74912530206291	-2.91019967331942	-2.03150276110228	-1.54598416619206	-0.775958301143318	-0.0702571582473688	0.542940925639062	1.0088404024743	1.42123591050747	1.65545114142415	1.21496470941888	-0.309116635228055	-2.53213953559557	-3.22162715093082	-2.51234863943583	-0.90623936100993	0.951665127690846	3.89146943393395	6.43291406478999	7.49751899537947	7.80175827828436	8.37945253543097	9.40773921447394	10.8404054227955	12.3218533683855	13.6039153979927	14.7341381759312	15.7124774401151	16.2304754427873
-4.01256979218062	-3.80841824960052	-3.50775437388871	-3.19869415853744	-3.0126488780464	-2.99700674615989	-3.09838457171401	-3.26791113751323	-3.5611520680023	-3.85471503381235	-3.93296733327743	-3.89307267215788	-3.75849654194572	-3.51395408762972	-3.12785395636485	-2.85773090032753	-2.63295941628797	-1.77399640277822	-0.15090885123739	-2.88216504927289	-3.8237243469979	-2.77270695659121	-2.45384345194333	-2.17966579421649	-1.8988146018564	-1.48379358157865	-0.97580023968368	-0.444922933149016	0.0663686009056164	0.528379510919438	0.758556645223781	-0.221068262367789	-2.27667021740087	-4.24515686796448	-4.261416295167	-3.46808056339883	-2.03587396336527	0.0923299810428068	3.10813723806016	4.70580663170921	5.42850451978235	5.64656781407181	6.0924396369413	6.52791281908046	8.23153029219081	10.5087669676332	11.6060082591243	12.7464201394686	13.8466137668484	14.8867331549315
-4.70254182875936	-4.43763505511705	-4.08903096686942	-3.6061896510647	-3.24560022021492	-3.07568995895665	-3.00857875251296	-2.88871466973481	-2.81696446662852	-2.8012714565462	-2.8210987721645	-2.87049725190421	-2.91353445561557	-2.93559672475971	-2.95646537544678	-3.06100804012789	-3.21877430000674	-2.50306634387538	-0.335456465122349	-1.68378715180973	-2.52895512055947	-2.35483018524591	-2.03788870524797	-2.01115070444921	-1.63812795691648	-1.05900239818525	-0.776043204387179	-0.451757186419739	0.0596492157369543	0.816638573974665	1.46218972036379	0.705448535934615	-1.18977330365301	-3.07382093751838	-3.13419813985846	-2.5546053503221	-1.16920466205441	1.15855543944486	4.43892862952931	5.96161075611284	6.42104131576409	6.47575499470588	7.16609732324467	7.40309130783941	8.7518829214869	10.643666522075	11.5627741474128	12.7196717867364	13.5291496518253	14.1675997205227
-2.27668596967589	-2.37642242358217	-2.52508035888774	-2.82479099605236	-2.95334038686818	-2.91941639570701	-2.80005852739448	-2.77997565336281	-2.71163878742507	-2.63726884976995	-2.57608846900854	-2.51975236674902	-2.29147156519493	-1.89939960008214	-1.55179431017619	-1.80495924023814	-2.41504022858665	-1.75274075751959	-0.19530965993903	-2.92746742649071	-3.38990035525213	-2.83028581078121	-2.21154123581125	-2.22069545858814	-1.97852677792854	-1.66844235553058	-1.35905932504211	-1.07490497304098	-0.857443887914465	-0.730820954584682	-0.928841183599523	-2.09891054802715	-4.06375942434332	-5.48242234437247	-5.29854098601921	-4.33893157626467	-2.85611038000773	-0.540908284931094	2.25105153378983	3.43017998877649	3.76358939900348	3.96948474759821	4.65707997929563	5.07031535465223	7.16808684454777	9.67097073399484	11.4542384428293	12.717468581349	13.7473133021968	14.6002938337671
-3.73909454481359	-3.58977377998732	-3.28415853356173	-3.0165402176687	-2.83278890494719	-2.76229887040787	-2.76387017471105	-2.85725703272868	-3.06243548790927	-3.25327976573907	-3.21872858440142	-3.06111644827741	-2.78943124008483	-2.38572559074421	-1.89092509625722	-1.91895748133708	-2.33625677831651	-2.0015194471702	0.0157959162116748	-1.56972061787595	-2.86869605684383	-2.77980442793121	-1.42726420678837	-1.44958364227519	-1.16595687473057	-0.597273449281173	-0.240105204450126	0.107605790793173	0.56242562301538	1.159124544906	1.59072518345504	0.674713461168446	-1.36362915417633	-3.39493467158457	-3.63088297794468	-3.21406844104891	-1.95371901242195	0.301050906452696	3.57236189951927	5.24556768480576	6.01338178338118	6.41369098773888	7.28788177672838	7.66627488666408	8.99464991309239	10.8872440005298	12.0888241455752	13.3342417597445	14.092323792603	14.6052024572601
-4.25676694003761	-3.95466963907205	-3.59299319100294	-3.19547453635526	-2.94560734590501	-2.84707494297863	-2.86413836123821	-2.92165854031437	-3.10606368986785	-3.23590905365583	-3.17775624588184	-3.01128544963438	-2.78491689225518	-2.4517996438901	-2.12059148411647	-2.25303471025473	-2.66960532963445	-1.90866239006566	-0.0983570651170076	-1.48228942443521	-2.57308733111101	-2.63649799669889	-1.51597366877415	-1.85373334505593	-1.43570232388991	-0.921924173851139	-0.571659839042719	-0.135205705049441	0.444807133651085	1.15260126544287	1.64141230213886	1.01330287438778	-0.423161054190212	-1.67668721478001	-1.95777449568415	-1.92391417097577	-0.770345182134729	1.70327627929337	4.80222331809046	5.93817335852738	6.2983850736962	6.54677024497466	7.28626200457357	7.64392186947274	9.1093723057446	11.1331110568652	12.9702830621837	13.8264143865437	13.9192177341363	14.2833350887038
-3.4966435821811	-3.44738350092616	-3.55468391201891	-3.75572377714807	-3.84413395109979	-3.75562792692569	-3.57294098654768	-3.39674150248634	-3.14429255233841	-2.88370207529737	-2.75226570148742	-2.68617476402097	-2.51342267598498	-2.19250642340702	-1.88117642915483	-1.98973026972442	-2.41043284114916	-2.10496593515686	-0.267268771302789	-1.76276073776232	-2.76029597812543	-2.50406600181889	-1.52614921995455	-1.21874661929057	-0.502858793843501	0.413410003002729	0.849224305636594	1.15077292134163	1.47204585630026	1.8408307462327	1.9523686962548	1.13890092542401	-0.481539230532149	-1.96680505790642	-1.83467870939982	-0.961486993949523	0.485587270075455	2.55581236349202	5.37078341435819	6.81675769985082	7.37807770794009	7.47470556856504	7.84563627160878	7.90005977379706	9.31832256757929	11.5792603342107	12.9304195908983	14.1273788498067	14.6962966194295	14.9608296313314
-2.02683329090774	-2.1277255127408	-2.19574969199116	-2.45314815155995	-2.58870232960302	-2.53026557246323	-2.35799226684589	-2.29280545923651	-2.21127905608096	-2.11527522322838	-2.04254646766649	-1.99620179332025	-1.83518043554405	-1.52269350488188	-1.20191170575929	-1.40875039939086	-2.01428654317839	-1.8396303118082	0.193930727231346	-0.728859298232431	-2.18003299174678	-2.69228578042975	-1.10442294216556	-1.53599572162829	-1.62351153463316	-1.29648387244495	-0.982629561028399	-0.498831302869324	-0.077823942629539	0.236990611126608	0.350448223980616	-0.551586307614127	-2.38269874944417	-4.21241415794911	-4.53222543113131	-4.26297839128537	-3.09110461030922	-0.831438314422806	2.42529117303713	4.03947149428335	4.73084444453352	5.06529707070587	5.9122224954559	6.29782192032457	8.03417815656974	10.4659871217338	11.7658229946236	13.4019866169298	14.4156281870269	15.0316340154654
-4.62394473138733	-4.44556041559381	-4.211319434642	-3.92871147483021	-3.52324832017924	-3.23829345098092	-3.02662407256622	-2.81586862564401	-2.48101846005791	-2.14438745695044	-1.93411151210791	-1.89860281804486	-1.9672423349568	-2.03603705464969	-2.16933766589829	-2.24821109949428	-1.93660176874805	-0.708763090051272	-0.412592630063591	-1.50018391122218	-2.6719826074945	-2.12756368996451	-1.44237667417861	-0.884358530298698	-0.147301163316504	0.545535893594212	1.10520510850886	1.42930803557369	1.45734719242521	1.22788566480796	0.62035626374758	-0.415548444332683	-1.90824690362506	-3.83739825176258	-4.32023290331387	-2.78223846231639	0.010666262392046	2.24371310241139	4.84065213759643	7.08104226768173	7.59086960748993	6.74188258886889	6.81468964596703	8.33194772938734	10.2184314841052	11.8355899598852	12.8483804538573	13.6269912874645	15.0056613114136	15.9518415596112
-5.37483216611041	-5.12916110828588	-4.81974442498826	-4.45807556736326	-3.96439566425526	-3.6946186148669	-3.58413260320242	-3.53616013722838	-3.3813734411254	-3.28989609487474	-3.20968307546379	-3.13839341917272	-3.06004300921758	-2.99092065596875	-2.9184533629646	-2.74350465231239	-2.23067261323636	-1.06636607165308	-0.789399247819641	-2.14670730457472	-3.85610869070021	-3.73229960914887	-2.78174957134821	-1.64696394626275	-0.905020996805765	0.102321597294566	0.905756259057006	1.38676311594604	1.53444615821386	1.70126840235608	1.66532977282225	1.11548595780753	-0.373226418191084	-2.54057307498251	-3.47637170333553	-2.62496452325058	-0.728060175067377	1.25884033068205	4.0737976710295	6.82098596872139	7.83359178894703	7.813098542728	7.90375859657409	8.94123560200939	10.9141161734476	12.2248022005345	13.092736752651	13.7509928819102	14.72768325217	15.2622881786184
-5.10390984908655	-4.62875563337712	-4.11273254434619	-3.39449336650591	-2.71077717497609	-2.48642168616185	-2.54772523432626	-2.66402391264945	-2.81313629269849	-3.12571228987276	-3.23370788131585	-3.19620701425539	-3.06811148346782	-2.96014305092405	-2.73448535378543	-2.65748654481734	-2.7922370388705	-2.73978360947055	-0.838304408413139	-1.2960835516117	-3.2070403902725	-2.780384299106	-2.14851513751485	-1.73127900828669	-1.61878598401041	-1.08470366239681	-0.645273927306641	-0.177285964337837	0.286067751621345	0.778415365434146	1.43379602923112	1.05589408343472	-0.672721962115378	-2.98158109020083	-3.4449974571765	-2.81207646419907	-1.38447644449152	0.45625099660616	3.46806089746655	5.63593083772752	6.48118851109861	6.66794346794012	7.33374914829745	7.89227340223841	8.922762837007	11.0582725842469	11.8745393193283	12.8590386556101	13.8271995141169	14.2050957251643
-5.01977767339275	-4.84293116234002	-4.81191186964732	-4.79072678372783	-4.73475527569624	-4.61355058667698	-4.46734330849139	-4.25811043807924	-3.97459007351563	-3.64600325591985	-3.45463960351708	-3.35520568339505	-3.27485742501798	-3.09992514417669	-2.92532963435254	-2.60807921038353	-2.11159600265406	-1.43622321997816	-0.640742967867108	-2.0536220238415	-4.01321503926881	-3.17667790863052	-2.45599469130451	-1.68392662824858	-1.0209951320362	-0.0546730652503454	0.68464102200992	1.24532500723969	1.66025206667544	2.04849773325194	2.19053487891232	1.47232774779905	-0.344848710721136	-2.66060754659811	-2.88675660035086	-1.71510963622071	0.265846311767606	2.1711049715309	5.0614861518687	7.14966793162239	8.00051762795106	8.09276388247909	8.66996051523815	9.73123920699186	11.2781037514475	12.9150643767469	14.2431858166862	15.4575687729306	16.3999890903528	16.7820551676902
-4.42525463267261	-4.38766895887365	-4.57033016841374	-4.88853176299117	-5.15576176439296	-5.0986943450655	-4.87169571542517	-4.5577473845076	-4.1586800955498	-3.63149492172281	-3.35893420099097	-3.26395094222419	-3.20585205166687	-2.95120343273569	-2.71540198800499	-2.66197805714492	-2.85286649299547	-2.91599568916254	-1.48516832231106	-1.89572447510944	-3.48915514104401	-3.25361621068008	-2.29225838546762	-1.6484891342359	-1.41206612082473	-0.694304029067288	-0.0573421037500144	0.609892343216913	1.33459085557376	2.22180182129055	3.14914715197704	3.16222825952888	1.94921989478498	0.100035299057619	-0.387978894364875	-0.18484635976265	0.684980839078644	2.2206603311093	4.56166906806082	6.60352001321589	8.04088658962626	9.1124189190228	9.75919932870881	10.2038108902558	11.2643328503552	13.5527074282634	14.0225520064939	14.723330646992	15.5349440972597	15.6685587098894
-3.23640539774118	-3.25876719929476	-3.44022322151597	-3.77984402052945	-4.3158568263351	-4.50854320828582	-4.46368608705524	-4.3030186767706	-4.23631069743053	-4.01765054901862	-3.74514871373962	-3.42029303152045	-3.06380054279871	-2.75566721680418	-2.49263252894598	-2.48451505991325	-2.69704659893888	-1.29916413938878	-1.09658147091398	-2.32910106219129	-3.55498010111568	-3.4566787586597	-2.63122085276296	-1.55459594903156	-0.771242021726852	0.320462655784965	1.12389663615728	1.49193848294411	1.5001742748023	1.58448170839651	1.48390613088903	0.937823707398834	-0.387402626026829	-2.25501285041929	-2.98473040891723	-2.07652739748867	-0.204548766935786	1.57862626304523	3.97207036800053	6.22078261318144	6.91200054533365	6.61157006957942	7.07675896563029	8.68944169482022	10.5266038126681	12.2640587579403	13.5862787517859	14.61210963428	15.7252105612617	16.2621821075821
-2.99521955526931	-3.06472024099413	-3.1034663200239	-3.20281938353375	-3.38059230631985	-3.37329303667771	-3.24383203660234	-3.1081065236336	-3.06011736254355	-2.96934443669747	-2.87049136569804	-2.76714298250114	-2.6431596250051	-2.40559945205005	-2.08814066493269	-1.73643673953266	-1.38828882271888	-0.978678533895848	-0.366673891934852	-1.20026555544333	-3.4956246598831	-2.9833986400342	-2.31026494490062	-1.62286706983652	-1.31269748981471	-0.76318079088703	-0.242976689619175	0.220952618914083	0.609222306129982	1.10826450333763	1.58815922922095	1.51937997429717	0.470070938651624	-1.16899978834276	-1.73524456057648	-1.3640345677272	-0.392334009593908	0.925024000263956	3.11354718889776	4.95911357094817	5.56432185836583	5.57605873698104	5.79491771428305	6.70335843585536	8.4882860576857	10.5280049770347	11.7160917775623	12.7680737946227	14.261877835165	15.5382382834077
-3.82606162403304	-3.37739105051189	-2.79330195223994	-2.20854822644417	-1.9826007032067	-1.97853688265482	-2.10562616202023	-2.2868114980357	-2.64782616497782	-2.78370604827033	-2.70349637826086	-2.49163113209373	-2.34823316805696	-2.09771835719754	-1.93114576261672	-1.98103960533713	-2.09340040670724	-1.31287297819258	-0.137300237168217	0.0823916657939447	-2.2886289617091	-1.96803361863454	-1.38020544949887	-1.89834137206178	-1.15133780774553	-0.813634040234185	-0.560658832456479	-0.17641164480574	0.634253818576798	1.67013685071382	2.10174990531848	1.26212357216899	-0.339949804391671	-1.77448679131053	-2.83636573037592	-3.17006957843262	-1.9940125771036	0.947101985907631	3.77191836700764	5.0707600000236	6.17516785306459	6.88511683023072	6.90043856267488	6.60477424975421	8.20320868985666	10.4592972818929	12.4420044008525	13.31294651398	13.9797572516943	15.0449984144358
-5.41611339991516	-5.16267684329452	-4.82811184758317	-4.41923826355779	-3.8773590929073	-3.5835333846193	-3.46553431725528	-3.42256390072938	-3.28053959004456	-3.22053063102782	-3.18087380394312	-3.15857366494801	-3.13549659258775	-3.10179494671837	-3.04843406763461	-2.97174511903706	-2.83811123483214	-2.44739641311261	-1.47705146013244	-1.35748884343453	-3.7367394297566	-3.26957330268903	-2.45896517971625	-1.7171577128827	-1.25438314659494	-0.627140507024619	-0.0286246741870018	0.504371571086959	0.932865617883455	1.46318144776027	1.99819583019759	2.09287064197464	1.07087074335771	-0.694105901522369	-1.43226209665422	-0.655235397090651	0.885553801493271	2.46504846760285	4.69783666048696	6.89919721006924	7.76089560122943	7.84488784846614	8.08246027282767	9.22650712792747	11.3386395233484	12.7985972367724	13.4928755837773	13.8351902578757	14.820652294166	15.274282971308
-3.7742589842789	-3.6745676694885	-3.51933312892997	-3.28835830368896	-3.0712164995672	-2.96647839452616	-2.94257459571	-2.98279516235258	-3.06818034800368	-3.23639859073929	-3.33886861670239	-3.33673950612313	-3.26422797852752	-3.13123420766322	-2.89336727840049	-2.6096997982558	-2.39405453691483	-2.14243731217768	-1.09614136351249	-0.905739162431893	-3.71781725562406	-3.28707909846559	-2.52602808931244	-1.89402521423598	-1.61845910117654	-1.20933160596194	-0.758987525000463	-0.272689196310716	0.125247173315161	0.395230586839447	0.512841707879601	0.20289136548548	-0.954013470505301	-2.76878661931448	-3.61350410358725	-3.03601288761608	-1.66124507030949	-0.111269837150136	2.18480849970736	4.46412239692043	5.31092192721099	5.35975501525578	5.39483626201015	6.26414884799474	8.40649120273596	10.8543328203274	11.9764937220544	12.2616758004247	13.6648521046658	14.3301696937223
-4.40369218087977	-4.10700551548837	-3.67727457600274	-3.08773316724023	-2.53384112591915	-2.33815674157584	-2.3394950394474	-2.39155921289703	-2.47955747096962	-2.69331299030546	-2.75108819821566	-2.70067313228117	-2.57387300538554	-2.43781804946804	-2.19533917478295	-2.07152002731973	-2.11944394522801	-1.99973470141931	-0.355333493859811	-1.22446019947502	-3.21677379528423	-2.10948243648612	-1.71942609814164	-1.3240851412611	-1.1072339111369	-0.789958705219647	-0.417014191738063	-0.0390769902215805	0.35597589949157	0.834730602834057	1.31640260032402	0.911505786000113	-0.669189382350451	-2.79042339298438	-3.09593793088034	-2.29388141878212	-0.746332088402995	1.05369799556534	3.88611014267807	5.76050478523443	6.1847693630758	5.84962781866439	6.31225441429057	6.93031590731654	8.16636551612038	10.4289847126492	11.4471143056841	12.5031573872264	13.7647613665946	15.0161100163145
-4.98675099848486	-4.89920996170175	-4.79768699023296	-4.75997262093291	-4.65770855389654	-4.52329356034431	-4.35309727793812	-4.1397833181689	-3.83308139015694	-3.44851663784003	-3.15307694773055	-3.07893390917105	-3.11854928900067	-3.03483203919843	-2.86849399431163	-2.78030034049079	-2.94553928009263	-2.04155052321995	-1.27487650390241	-1.82740641026986	-3.55852159321833	-3.70805474543205	-2.84850615955017	-1.79984277043257	-1.11468057773281	-0.204820243275138	0.596689797797499	1.07010418474091	1.24046721671402	1.45449043174746	1.60227235870649	1.35903539781678	0.10088335887024	-1.93910126104036	-3.08983235848641	-2.02924864013082	0.202759193102892	2.33169846241767	4.76175853967819	7.39418497690138	8.42128432202334	8.25706673553602	8.04235048829294	9.06167472718106	11.1450534673371	12.4756726398439	13.1737263040726	13.6683813497848	14.6901839877557	15.5149153793206
-3.03229687565663	-3.1734064130542	-3.47070194095717	-3.96581675695118	-4.41521846177049	-4.41968676471911	-4.16931156813872	-3.84399681590717	-3.45831057949529	-2.91734328340186	-2.67183805991882	-2.64123175896547	-2.68612342806609	-2.56553820012723	-2.49846839662278	-2.22758456064885	-1.5763834536417	-0.598548151209588	-0.584841250230933	-2.22260708479817	-3.35756512922431	-2.851363296848	-1.85354582385167	-0.949547506958519	-0.305744136767734	0.585150952660298	1.2129326475348	1.5751184884585	1.69198164600162	1.68804750340355	1.34377397977112	0.358231920854876	-1.33843399817009	-3.24618173190489	-3.58230905924528	-2.71791857079748	-0.982765841737181	1.08548982789032	4.24322845690215	6.4814758965575	7.29479793868237	7.31132061315408	7.80052862669415	8.98515136652544	10.6373500321378	11.9491084117346	13.2548720745696	14.4429294779429	15.4129146640128	15.9490888972412
-4.25335085188991	-4.06643237346146	-3.72736529718328	-3.35299984017449	-3.08118607054302	-2.95982710845052	-2.9215286049199	-2.91523955134807	-2.99541444686672	-3.10020351630102	-3.11003373451134	-3.07903819864956	-3.02464375656133	-2.94102339125868	-2.80769436934182	-2.7429181603204	-2.71480680766909	-2.13617224182564	-0.667399950216163	-1.61178016750669	-1.9155311185903	-1.44602823573385	-1.30301988042092	-1.17232246142735	-0.97431428235519	-0.690008866152643	-0.417026858167682	-0.0870708428928885	0.333768723904896	0.864441500460912	1.33216629560525	0.890047854088843	-0.300733775236264	-1.42648786893404	-1.19650604876028	-0.436556072001484	0.759283495136474	2.42779071739616	4.62771047725725	5.44277168376822	5.29992677933244	4.92681321554058	5.52735776947055	6.25533626547689	8.21682615006281	10.7277171399122	12.2524319123593	13.436058971805	14.1029556733373	14.6141649813936
-4.67477607055512	-4.57146921130023	-4.51355951165505	-4.61650241229109	-4.78454747116168	-4.82625354003475	-4.83004235498953	-4.92652823031725	-5.13958202604568	-5.33399918956025	-5.26291458462224	-4.9849395820659	-4.59777050711331	-4.25027144042517	-3.80089149836292	-3.4961122532649	-3.40434060078644	-3.24961497152916	-1.84469198659058	-2.83150485915922	-4.81089979630898	-3.74636758365428	-3.1969345451003	-2.56346624819354	-2.00625985898617	-1.23779998186906	-0.593241224178726	-0.0509842857275215	0.484422991906686	1.21194827852522	1.91503938325904	1.65472016986785	0.116072167597848	-1.98218543354743	-2.0338955762293	-0.811150466493384	1.11052058626192	2.90843352560848	5.59873792179295	7.63810012468588	8.66348767820439	9.0661602530581	9.84361979779159	10.7383768870992	12.1028486779469	14.1760138880795	15.5053382848646	16.7071206367754	17.625076402295	17.9359466772441
-2.0007629869162	-2.00993086084917	-1.9879589503194	-2.07669820427891	-2.19212872861868	-2.15562527238579	-2.0339637056264	-1.95589869274688	-1.94148176686901	-1.90166028390518	-1.82389325767761	-1.72375013115822	-1.58449787906882	-1.3697066246919	-1.09791036972982	-1.03867332668765	-1.27256659782964	-1.56471786891498	-1.07003408659537	-0.64253748868585	-1.18511025661834	-2.91433655250434	-1.84253807182963	-1.55708975678361	-1.93108029040655	-1.39962401116878	-1.25463574648305	-1.11337495962689	-0.917274906224862	-0.522547871721063	-0.0958032316130665	-0.545223507670024	-2.16800877597285	-4.33484068198913	-4.87735181703404	-4.47583719036658	-3.28907958160934	-1.48269035328116	1.52121069511238	3.67282124692643	4.48042974319209	4.67498095683407	5.40562347104807	5.94289681576379	7.1253899350722	10.0195684673928	11.6334531470717	13.1423782876552	14.156141826088	14.2088841856506
-2.73798817104903	-2.68307390831617	-2.49629720448717	-2.34024394471643	-2.23102736972988	-2.14560269004371	-2.0656675589809	-2.06095490064924	-2.14662734406838	-2.27600853948893	-2.30776430089383	-2.28191399649397	-2.18900480334033	-2.01080680792838	-1.71931881476613	-1.49123957187588	-1.25876679084645	-0.745763452081496	0.135418515471557	-1.18795245177561	-3.26416323265648	-2.40004183505723	-1.78502317667694	-1.22932306070415	-0.93338351312203	-0.459713255473502	-0.0953039090432897	0.12677028338703	0.279147705871095	0.552472900653126	0.751022619525022	0.164253144004824	-1.39277815818865	-3.28930778249992	-3.61030883205	-2.8696012075449	-1.41019128502065	0.267657604658286	2.89281410658384	4.65642984372563	5.10851371107113	4.85894099985208	5.30796848757984	6.29882566513411	7.94956518283622	10.0445086684383	11.6892314583126	13.2874858824168	14.6884736896451	15.5946634445972
-3.60704725842467	-3.45990749309935	-3.16395106356772	-2.86502706218592	-2.63927938299922	-2.56011926948414	-2.5631486038149	-2.64509310027604	-2.82737436713098	-3.04741617783345	-3.04879149909534	-2.92227376952901	-2.69916368125939	-2.40827624798016	-1.976094365311	-1.67845837208119	-1.49956050014056	-1.13588160181679	-0.085026700405779	-1.82520013324763	-3.22419315714029	-2.26698476439039	-1.72342681940703	-1.27169524403246	-0.912818131331339	-0.418529395811091	0.0577682841164261	0.464749899215091	0.903230051725066	1.46202719943313	1.99103623889364	1.51135999772005	0.0277341598502811	-1.76013534350985	-2.03479002225417	-1.67848982959778	-0.619210713250421	1.14394310939371	3.92141724816592	5.5297943686532	6.11618038433147	6.19007849479767	6.67779119717293	7.18211623167337	8.41730977619716	10.4846115577492	12.1174055625225	13.2475180204713	14.1694570906117	15.1997431025608
-4.40377414783412	-4.37258502072827	-4.45177919739257	-4.61395838321464	-4.76135206020323	-4.71445872025749	-4.54759000350391	-4.29123565397365	-3.97199700003411	-3.53905475394215	-3.29591169837115	-3.23421104725392	-3.25823635348818	-3.14177723588767	-3.04252232280353	-2.89955935573157	-2.44017956472701	-1.15913897562116	-1.34297133996227	-2.64308570931577	-3.99870293650167	-3.41607920436678	-2.57613204540335	-1.61812836697452	-0.800326423742339	0.186090662454134	0.877684900149228	1.21062387166245	1.25517734112329	1.41053136830269	1.36458292219947	0.786663068714222	-0.616475358948602	-2.47448102633961	-2.77253276602369	-1.58194246544834	0.455233160493474	2.09543924975711	4.33880573256662	6.19656974668936	6.98113763789496	6.97914450020711	7.16923916387035	8.51029066839932	11.0405367537116	12.4741450567045	13.6460625453124	14.483388687331	15.0032355658047	14.6854022208382
-3.4580084174566	-3.25851195077821	-2.92212903778819	-2.56491432616638	-2.28994228762497	-2.13569819172903	-2.04856959669933	-1.99693119419673	-2.02211617281957	-2.0863519930061	-2.11212117966467	-2.13627552648289	-2.13403804587912	-2.09150290755915	-1.9878460824158	-1.81243569861058	-1.54850748679281	-0.68777384259841	0.743768555592093	-1.58473105589083	-2.39590960069699	-1.52942174493867	-1.35097834757745	-1.1477298844552	-0.91812889949454	-0.598569488549452	-0.292477673982544	-0.00300361468803617	0.408737265330216	0.971740564079705	1.43864607102216	0.786648114660589	-0.782990716319458	-2.37732892963426	-2.58251130367056	-2.31983433612242	-1.29917059019108	0.635805917456591	3.41797674379084	4.72011241732647	5.17354436281045	5.27105830637066	5.85368799629107	6.46674347389603	8.04832463285783	10.1433945985864	11.6277029007045	13.2565015064675	14.4232786546531	15.2832843921514
-3.5241967033526	-3.41132726576921	-3.17718531954291	-2.96155613044153	-2.78820611555519	-2.68888571534423	-2.62789553988606	-2.6311893597538	-2.7061197464591	-2.8150744245706	-2.82222972898245	-2.78107159195839	-2.69570700299639	-2.57221536223454	-2.3611749560595	-2.03696678203401	-1.58491320161186	-0.975016397318692	-0.385603362001094	-2.2642702155476	-3.71298274040678	-2.78546882969699	-2.03103961036314	-1.50153023288047	-1.11807056960699	-0.590693842955887	-0.0836003026105727	0.316863984295603	0.737947311350192	1.27255426669102	1.73916673670593	1.44286026634367	0.374717347720885	-0.904798745286262	-0.914827481225916	-0.357472420248915	0.696931662848997	2.14961613289778	4.31120707827651	5.40168507685538	5.50495596947396	5.16174655310749	5.61315111125324	6.52401849277102	8.37028565521328	10.7878142217159	12.0364198951633	13.2913459044768	14.4719032539667	15.4808888123464
-3.60376992065703	-3.62166967554061	-3.77835377409523	-4.10195253678569	-4.45818024887063	-4.52266508981842	-4.3740607165024	-4.07745488442312	-3.73118383644007	-3.19616347639237	-2.78631656293207	-2.57806793454567	-2.46490287361554	-2.20044785846586	-1.912780556682	-1.60251627221039	-1.23537309894718	-0.793169283445999	-0.395719150910148	-0.950403713210516	-3.1312849841827	-2.9694570199499	-2.14660098827419	-1.16616376041661	-0.548178765539805	0.386181593965538	1.13541697510967	1.59213127207263	1.77418034362201	1.97637795084737	2.00181181040838	1.53364873033739	0.134764004390425	-1.92812730772183	-2.63155152452346	-1.38527728257371	0.938704416725423	2.84199508495811	5.19110998561656	7.36557687698206	8.12895285104869	7.84015635371175	7.83395096878235	9.20829990292028	12.1364183378384	13.7999680262592	14.5568096199674	14.9450388493336	16.095247408914	16.5792891633272
-4.46803669753413	-4.37697234175682	-4.42247638571857	-4.58609617016126	-4.73602813450834	-4.66676614956642	-4.48815842481759	-4.28088535206878	-4.05155563328837	-3.74464832480164	-3.53804385506758	-3.39830709205811	-3.25505691457853	-2.989081370118	-2.70504476112902	-2.56947111482768	-2.63799854939589	-2.58026529196483	-1.14691066854503	-1.98382850920811	-3.81912558590198	-2.81635262778069	-2.41439385767752	-1.92281477989104	-1.48647184624431	-0.87873811575594	-0.312279125897231	0.220528122762646	0.78438049453929	1.51825536443011	2.26677521315062	2.1014388295811	0.716320300422599	-1.27412781025475	-1.7513408851582	-1.39787791206244	-0.30221694976687	1.48632653124249	4.47666822871809	6.72350398849863	7.77458189726743	8.26469410667902	8.77587942480211	9.04088794097134	10.0082427500593	12.7000165643891	13.9635699667096	14.7561282134209	15.0555659167266	15.0151711737635
-3.14490915266604	-3.02338326183696	-2.76090511225178	-2.55083666736828	-2.36523973834711	-2.21074587001733	-2.06938014134652	-1.99888257096306	-1.98830361443165	-2.00322146373464	-1.9867466177891	-1.97627402979228	-1.94569449511946	-1.8845092252836	-1.76083644737613	-1.46873610242879	-1.01196899459425	-0.283770641994858	0.343642312732929	-1.74571985098035	-2.50504622284076	-1.66738449011754	-1.11456618877643	-0.873291476169105	-0.702101270042217	-0.44445520691621	-0.0582780526074464	0.303940594386847	0.74177285731662	1.263442484876	1.69135023830422	1.14676416224921	-0.208607710130489	-1.64489499447627	-1.99824232751329	-2.03504273678491	-1.35514790128885	0.216390484354707	2.567616781004	3.68740754833892	4.16122183531035	4.50827014551927	5.50842616813822	6.37315282431103	8.07081239109632	10.2211616689541	11.7931996679437	13.1036068095038	14.2665867617464	15.2259305299479
-5.24983090707683	-5.04322250622253	-4.77142611316059	-4.39915382788584	-3.96446261230011	-3.69639297333877	-3.51366862212455	-3.33421927508226	-3.08901386291157	-2.89129500293256	-2.79927402735932	-2.81462816989077	-2.89742703138106	-2.97471069332946	-3.09561846423928	-3.09413103802997	-2.8433470495946	-2.33216991056772	-1.00953995109989	-1.29582592455647	-3.58686475300866	-2.65304566096131	-1.95087210678884	-1.29864781228111	-0.93667027742813	-0.442651216684802	0.070024361227842	0.572002544233803	1.03116786691062	1.57006711405354	2.11114971929882	1.95411817164949	0.538130359505293	-1.63362513327463	-2.40095359591355	-1.93966590319361	-0.699783424068339	0.9496457442545	3.70273758820626	5.99422286226609	6.66794585825606	6.58901829065484	7.22502653722997	8.22462242431354	9.32148313741751	10.9939358773615	12.2798564530077	13.4709238196876	14.6705152191205	15.4340268652222
-4.45019269878012	-4.45094431608921	-4.51757175172856	-4.61450564584681	-4.67148117538976	-4.59122739599747	-4.42152585846582	-4.18445661919543	-3.87527601075095	-3.50101963129923	-3.32640373030199	-3.29626213476972	-3.31049998450501	-3.20610989209258	-3.12965921818855	-3.03267111557522	-2.58567909986813	-1.57248927883975	-1.82100911822033	-2.97650050912873	-4.07517330347522	-3.51561313953441	-2.50457899610602	-1.52833987719807	-0.72239200344788	0.324061302438967	0.961833027384836	1.23001415052694	1.27533778381034	1.4122234840809	1.28351654249679	0.342329072590502	-1.60674037444983	-3.9093907665888	-4.06269147385666	-2.68749023527417	-0.389006727769093	1.90133388776347	5.2644342341736	7.49288777673369	8.01895417568669	7.5296837063341	7.94433587502698	8.7411601306877	9.92328533078254	11.3826120746366	13.0676174835344	14.5085442524692	15.5129162449259	16.1027850146188
-4.29689621264594	-3.90574470958581	-3.37234246343371	-2.69411177537804	-2.22623605551328	-2.0717500160011	-2.10639579238965	-2.13522384441552	-2.30111517483286	-2.51487293051208	-2.58745820585587	-2.59218469772081	-2.59707632554253	-2.60307235199	-2.53539433164992	-2.40383721814196	-2.19909628620575	-1.37892206948688	0.222710955501704	-1.15556070872932	-2.09710723974559	-1.98505637807138	-1.50080667100534	-1.51715624374839	-1.22480143392046	-0.692040415538413	-0.328038173919757	0.121021536367895	0.796392558297833	1.75564818743853	2.66659355047397	2.20694963885639	0.650066947456004	-0.997517832661778	-1.14572911286358	-0.8881181657393	0.0293419915778585	1.74089091914282	4.26641237690921	5.5032765544703	6.02911759602876	6.28833574781769	6.96646231125283	7.31426812919996	8.89028234986423	11.2940634986411	12.9044865930376	13.4925003357992	13.9099238681827	14.4785426373532
-3.02178457503493	-3.04963239877309	-3.04500239072111	-3.17807892237545	-3.20422444396208	-3.12726958984589	-2.99863636109256	-2.97557949483953	-2.94511056943801	-2.91169567542242	-2.86828170988542	-2.82655680353599	-2.66217807971687	-2.37551133826438	-2.13068091645974	-2.38899569032831	-2.94888252331695	-2.27996372100248	-0.494687320837565	-1.94965986284657	-2.8214634712421	-2.68341369311892	-1.59464960179122	-2.01872104845162	-1.95063060551352	-1.7226961457985	-1.36992545482453	-0.864630610719034	-0.240716547511632	0.530561671794306	1.1413313918627	0.6137392293858	-0.727769247702521	-1.91436957268996	-2.17273480821689	-2.1983629487493	-1.44675911895879	0.262152521990466	2.5121941084394	3.51925699001809	4.11370625668392	4.52507768842602	5.06988673852262	5.53936422680412	7.46318142364267	9.8712610581614	11.8137962493215	13.2350942050904	13.832303510568	14.3526512437263
-4.42239640389858	-4.45244749464475	-4.61041967207862	-4.85768306700038	-5.05108464377052	-4.97568674281617	-4.74151473682708	-4.42088354421209	-4.01428830745922	-3.5010267748667	-3.26970657146901	-3.24395824726487	-3.28159399929471	-3.14693531644562	-3.057240728928	-3.05171790935729	-3.15397388522899	-3.04076515580527	-1.49195015316059	-2.31757986546196	-4.16511627648158	-2.97489339833543	-2.40251908318224	-1.73159796816673	-1.12406071035292	-0.355409985821744	0.265692470100554	0.752190524559353	1.18002888124122	1.71551525607163	2.16408876891501	1.86440200807912	0.586002892865265	-1.14053082367925	-1.33629538566845	-0.577948226468822	0.85362359449955	2.57187246004627	5.23413333466629	7.18221369104469	8.01638595132949	8.25680077906892	8.83051017229088	9.53234443327062	10.7378120177137	12.6354472386037	13.4357609013009	14.4438555547273	15.51329081787	15.9509587575087
-2.56847640259374	-2.58764837201757	-2.51367311851396	-2.54123854321258	-2.56222011706525	-2.56098331033246	-2.54958440240117	-2.63148050450459	-2.76441917186779	-2.86964506875095	-2.83183042399991	-2.71381743467406	-2.4638027036507	-2.05483342302404	-1.55763180550297	-1.5089677576365	-1.78302034221853	-1.48963170880982	-0.119790676505082	-2.80158908994696	-3.75752267160001	-2.79982775485676	-2.40087972288385	-1.96656661996309	-1.42463205963877	-0.843721817268371	-0.556610410104367	-0.48865953003107	-0.377472838238421	-0.188856125736	-0.205467427392657	-1.02894950144334	-2.53522207376274	-3.92309273602366	-3.94015069941373	-3.32653552274673	-2.14087711537031	-0.314893528663503	2.17619379045633	3.21700082297136	3.30135894910821	3.17245626875117	4.0234508277378	4.83234288502409	7.11291239339815	10.0053224059736	11.563948875558	13.1473576118353	14.214305299327	14.9487781306982
-5.84073109806794	-5.57073770340167	-5.30156810863809	-4.94613966214362	-4.49972761278797	-4.24815466762028	-4.11168302848323	-3.96792008487678	-3.7163361475445	-3.50321139715435	-3.3786895597174	-3.33958808573597	-3.36213345541926	-3.44137254064931	-3.59901622289686	-3.50296587151172	-2.89388451655536	-2.00383386746594	-1.79962296668155	-2.64482373483064	-3.9907163068533	-3.5163620210098	-2.57726828823857	-1.55533848047953	-0.869069487643124	0.0781891343227638	0.736416662409184	1.07775600383399	1.14000665589565	1.2167947580699	1.05052438420895	0.215358713583337	-1.65284309413523	-4.10789587888392	-4.47696538210552	-2.85469629530744	-0.101279077682461	2.09299069938405	5.06308659801441	7.45856185406273	8.33651633636128	8.09647474501802	8.23354236118782	9.03513444965722	10.5165663442325	12.1073574411055	13.1707121319406	14.1303278755951	15.229147452405	15.7184781897114
-3.67323951622538	-3.60229842255489	-3.39396261864403	-3.21752070037523	-3.08331494392958	-3.01537683792155	-2.9793763947344	-3.01740380700753	-3.13307067284551	-3.26812008860026	-3.23842685069389	-3.11398782271592	-2.8795727884061	-2.52640833621506	-2.05524323084035	-2.0533499057718	-2.50609318989502	-2.63834737391964	-0.745755731412181	-1.79080487313957	-3.23806566251012	-3.02401415789271	-1.96561673434632	-1.70660650220549	-1.59655211614012	-1.11031780483878	-0.727507906987801	-0.333953973112137	0.0981329299858739	0.624629640244494	1.13489604689663	0.691571026223414	-0.704756177522081	-2.35748963351111	-2.42913106870559	-1.7965147009851	-0.505863256127138	1.35182772360727	4.13592584503952	5.56597243880684	5.75572740034223	5.41099384397828	6.06543774908569	6.63736908057188	8.26388483463073	10.9270809311035	12.1541302292118	13.1818165848925	14.3558900024356	15.8376823544102
-3.61058864440384	-3.57238983973761	-3.44540457935865	-3.28806964434216	-3.1718456258876	-3.09974699308011	-3.04582759703983	-3.03698028609106	-3.09317808396636	-3.1975422141209	-3.24391698596773	-3.23832777137219	-3.18571970503889	-3.06351206341527	-2.8481615477925	-2.61243648631292	-2.15558661951485	-0.887288814868959	-1.02708849060044	-2.61690587220993	-4.01413072175548	-3.60994413493925	-2.86674258857896	-2.05529827789591	-1.49547303042695	-0.785221857357191	-0.219610239128595	0.134007573666544	0.251032838200495	0.321068164139949	0.15857929398357	-0.351295915456685	-1.32218381394714	-2.58900730205452	-2.79362236435981	-1.96685511007781	-0.436521651788184	1.19537038877317	3.53009886492225	5.18201491593813	5.12059855070507	4.09788348312619	4.5038076450317	5.99217729384634	7.9756127886321	10.0685702205747	11.5368155033547	12.8134469536238	14.2690782866465	15.424342182711
-4.51475169440065	-4.43882825833838	-4.41819761606802	-4.48184972235413	-4.46954081976142	-4.36657686252774	-4.19021601235264	-3.92446963685765	-3.52990825717594	-3.01468115003945	-2.64288391268054	-2.48941853013267	-2.44135127102643	-2.28024567990695	-2.12192712251891	-2.01152588660026	-1.81917101742454	-0.709176420264936	-0.717973880350524	-1.95967139029311	-3.05626252426855	-2.54987920604204	-1.82081444731714	-1.09355941550372	-0.0981034001769305	0.962187582682169	1.73062553377485	2.02944179172555	1.92633844950276	1.7777501457714	1.15994489640181	-0.104444691700188	-1.91614865626779	-3.26253822577003	-3.49446039732163	-2.2684254827622	0.0322230872650435	2.1914070531835	4.79001627772378	7.06681777928497	7.68922811398913	7.08123793672965	7.14020338136495	8.60442951781584	10.9171473720236	12.8810161230803	14.2217168177668	15.1933474448952	16.5382038298759	17.1526074644472
-4.98943049852691	-4.69512612386924	-4.29776855249256	-3.7582866331072	-3.35581596036368	-3.16605984936625	-3.09127707479901	-2.96618640697677	-2.9005262308157	-2.88712989798059	-2.8783754061695	-2.88392655399837	-2.9595480272154	-3.11738462282891	-3.2954156216495	-3.29395742120543	-3.15751405825864	-2.7411601522186	-1.81404672112913	-0.48578703491178	-1.23437735368799	-2.69622209054021	-1.7890387845703	-2.18982273170542	-1.84125857917846	-1.08171291515759	-0.790829865693396	-0.302424863286092	0.335702976128887	1.16363834495933	1.95584224966216	2.0170530128364	1.48010888220203	0.699023589694799	0.238843415752214	-0.33416274177692	0.13827702311133	2.01766607879326	4.76154218851509	6.00985003294772	6.57808620355642	6.87434425063469	7.41749625544887	7.50809112898539	9.11566833143171	11.508729856031	12.5364887025024	13.6967413784966	13.9663948666237	14.0004163624669
-5.15594904992989	-5.08713310848596	-5.10166302130188	-5.08746099410924	-5.01902578321027	-4.86551527680363	-4.65118340185238	-4.35391423986236	-3.96277429728281	-3.56141722862882	-3.42490644551003	-3.45315465846337	-3.51758911562137	-3.51265556897758	-3.56499673530389	-3.45632291416173	-3.17640248421317	-2.53541121623671	-1.34734182712174	-2.97809211735308	-4.23137491358879	-3.03630051665237	-2.29673405482314	-1.61412688632815	-1.00929890971776	-0.300787389375577	0.236926444989377	0.58769298619495	0.884712869293677	1.22899974918674	1.38351524187485	0.53907715518425	-1.32638902126965	-3.38991546523613	-3.41276802219781	-2.38373030055502	-0.629315191419684	1.53764157661043	4.75374133107702	6.77842682680539	7.70100966923748	7.83711627526744	7.91286201525926	8.83362400231275	10.354964287491	11.9441424151273	13.1886887640931	14.4870557660551	15.4891732458021	15.9835290604037
-4.04484882412827	-4.11400087238657	-4.30416512133841	-4.56639195550326	-4.74193189867682	-4.59694850725295	-4.24619338838092	-3.76238099201402	-3.14197719524253	-2.38426421723351	-2.03439275245402	-1.98404735481901	-2.06123464401768	-1.98019072118151	-2.02906899880188	-2.21385752285103	-2.55889626781634	-2.71602258848249	-1.28286924188894	-1.52238006495371	-2.85856520768476	-2.52853423295298	-1.88379824815539	-1.41378814628916	-1.18278880311615	-0.592056390517984	-0.077106657971844	0.463325885436099	1.05378431005942	1.76982220398089	2.50928558772004	2.39952280851935	1.15475145580808	-0.68896500374279	-1.30043248382231	-1.29454739264515	-0.570812447574967	1.11630559417154	4.05446018692341	6.16288091557076	6.95188203944819	7.25813306276562	8.12355277967562	8.85895015893289	9.98239332570439	12.1803510085271	13.273703132527	14.020529515482	14.4570930853429	14.6630071181976
-5.01092625438562	-4.78015812195205	-4.43531047204536	-3.97535169426489	-3.494625899249	-3.26750116926675	-3.18683281117948	-3.17804408872846	-3.17743170051052	-3.2916452410806	-3.33165925597666	-3.30347812266637	-3.22200756124022	-3.12114968475579	-2.94240310565676	-2.794557273646	-2.7561060356911	-2.63571559666239	-1.12545434362165	-1.08231590883521	-3.28784615260571	-2.33349695223572	-1.83491872341837	-1.41554249112837	-1.19469998000446	-0.9079232564657	-0.51282014261832	-0.0324649553016555	0.4827283712616	1.06122550413494	1.69564863574791	1.40692555053399	-0.578230192991562	-3.57358715298065	-4.58410544057395	-3.85369852270666	-2.13792915729878	-0.335776462437353	2.6419547162676	5.38168033524032	6.87984505196393	7.69399469528226	7.95022460097041	8.53365853774635	10.0297102160625	11.7546956185258	12.5406206078182	13.0148748466332	13.7451279021277	14.3259072458521
-3.51857913988221	-3.37440663202754	-3.10060454513535	-2.85508369563451	-2.67706093060621	-2.59109782558055	-2.56290397263708	-2.60595578673912	-2.73766199244831	-2.88492993357068	-2.92181564208839	-2.91028480755281	-2.80701195339042	-2.58693445875221	-2.27595392648847	-2.16757762790594	-1.73650020613414	-0.794528924959781	-0.0375037569468397	-2.50193097759705	-3.35949253350639	-2.37321619493359	-1.74857670754404	-1.4349463951417	-1.18031950165333	-0.838561662548707	-0.414409027319636	-0.0542047398555224	0.317641756538941	0.693755843517349	0.887011227650106	0.033827771950072	-1.72558726557792	-3.40805661815757	-3.44678340738602	-2.8024346536661	-1.53828363766266	0.419327717107061	3.15085942121128	4.37399691293617	4.63127306612786	4.62769316505769	5.49773687037059	6.19772347725833	7.97227538113989	10.4521850649465	12.4572467139133	14.0238092903112	15.1205721178958	15.9201040625598
-1.95380132362398	-2.0771100473761	-2.14086636983103	-2.3836986206827	-2.5238197161909	-2.49833306158311	-2.37351795910359	-2.35700029059213	-2.33663570094269	-2.30262668676833	-2.27011319361574	-2.25188298054103	-2.12263353156752	-1.84814394489497	-1.52515245904159	-1.50329818534352	-1.68678692404593	-1.3107281732007	-0.0150769045222311	-2.50059326511549	-3.37117298128257	-2.45137554879358	-2.09013300486619	-1.78689561708772	-1.47025732555392	-1.04712621035181	-0.580190888189662	-0.142118492900433	0.220303427322206	0.467014017722962	0.460199814520171	-0.458518877962836	-2.22224235958074	-3.96790677687151	-4.30460488267369	-4.05261450455964	-2.84635524885136	-0.480897727745414	2.86748424974033	4.3060430246025	4.61331014078218	4.57593591116524	5.40722189058631	5.87748152305625	7.17573043284026	9.39743125684268	11.969044265914	13.5330485782542	14.4703259704535	15.1408657342457
-4.74679606363498	-4.70275708338559	-4.70453955686254	-4.72419171793597	-4.71541520779598	-4.64698479193858	-4.53541350883233	-4.37214473010057	-4.15037516440163	-3.87256075625989	-3.70004030111095	-3.62731773463618	-3.60898653424757	-3.55308102435169	-3.53288983634068	-3.28624229251335	-2.6271425275427	-1.76270653816525	-1.47228019632279	-2.57587978571082	-3.81952718461492	-3.46340452240082	-2.56018476622162	-1.59464670799081	-1.01240666721634	-0.165761200443035	0.548778229516608	1.10398047209475	1.51745907217151	2.06423790096414	2.54470328491532	2.30326359375333	0.802181585776587	-1.42914122766899	-1.97575142812817	-0.996569343142083	0.853799488601498	2.62182654853624	5.28314620979391	7.4731279227095	8.2120222679563	8.06941192471164	8.12816323136868	9.14154387080283	11.2422346435166	12.9390398149637	13.5884312313311	14.0022901651687	14.9298051334336	15.6346061603221
-4.93473346444087	-4.63924521338633	-4.23394623120427	-3.71689383693787	-3.08663944877024	-2.76985262587968	-2.68252118735813	-2.72120875238175	-2.71045775229892	-2.84765988145246	-2.94401207418983	-2.96226651923536	-2.94608791013079	-3.04657794252909	-3.19065098227287	-3.06543462254707	-2.20191636056246	-0.882046625070791	-0.447326621574325	-1.33334952078058	-2.67547535887477	-2.68731332015435	-2.04108772872439	-1.2486403522375	-0.947529131804896	-0.4231191090287	0.107067081793951	0.629101658711787	1.05214477059297	1.39173300558389	1.59833681070386	1.31919565668073	0.0206001274511371	-2.04044476116792	-3.04052696894118	-2.47568666280391	-1.04359159690173	0.676571274047547	3.29845778133325	5.89462630390509	6.7630117012196	6.70006838397085	6.64772767497988	7.5154294887944	9.5141242255164	10.9261295421292	11.8720887853738	12.7065024680509	14.2355665203153	15.4818330097375
-5.18651123302335	-4.97804048013797	-4.78686061495354	-4.4763109210453	-4.12833013033968	-3.91837062892428	-3.7747250552334	-3.56865626934015	-3.2775762648193	-3.01427397100441	-2.93303777339674	-2.99139599097024	-3.12275093599757	-3.22963896227621	-3.3984569599579	-3.38698305356776	-3.12286490058754	-2.50219166216307	-0.993523540057052	-1.90961623676988	-3.79400860680895	-2.60763998934507	-2.0054824847174	-1.44112234370854	-1.11214301820706	-0.673200615100668	-0.181407980993574	0.299059537540982	0.774652306937128	1.31436401643487	1.83597853461649	1.54109946966388	0.167665616404172	-1.72051951739361	-2.03251901106906	-1.40251422861345	-0.108317443947423	1.48318491128598	4.03523937354152	5.86143164981188	6.55872812584492	6.70120565311753	7.41722293226905	8.30016665410353	9.62925736468664	11.6291233105872	12.9926653611925	14.2817345802756	15.3870320464707	16.0647993532703
-4.43547517754578	-4.29156316163648	-4.11293967442344	-3.82560381637079	-3.50948558488879	-3.31969826157811	-3.1812682482616	-2.99643325893293	-2.74777938914022	-2.52674639601802	-2.44655582023476	-2.47652947641748	-2.54744080657025	-2.55624865663462	-2.58944914330734	-2.65199738242652	-2.74663653076781	-2.55077280654652	-0.713468837626072	-1.63765775197143	-3.78792133604251	-2.50897539424747	-2.04385436646088	-1.53012196434323	-1.16131910419007	-0.671935142862171	-0.206195728261206	0.205528348778899	0.596413957018974	1.06857180576517	1.49735100696504	1.07166009806154	-0.479097929790826	-2.52486932970221	-2.66981614546433	-1.60719917418712	0.20376011660421	2.10616834583954	4.97756094835207	6.89832927940957	7.38864568835879	7.04417976427854	7.3086758872388	8.39817378429609	10.2080513208303	11.8925597333227	12.735987943391	13.7530098381285	14.8285162664974	15.2782835017874
-4.40047423291106	-4.1631994837934	-3.99626104158463	-3.92590655704219	-3.9081488832528	-3.86090769316386	-3.83341545315598	-3.87706890842824	-4.00394085489527	-4.14930291671886	-4.15412448378064	-4.05450408607425	-3.83905914413698	-3.48969785472382	-2.9718790742131	-2.6213417626746	-2.5251051416103	-2.32293335653975	-0.7664638648301	-1.5709563446284	-3.45792414664191	-2.54358915670706	-2.32179265463404	-1.90259494764443	-1.37966110895846	-0.60442253442703	0.0365740979726966	0.63659352216056	1.16487507649802	1.58873646290144	1.80227943444273	1.10835141103782	-0.754335059357824	-3.16965885371054	-3.39658716325158	-2.18321068675623	-0.129917525560329	1.86795767231904	4.90391687870031	7.11461905020634	8.04859140619623	8.23363001593619	9.03882728541462	9.70627933232765	10.7528636932106	12.9352764803263	14.6099172364212	15.7154506028129	16.0707477420058	15.9777662223962
-5.74582749565458	-5.50800185904729	-5.22977866356038	-4.931953435525	-4.49337695397119	-4.23984768242706	-4.11873288684876	-4.03764055712601	-3.83010290102183	-3.65636781153502	-3.53133149006039	-3.4711198937862	-3.4313675409918	-3.35846926103611	-3.27171115506158	-3.18498014917374	-3.11511120952973	-2.99634025335156	-1.96102100465373	-1.60173037971333	-4.09612528645842	-3.53248482449075	-2.69941809137291	-1.95499139259774	-1.38711021535295	-0.638682289560049	0.0282665904396372	0.551172552861608	0.930748616832531	1.4081835066797	1.8568067177734	1.89125396798114	0.940037427094024	-0.679888947761966	-1.52741775208975	-1.20812717652087	-0.27697883088497	1.0315063983874	3.15275170175634	5.44395100953667	6.6956046700982	7.51812854065132	8.00302060765799	8.79402228291535	10.5253264662485	12.3439640200919	13.3848741029939	13.8801391525001	14.8915676138125	15.2575948280127
-4.46453182525235	-4.39125588577499	-4.44098826882938	-4.64845956861809	-4.87217203492582	-4.87323367795198	-4.77379218349117	-4.69123008801524	-4.64092011733851	-4.52530256103393	-4.38780778213907	-4.22587835128958	-3.98256953461533	-3.55982600001765	-3.02023677753105	-2.80281775696454	-3.03877029060471	-3.29405731004094	-2.07680973194784	-2.84715234257744	-4.52296697803607	-3.66306076690279	-3.09108957269343	-2.44637891424283	-1.85696601352773	-1.02562512272217	-0.300190533217307	0.356330628838695	1.02825707255256	1.89103085972646	2.7458128600726	2.6849387215189	1.40364423444876	-0.487308309858397	-0.888076937983876	-0.475321927938984	0.574280738133081	2.07329935248873	4.60099372930448	6.62880147687173	7.81992594434616	8.64997041292685	9.57191610790392	10.1396418209522	10.9567982941363	12.885348756972	14.0957126755317	15.2022485920547	15.9865390250972	16.1996802745341
-5.22995403783693	-5.09254350271499	-5.02511486639632	-4.91300922535194	-4.76625400408399	-4.63824690007175	-4.51737828833384	-4.33435124354492	-4.07356820053922	-3.79078285359527	-3.62710929182885	-3.54379305303617	-3.47120615165601	-3.30416858617439	-3.13155347473442	-2.96510634628882	-2.50652553020841	-1.50978499997347	-1.55062836176493	-2.93861398771041	-4.09204962598996	-3.53832704357657	-2.56934108648657	-1.66027516271844	-0.963151428206076	-0.0193519568906471	0.665112240022598	1.09761262391508	1.39425627267784	1.82131985841749	2.08980666615828	1.60965043281482	0.16359563238712	-1.7361840699593	-2.20079195202664	-1.77368768194266	-0.561859404744024	1.31403414485988	4.36262963779351	6.47390359127194	7.13057800113492	7.09999563274726	7.64864961137487	9.04459596098313	10.963472805854	12.3405505246784	13.2052873046004	14.4170103540461	16.0059192367144	17.1923348448054
-3.43239044942628	-3.36165586758117	-3.21240373335533	-3.03857396273224	-2.90634125490999	-2.81945083241303	-2.75451859876906	-2.73776403065993	-2.78884101465457	-2.89111966452716	-2.93338229251221	-2.92176321244734	-2.88743638138764	-2.88312259378626	-2.85598626904708	-2.53207393324908	-1.69031582160032	-0.587240091550725	-0.658973898982952	-1.84769545499152	-3.31442398197624	-3.07568843548614	-2.18804675500126	-1.26887985059225	-0.876657208838877	-0.233148263461531	0.250727991109664	0.536829099687823	0.628001166152641	0.821342363947696	0.907884510600639	0.371050969767086	-1.18339143965865	-3.21743184400012	-3.7563201749571	-2.86973704695851	-1.08913764231877	0.709309725815295	3.40948616226272	5.60215986412034	6.26539286796337	6.01167488164401	6.00726105870359	6.80058512078968	8.60573465504405	10.7047696736264	11.8630452854909	12.9668994616131	14.5473722947165	15.3568612897257
-3.26814872590399	-3.2483197961394	-3.32132353721612	-3.59718463413376	-3.9177464395406	-3.99467084751663	-3.96351909618796	-3.9892393876359	-4.09605028769352	-4.13412014339569	-4.00531177078237	-3.73847197052836	-3.35407402733968	-2.87514297814059	-2.27266122231967	-2.15743673618136	-2.0774431332058	-1.16710780420902	-1.18606436071722	-2.49399321679506	-3.73039869974372	-3.17073807358117	-2.28620328668862	-1.40841653951534	-0.675816918228521	0.30934505165667	0.962666911962147	1.32007078766861	1.49070153469223	1.72333945900233	1.72488303546827	1.20389441004683	0.0299920453228368	-1.37488397615466	-1.21724507045857	0.0684590442647418	1.96143335182662	3.65105733563279	5.97331657480135	7.42902090088018	7.61970618375292	7.10017367391881	7.94266031720399	9.56538172818844	11.6642003460398	13.5979104680772	15.1508875660268	16.3815633847474	17.0590271907072	16.9178389665062
-4.39342878057864	-4.27793794692573	-4.07364508773347	-3.801666168908	-3.52860999755484	-3.37416253834942	-3.27944277098646	-3.22142179717015	-3.17890654223931	-3.19546860696573	-3.20196226485917	-3.20303451667828	-3.19181905706493	-3.14072236493824	-3.04259415375628	-2.91266224848847	-2.76086086417702	-2.47599130650705	-1.23849244337682	-1.51876289116174	-3.80287615560488	-2.92685836688073	-2.2738957074846	-1.650934825193	-1.28347882690244	-0.768239002408745	-0.235023883748228	0.290533860907339	0.787217622645745	1.39064325947189	2.01494763207852	1.9131127351478	0.4870087060216	-1.73323664020164	-2.54599037633402	-2.13959607815709	-0.983046181455306	0.5451211905751	3.14914358180873	5.43171176775226	6.36953541540267	6.67327324539027	6.98188164679005	7.7162110370826	9.126456298193	10.9426151511498	12.0865818226902	13.0955222088032	14.3302744569482	15.1469272381164
-4.09138784016796	-4.03817743256105	-4.12088906900408	-4.1859209326986	-4.17653530320346	-4.03353622019359	-3.80459821902102	-3.47437620326615	-3.02329510047965	-2.53952585907236	-2.34114575964441	-2.31087603740968	-2.27556103873791	-2.09332558639653	-1.96813714865224	-2.15143773117873	-2.6331389928594	-2.60533505580796	-0.343893052043113	-1.46791386299951	-2.97254431192469	-2.55129365798785	-1.60947708244217	-1.26643379470039	-0.980110682487376	-0.312807121658958	0.158542635148163	0.614045419868575	1.12450347046909	1.77215345966589	2.35533376386213	1.86868712421604	0.297974873785846	-1.6308427621086	-2.00163641198901	-1.75468042718661	-0.72391517991392	1.16066087075474	4.18003122174266	6.01163935207791	6.83360307712441	7.16267998122875	7.82636515593067	8.30072321196195	9.61371333807215	11.9150816180278	13.233856957094	14.1979575646399	14.773616586579	15.2612397550606
-4.71143625180845	-4.49121906617718	-4.1961470436922	-3.79387040947158	-3.48864531293322	-3.33502788383042	-3.26082426729138	-3.14340980969849	-3.06250974341165	-3.0314639128473	-3.04486753235118	-3.09276490236033	-3.13402033251394	-3.15430322365704	-3.15298119422213	-3.07665413826514	-2.91914375167815	-2.10596973688823	-0.548936617762309	-2.55853138821019	-3.13116504811231	-2.15333661025497	-1.85714947685536	-1.47955586138605	-1.07123560537908	-0.581372408278768	-0.10807679674004	0.348952824218098	0.904538257075739	1.58009297747273	2.12771071906815	1.50549959535002	-0.0905160460975505	-1.74895312080045	-2.02229225120327	-1.85503643844429	-0.89177228358963	1.0446045942155	3.87118977059643	5.2039659538645	5.7078080168561	5.9076538676296	6.60328477897539	6.91904290101057	8.47030970808625	10.7914174663297	12.3267210520158	13.7312877526659	14.8160150495198	15.6457493719592
-3.56391511844298	-3.55674221817959	-3.38504763577636	-3.26004709106946	-3.15216390078096	-3.05798602977903	-2.95308734375313	-2.91282104786005	-2.92859715897925	-2.96095882212262	-2.91805917405549	-2.84311217692699	-2.72095581162831	-2.54211046012798	-2.3163319912845	-2.37970832515745	-2.72345665014078	-2.82353204938568	-1.42930398247367	-1.02785968629704	-1.9715942510344	-3.06059612623852	-1.82197006594805	-1.90828792812143	-2.02004984687431	-1.50125395255474	-1.25036791781228	-0.87599852953805	-0.360849352114738	0.366299564753181	1.14891794704713	0.969001677425479	-0.174322078834394	-1.69675887433375	-2.11487971895123	-2.22270747592433	-1.53186435971241	0.286259402323747	3.22086322558961	4.92967932842486	5.63187817819912	5.95192467333691	6.80211370371498	7.32852177567785	8.37193796090548	10.3074466236075	12.2410950924836	13.6063216511328	14.3080944887615	14.6092121472257
-3.01852766923948	-2.8820693975071	-2.59509508492738	-2.33302477190362	-2.16182667656804	-2.11461335614666	-2.14448294460908	-2.25544480214436	-2.47475341168177	-2.68084653683382	-2.66803043114053	-2.53613192203235	-2.3477656886132	-2.10239287768414	-1.79337503924283	-1.83133352423331	-2.13609630326709	-2.08208859906694	-0.947906867944	-0.706441450755402	-1.8873693920441	-3.03292324439064	-1.63795411132393	-2.04586793691935	-1.85973973142484	-1.28183787191631	-1.08958472826549	-0.806156333460725	-0.350735680754131	0.331915435250366	0.944410286425064	0.461240235441371	-0.906390713519193	-2.47973863532737	-3.09010974162592	-3.01890882451554	-2.05472548158328	-0.089556756714408	2.66241219553987	4.14293433888427	4.87261187794288	5.20857012697559	5.70857764059381	5.64065459411507	7.11626522270087	9.70335471565724	11.4619596743306	12.8939003000882	13.4338936442165	13.5894724992009
[truncated: 150 more columns]
